# Supplementary material for: Different photosynthetic adaptation of Zoysia spp. under shading: shade avoidance and shade tolerance response
Source: PeerJ. 2022 Oct 25;10:e14274. doi: 10.7717/peerj.14274 (PMC9615966; doi:10.7717/peerj.14274)
Supplement: Supplemental Information 5 [file peerj-10-14274-s005.zip]

Archive with 4 entries (3 files):
- supplemental files/Chls.xlsx
- supplemental files/Fluorescence parameters.xlsx
- supplemental files/Plant heights.xlsx
- supplemental files/
