# Supplementary material for: Different photosynthetic adaptation of Zoysia spp. under shading: shade avoidance and shade tolerance response
Source: PeerJ. 2022 Oct 25;10:e14274. doi: 10.7717/peerj.14274 (PMC9615966; doi:10.7717/peerj.14274)
Supplement: Supplemental Information 5 [file peerj-10-14274-s005.zip › supplemental files/Fluorescence parameters.xlsx]

## Sheet: Sheet1
time/ms	WZG55-shade-1	WZG55-shade-2	WZG55-shade-3	WZG55-light-1	WZG55-light-2	WZG55-light-3	WZG59-shade-1	WZG59-shade-2	WZG59-shade-3	WZG59-light-1	WZG59-light-2	WZG59-light-3	WZG85-shade-1	WZG85-shade-2	WZG85-shade-3	WZG85-light-1	WZG85-light-2	WZG85-light-3	WZG91-shade-1	WZG91-shade-2	WZG91-shade-3	WZG91-light-1	WZG91-light-2	WZG91-light-3	WZG97-shade-1	WZG97-shade-2	WZG97-shade-3	WZG97-light-1	WZG97-light-2	WZG97-light-3	WZG99-shade-1	WZG99-shade-2	WZG99-shade-3	WZG99-light-1	WZG99-light-2	WZG99-light-3	WZGF8-shade-1	WZGF8-shade-2	WZGF8-shade-3	WZGF8-light-1	WZGF8-light-2	WZGF8-light-3	zg-3-shade-1	zg-3-shade-2	zg-3-shade-3	zg-3-light-1	zg-3-light-2	zg-3-light-3	ZG31-shade-1
-9.98	0.5902	0.5763	0.5926	0.5519	0.5381	0.5551	0.6097	0.5796	0.591	0.6097	0.6447	0.6015	0.5649	0.5731	0.5413	0.5731	0.6162	0.5438	0.617	0.6227	0.6455	0.6081	0.6195	0.617	0.5788	0.6195	0.5779	0.5405	0.4974	0.5039	0.6178	0.6056	0.6317	0.5234	0.5608	0.5902	0.6195	0.6154	0.5828	0.5495	0.5608	0.6268	0.6121	0.5739	0.5722	0.5478	0.5519	0.5218	0.5348
-9.97	0.5942	0.5714	0.5926	0.5568	0.5258	0.556	0.6113	0.5877	0.5967	0.6007	0.6422	0.595	0.5722	0.5722	0.5462	0.5747	0.6064	0.5405	0.6105	0.6219	0.6496	0.6211	0.626	0.6056	0.5804	0.6203	0.5812	0.5405	0.4933	0.5136	0.6186	0.6121	0.6341	0.5324	0.5633	0.5885	0.6235	0.6227	0.5747	0.5551	0.5657	0.6357	0.6072	0.5739	0.5617	0.5413	0.5576	0.5063	0.5389
-9.96	0.5958	0.5706	0.5926	0.5592	0.525	0.5568	0.6121	0.5893	0.5983	0.5999	0.6414	0.5942	0.5731	0.5731	0.5478	0.5747	0.6064	0.5413	0.6089	0.6235	0.6504	0.6235	0.6268	0.6056	0.582	0.6203	0.5828	0.5405	0.4933	0.5153	0.6203	0.6138	0.6349	0.5348	0.5633	0.5877	0.6235	0.6243	0.5739	0.5568	0.5674	0.6374	0.6064	0.5731	0.56	0.5413	0.56	0.5055	0.5405
-9.95	0.5958	0.5698	0.5926	0.56	0.525	0.556	0.6113	0.5885	0.5983	0.5999	0.6414	0.5934	0.5722	0.5731	0.5486	0.5747	0.6064	0.5421	0.6081	0.6235	0.6512	0.6227	0.6235	0.6056	0.582	0.6195	0.5828	0.547	0.4925	0.5161	0.6195	0.6146	0.6349	0.534	0.5633	0.5877	0.6227	0.6235	0.5722	0.5568	0.5665	0.6382	0.6048	0.5731	0.5592	0.5405	0.56	0.5071	0.5405
-9.94	0.5958	0.5698	0.5934	0.56	0.525	0.5568	0.6113	0.5877	0.5975	0.5999	0.6414	0.5942	0.5706	0.5739	0.5495	0.5747	0.6064	0.5421	0.6089	0.6235	0.6504	0.6227	0.6235	0.6048	0.5788	0.6186	0.5836	0.5486	0.4925	0.5161	0.6195	0.6154	0.6349	0.5348	0.5625	0.5869	0.6219	0.6227	0.5722	0.556	0.5665	0.6382	0.6056	0.5739	0.5592	0.5405	0.56	0.5079	0.5397
-9.93	0.5958	0.5706	0.595	0.5592	0.525	0.5568	0.6113	0.5877	0.5983	0.6015	0.6414	0.595	0.5706	0.5739	0.5495	0.5755	0.6056	0.5421	0.6097	0.6227	0.6512	0.6227	0.6219	0.604	0.5779	0.6178	0.5828	0.5495	0.4917	0.5161	0.6195	0.6146	0.6349	0.5348	0.5633	0.5877	0.6219	0.6235	0.5714	0.556	0.5665	0.6382	0.6056	0.5739	0.5592	0.5389	0.5584	0.5079	0.5389
-9.92	0.5967	0.5714	0.5958	0.5584	0.525	0.5568	0.6113	0.5885	0.5991	0.6024	0.6414	0.5958	0.5649	0.5739	0.5478	0.5763	0.6056	0.5421	0.6097	0.6227	0.6512	0.6227	0.6219	0.604	0.5779	0.617	0.582	0.5495	0.4917	0.5161	0.6203	0.6138	0.6349	0.5348	0.5649	0.5869	0.6219	0.6235	0.5714	0.5568	0.5674	0.6374	0.6072	0.5731	0.5592	0.5389	0.5576	0.5063	0.5389
-9.91	0.5975	0.5714	0.595	0.5576	0.525	0.5568	0.6121	0.5877	0.5999	0.6024	0.6414	0.595	0.5641	0.5747	0.547	0.5763	0.6056	0.5421	0.6081	0.6227	0.6536	0.6227	0.6219	0.604	0.5812	0.617	0.582	0.5486	0.4908	0.5161	0.6203	0.6129	0.6349	0.5332	0.5657	0.5877	0.6227	0.6243	0.5714	0.5584	0.5674	0.6374	0.6072	0.5714	0.5592	0.5389	0.5568	0.5055	0.5389
-9.9	0.5975	0.5714	0.5942	0.5568	0.525	0.556	0.6121	0.5869	0.5991	0.6015	0.6422	0.5942	0.5633	0.5747	0.547	0.5755	0.6064	0.5429	0.6081	0.6227	0.6536	0.6227	0.6235	0.6048	0.5812	0.6178	0.5828	0.5495	0.4917	0.5153	0.6203	0.6138	0.6357	0.5324	0.5657	0.5877	0.6227	0.6235	0.5714	0.5592	0.5682	0.6374	0.6089	0.5706	0.5592	0.5397	0.5576	0.5055	0.5389
-9.89	0.5967	0.5722	0.5942	0.5576	0.525	0.556	0.6113	0.5861	0.5983	0.6007	0.6422	0.5934	0.569	0.5755	0.5478	0.5747	0.6072	0.5429	0.6089	0.6227	0.6536	0.6235	0.6235	0.6048	0.5788	0.6178	0.5828	0.5511	0.4925	0.5144	0.6211	0.6146	0.6357	0.5324	0.5633	0.5885	0.6219	0.6235	0.5722	0.5584	0.5674	0.6374	0.6089	0.5722	0.56	0.5397	0.5584	0.5055	0.5389
-9.88	0.5967	0.5722	0.5934	0.5576	0.525	0.556	0.6113	0.5869	0.5983	0.5999	0.6422	0.5934	0.569	0.5747	0.5478	0.5747	0.6072	0.5429	0.6089	0.6227	0.6504	0.6243	0.6219	0.6048	0.5796	0.6178	0.5828	0.5511	0.4933	0.5153	0.6219	0.6154	0.6357	0.5324	0.5633	0.5885	0.6211	0.6227	0.5731	0.5584	0.5682	0.6374	0.6081	0.5731	0.5608	0.5389	0.5584	0.5055	0.5389
-9.87	0.5967	0.5722	0.5926	0.5584	0.525	0.556	0.6113	0.5869	0.5983	0.5991	0.6414	0.5934	0.5657	0.5747	0.5478	0.5747	0.6064	0.5421	0.6081	0.6219	0.6496	0.6252	0.6235	0.6048	0.5804	0.6178	0.5828	0.5511	0.4925	0.5161	0.6227	0.6146	0.6365	0.5332	0.5617	0.5885	0.6219	0.6227	0.5731	0.5576	0.5682	0.6374	0.6072	0.5747	0.5617	0.5389	0.5576	0.5055	0.5397
-9.86	0.5967	0.5706	0.5918	0.5584	0.525	0.556	0.6121	0.5869	0.5983	0.5991	0.6414	0.5934	0.5665	0.5739	0.547	0.5747	0.6056	0.5413	0.6064	0.6211	0.6488	0.6243	0.6243	0.604	0.5828	0.6186	0.5828	0.5495	0.49	0.5169	0.6227	0.6138	0.6374	0.5332	0.5625	0.5885	0.6227	0.6227	0.5722	0.5576	0.569	0.6374	0.6072	0.5747	0.5608	0.5389	0.5576	0.5055	0.5405
-9.85	0.5958	0.5698	0.5926	0.5592	0.5258	0.556	0.6113	0.5869	0.5983	0.5991	0.6414	0.5934	0.5665	0.5739	0.547	0.5747	0.6056	0.5405	0.6064	0.6211	0.6496	0.6243	0.6268	0.6048	0.5812	0.6195	0.5828	0.5495	0.4892	0.5153	0.6219	0.6138	0.6382	0.5332	0.5617	0.5885	0.6235	0.6227	0.5714	0.5568	0.569	0.6374	0.6081	0.5755	0.56	0.5405	0.5584	0.5055	0.5405
-9.84	0.5958	0.569	0.5934	0.56	0.5267	0.5568	0.6121	0.5877	0.5983	0.5991	0.6422	0.5934	0.5698	0.5731	0.547	0.5747	0.6056	0.5405	0.6064	0.6211	0.6496	0.6235	0.626	0.6048	0.5788	0.6211	0.5828	0.5495	0.49	0.5153	0.6211	0.6146	0.6365	0.5332	0.5625	0.5885	0.6227	0.6227	0.5722	0.5568	0.569	0.6374	0.6072	0.5763	0.5592	0.5413	0.5592	0.5055	0.5413
-9.83	0.595	0.569	0.5934	0.5608	0.5267	0.5568	0.6089	0.5877	0.5983	0.5991	0.6414	0.5934	0.569	0.5722	0.5478	0.5739	0.6064	0.5405	0.6081	0.6219	0.6496	0.6235	0.6284	0.6056	0.5796	0.6219	0.5828	0.5486	0.4925	0.5153	0.6203	0.6146	0.6357	0.534	0.5617	0.5877	0.6227	0.6227	0.5722	0.5568	0.5682	0.6374	0.6064	0.5747	0.5592	0.5413	0.5592	0.5055	0.5405
-9.82	0.595	0.569	0.5934	0.5617	0.5258	0.5568	0.6097	0.5869	0.5983	0.5999	0.6414	0.5942	0.5617	0.5722	0.5486	0.5739	0.6072	0.5413	0.6081	0.6219	0.6496	0.6227	0.6276	0.6048	0.5804	0.6219	0.5828	0.5478	0.4925	0.5169	0.6203	0.6138	0.6341	0.5356	0.5617	0.5877	0.6227	0.6227	0.5731	0.556	0.5674	0.6374	0.6056	0.5722	0.5592	0.5405	0.5543	0.5055	0.5413
-9.81	0.595	0.5682	0.5926	0.5608	0.525	0.5568	0.6105	0.5869	0.5975	0.5999	0.6398	0.5942	0.5617	0.5722	0.5495	0.5739	0.6081	0.5413	0.6089	0.6227	0.6504	0.6219	0.6268	0.6064	0.582	0.6211	0.5828	0.5478	0.4917	0.5177	0.6203	0.6138	0.6341	0.5356	0.5625	0.5877	0.6227	0.6227	0.5722	0.556	0.5665	0.6374	0.6056	0.5706	0.5592	0.5389	0.5543	0.5055	0.5413
-9.8	0.595	0.5682	0.5918	0.5592	0.525	0.5568	0.6138	0.5877	0.5975	0.5999	0.6398	0.5942	0.5617	0.5731	0.5495	0.5747	0.6072	0.5421	0.6081	0.6227	0.6504	0.6211	0.6227	0.6072	0.5812	0.6195	0.5836	0.5478	0.4908	0.5161	0.6203	0.6146	0.6341	0.5364	0.5633	0.5885	0.6227	0.6235	0.5731	0.5551	0.5665	0.6374	0.6072	0.5714	0.56	0.5381	0.5543	0.5055	0.5413
-9.79	0.595	0.5682	0.5918	0.56	0.525	0.5568	0.6138	0.5885	0.5975	0.6007	0.639	0.5942	0.569	0.5722	0.5503	0.5739	0.6064	0.5413	0.6097	0.6219	0.6504	0.6203	0.6227	0.6081	0.5779	0.6186	0.5836	0.5478	0.4908	0.5153	0.6203	0.617	0.6349	0.5356	0.5641	0.5885	0.6227	0.6243	0.5722	0.556	0.5665	0.6382	0.6081	0.5739	0.56	0.5381	0.5592	0.5047	0.5405
-9.78	0.595	0.569	0.5926	0.56	0.525	0.5584	0.6129	0.5893	0.5991	0.6032	0.6398	0.5958	0.5698	0.5722	0.5503	0.5739	0.6064	0.5413	0.6097	0.6211	0.6504	0.6211	0.626	0.6064	0.5779	0.6178	0.5828	0.547	0.4917	0.5144	0.6203	0.6162	0.6341	0.5348	0.5641	0.5877	0.6227	0.6252	0.5722	0.5568	0.5665	0.6382	0.6081	0.5739	0.5608	0.5381	0.5584	0.5047	0.5405
-9.77	0.5967	0.5698	0.5934	0.5608	0.525	0.56	0.6129	0.5902	0.5991	0.6032	0.6398	0.5975	0.5649	0.5731	0.5495	0.5747	0.6064	0.5413	0.6097	0.6211	0.6512	0.6219	0.626	0.6056	0.5779	0.6178	0.582	0.547	0.4917	0.5153	0.6203	0.6154	0.6341	0.5356	0.5625	0.5869	0.6219	0.6252	0.5722	0.5576	0.5665	0.6382	0.6072	0.5731	0.56	0.5389	0.5584	0.5047	0.5405
-9.76	0.5983	0.5706	0.5934	0.5592	0.525	0.5608	0.6121	0.591	0.5991	0.6024	0.6406	0.5967	0.5649	0.5747	0.5478	0.5755	0.6064	0.5421	0.6072	0.6211	0.6536	0.6227	0.626	0.6064	0.5812	0.6178	0.582	0.547	0.4917	0.5153	0.6211	0.6129	0.6341	0.5356	0.5625	0.5869	0.6219	0.6252	0.5722	0.5592	0.5674	0.6374	0.6064	0.5714	0.56	0.5381	0.5584	0.5055	0.5405
-9.75	0.5975	0.5722	0.5926	0.5592	0.525	0.56	0.6113	0.5902	0.5991	0.6007	0.6414	0.595	0.5641	0.5755	0.5478	0.5763	0.6064	0.5421	0.6072	0.6219	0.6536	0.6235	0.6227	0.6064	0.582	0.6186	0.582	0.5486	0.4917	0.5144	0.6219	0.6129	0.6349	0.5356	0.5617	0.5877	0.6219	0.6252	0.5731	0.5584	0.5682	0.6374	0.6081	0.5714	0.5592	0.5389	0.5584	0.5055	0.5397
-9.74	0.5958	0.5722	0.5926	0.5592	0.525	0.5592	0.6113	0.5893	0.5991	0.6007	0.6414	0.5942	0.5706	0.5747	0.5486	0.5763	0.6072	0.5421	0.6081	0.6219	0.6536	0.6235	0.6227	0.6064	0.5804	0.6195	0.5828	0.5495	0.4925	0.5144	0.6219	0.6129	0.6357	0.534	0.5633	0.5893	0.6227	0.6243	0.5731	0.5584	0.5682	0.6382	0.6081	0.5739	0.5592	0.5389	0.5584	0.5055	0.5397
-9.73	0.5934	0.5722	0.5926	0.5584	0.525	0.5584	0.6081	0.5877	0.5999	0.6007	0.6414	0.595	0.5714	0.5739	0.5495	0.5763	0.6081	0.5421	0.6089	0.6227	0.652	0.6227	0.6219	0.6056	0.5812	0.6195	0.5828	0.5511	0.4941	0.5144	0.6211	0.6138	0.6357	0.5332	0.5633	0.5893	0.6227	0.6243	0.5739	0.5568	0.5674	0.6382	0.6089	0.5739	0.56	0.5389	0.5576	0.5047	0.5397
-9.72	0.5934	0.5706	0.5934	0.5584	0.525	0.5576	0.6081	0.5861	0.5999	0.5999	0.6406	0.595	0.5674	0.5739	0.5486	0.5763	0.6081	0.5421	0.6089	0.6227	0.652	0.6211	0.6235	0.6056	0.5812	0.6186	0.5836	0.5503	0.4949	0.5153	0.6203	0.6146	0.6349	0.534	0.5633	0.5885	0.6227	0.6235	0.5739	0.556	0.5674	0.6382	0.6081	0.5747	0.5608	0.5389	0.5584	0.5047	0.5397
-9.71	0.5934	0.5698	0.5934	0.5576	0.525	0.5568	0.6072	0.5853	0.5991	0.5991	0.6398	0.5942	0.5665	0.5739	0.5478	0.5771	0.6072	0.5421	0.6081	0.6227	0.6512	0.6203	0.6252	0.6064	0.5828	0.6178	0.5836	0.5486	0.4965	0.5153	0.6203	0.6154	0.6341	0.5332	0.5633	0.5885	0.6227	0.6235	0.5739	0.5551	0.5674	0.6374	0.6081	0.5722	0.5617	0.5389	0.5584	0.5047	0.5405
-9.7	0.5934	0.5698	0.5934	0.5584	0.525	0.5568	0.6105	0.5861	0.5975	0.5991	0.639	0.5926	0.5665	0.5731	0.5478	0.5779	0.6064	0.5421	0.6089	0.6227	0.6504	0.6211	0.6268	0.6064	0.582	0.6186	0.5828	0.5462	0.4957	0.5153	0.6211	0.6154	0.6341	0.534	0.5625	0.5885	0.6227	0.6227	0.5739	0.5543	0.5674	0.6374	0.6081	0.5722	0.5608	0.5405	0.5592	0.5055	0.5413
-9.69	0.5934	0.5706	0.5926	0.56	0.525	0.5568	0.6105	0.5877	0.5967	0.5991	0.639	0.5926	0.5706	0.5722	0.5478	0.5779	0.6056	0.5421	0.6064	0.6219	0.6496	0.6219	0.626	0.6064	0.5812	0.6203	0.5828	0.5462	0.4949	0.5153	0.6219	0.6154	0.6341	0.5332	0.5625	0.5885	0.6227	0.6227	0.5739	0.5543	0.5665	0.6382	0.6072	0.5731	0.5608	0.5389	0.5592	0.5063	0.5413
-9.68	0.5942	0.5706	0.5926	0.5617	0.525	0.5568	0.6089	0.5877	0.5983	0.5999	0.6398	0.5926	0.5698	0.5714	0.5486	0.5771	0.6056	0.5421	0.6064	0.6227	0.6504	0.6227	0.6252	0.6056	0.5812	0.6203	0.5828	0.547	0.4925	0.5153	0.6219	0.6146	0.6333	0.534	0.5625	0.5885	0.6219	0.6219	0.5739	0.5551	0.5657	0.6382	0.6064	0.5731	0.56	0.5389	0.5592	0.5071	0.5389
-9.67	0.5942	0.5698	0.5926	0.5625	0.525	0.5576	0.6105	0.5877	0.5999	0.5999	0.6406	0.5934	0.5633	0.5722	0.5486	0.5755	0.6056	0.5421	0.6056	0.6235	0.6504	0.6227	0.6252	0.6056	0.5812	0.6195	0.5836	0.5486	0.4917	0.5153	0.6211	0.6146	0.6333	0.534	0.5625	0.5893	0.6219	0.6219	0.5747	0.556	0.5657	0.6382	0.6064	0.5731	0.5608	0.5372	0.5592	0.5079	0.5381
-9.66	0.595	0.569	0.5934	0.5608	0.525	0.5576	0.6121	0.5877	0.5999	0.6007	0.639	0.5934	0.5633	0.5722	0.5486	0.5755	0.6056	0.5429	0.6081	0.6252	0.6512	0.6227	0.6243	0.6056	0.5812	0.6178	0.5836	0.5478	0.4917	0.5153	0.6203	0.6154	0.6341	0.5356	0.5625	0.5902	0.6219	0.6227	0.5747	0.556	0.5657	0.6382	0.6072	0.5714	0.5617	0.5389	0.5592	0.5071	0.5372
-9.65	0.5942	0.5698	0.5934	0.56	0.525	0.5576	0.6146	0.5877	0.5991	0.6007	0.639	0.5934	0.5641	0.5731	0.5478	0.5755	0.6072	0.5429	0.6081	0.6243	0.6504	0.6227	0.6227	0.6056	0.5804	0.6186	0.5836	0.5478	0.4917	0.5153	0.6203	0.6162	0.6349	0.5356	0.5625	0.5893	0.6227	0.6243	0.5739	0.556	0.5665	0.6382	0.6089	0.5714	0.5633	0.5381	0.5584	0.5063	0.5389
-9.64	0.595	0.5698	0.5926	0.5592	0.525	0.5568	0.6138	0.5877	0.5983	0.6015	0.6382	0.5942	0.5706	0.5722	0.547	0.5755	0.6081	0.5429	0.6056	0.6235	0.6504	0.6227	0.6227	0.6056	0.5804	0.6186	0.5836	0.547	0.4925	0.5153	0.6203	0.6162	0.6349	0.5356	0.5633	0.5885	0.6227	0.6243	0.5731	0.556	0.5665	0.6382	0.6089	0.5739	0.5641	0.5381	0.5576	0.5047	0.5389
-9.63	0.595	0.5698	0.5918	0.5584	0.525	0.5568	0.6105	0.5869	0.5991	0.6024	0.6398	0.595	0.5706	0.5731	0.5478	0.5747	0.6081	0.5421	0.6056	0.6227	0.6512	0.6219	0.6227	0.6064	0.5804	0.6186	0.5836	0.547	0.4925	0.5153	0.6203	0.6146	0.6341	0.5348	0.5633	0.5885	0.6227	0.6235	0.5731	0.5568	0.5665	0.639	0.6089	0.5739	0.5633	0.5372	0.5576	0.5055	0.5397
-9.62	0.5967	0.569	0.5918	0.5576	0.525	0.5568	0.6089	0.5877	0.5991	0.6032	0.6398	0.5958	0.5698	0.5739	0.5486	0.5747	0.6072	0.5421	0.6048	0.6219	0.652	0.6219	0.6243	0.6064	0.5812	0.6178	0.5836	0.5478	0.4933	0.5144	0.6211	0.6146	0.6333	0.5332	0.5617	0.5885	0.6219	0.6227	0.5739	0.556	0.5674	0.6398	0.6081	0.5747	0.5625	0.5372	0.5584	0.5063	0.5389
-9.61	0.5967	0.569	0.5926	0.5568	0.525	0.5568	0.6081	0.5877	0.5991	0.6024	0.6406	0.5958	0.5698	0.5747	0.5495	0.5755	0.6064	0.5429	0.6064	0.6219	0.652	0.6219	0.6243	0.6056	0.5812	0.6178	0.5828	0.5486	0.4925	0.5144	0.6211	0.6146	0.6333	0.5332	0.5617	0.5885	0.6211	0.6227	0.5739	0.556	0.5682	0.6406	0.6081	0.5722	0.5608	0.5381	0.5592	0.5071	0.5381
-9.6	0.5958	0.5698	0.5934	0.5584	0.525	0.5568	0.6097	0.5877	0.5983	0.6015	0.6414	0.5958	0.5706	0.5739	0.5486	0.5763	0.6072	0.5438	0.6064	0.6211	0.6512	0.6227	0.6252	0.6048	0.5804	0.6178	0.582	0.5503	0.4925	0.5153	0.6211	0.6154	0.6341	0.5332	0.5617	0.5885	0.6211	0.6227	0.5739	0.5551	0.569	0.6398	0.6081	0.5722	0.56	0.5389	0.5592	0.5063	0.5381
-9.59	0.5942	0.5698	0.5934	0.5592	0.525	0.5576	0.6105	0.5877	0.5934	0.6007	0.6422	0.5958	0.5706	0.5731	0.5478	0.5763	0.6081	0.5446	0.6048	0.6219	0.6504	0.6227	0.6252	0.6048	0.5804	0.617	0.582	0.5495	0.4925	0.5169	0.6203	0.6154	0.6349	0.534	0.5633	0.5885	0.6211	0.6227	0.5739	0.5551	0.569	0.639	0.6081	0.5714	0.5592	0.5389	0.56	0.5055	0.5381
-9.58	0.5942	0.5698	0.5934	0.5592	0.525	0.5584	0.6105	0.5869	0.5934	0.6007	0.6422	0.595	0.5698	0.5722	0.547	0.5763	0.6097	0.5438	0.6048	0.6219	0.6504	0.6243	0.6252	0.6056	0.5804	0.6178	0.5828	0.5486	0.4925	0.5169	0.6219	0.6154	0.6365	0.5332	0.5633	0.5893	0.6219	0.6227	0.5739	0.5543	0.5682	0.639	0.6081	0.5714	0.56	0.5389	0.56	0.5055	0.5381
-9.57	0.5942	0.5698	0.5926	0.5584	0.525	0.5584	0.6113	0.5877	0.5934	0.6007	0.6422	0.5942	0.5657	0.5731	0.547	0.5763	0.6097	0.5429	0.6048	0.6227	0.6496	0.6252	0.6243	0.6056	0.5812	0.6186	0.5828	0.547	0.4917	0.5161	0.6219	0.6154	0.6374	0.5315	0.5625	0.591	0.6219	0.6227	0.5739	0.5543	0.5674	0.6382	0.6081	0.5714	0.5608	0.5381	0.56	0.5047	0.5381
-9.56	0.595	0.5698	0.5926	0.5584	0.525	0.5576	0.6121	0.5877	0.5983	0.6007	0.6422	0.5934	0.5665	0.5714	0.547	0.5755	0.6081	0.5429	0.6064	0.6219	0.6488	0.626	0.6243	0.6064	0.5812	0.6195	0.5828	0.5462	0.4925	0.5153	0.6227	0.6154	0.6382	0.5315	0.5625	0.591	0.6227	0.6235	0.5739	0.5535	0.5665	0.6382	0.6072	0.5714	0.5617	0.5381	0.5592	0.5047	0.5381
-9.55	0.5942	0.5706	0.5926	0.5592	0.525	0.5568	0.6129	0.5877	0.5983	0.5999	0.6422	0.5934	0.5674	0.5714	0.5478	0.5747	0.6072	0.5438	0.6072	0.6211	0.6496	0.6252	0.6243	0.6064	0.5788	0.6195	0.582	0.5462	0.4941	0.5153	0.6211	0.6146	0.6357	0.5315	0.5617	0.591	0.6227	0.6235	0.5739	0.5543	0.5665	0.6374	0.6072	0.5706	0.5617	0.5381	0.5592	0.5047	0.5381
-9.54	0.5942	0.5706	0.5934	0.56	0.525	0.5568	0.6121	0.5877	0.5983	0.5999	0.6414	0.5934	0.5714	0.5706	0.5478	0.5739	0.6064	0.5438	0.6072	0.6211	0.6496	0.6243	0.6252	0.6064	0.5779	0.6186	0.5828	0.5462	0.4949	0.5153	0.6211	0.6138	0.6349	0.5324	0.5633	0.5902	0.6219	0.6243	0.5739	0.5543	0.5665	0.6374	0.6089	0.5706	0.5617	0.5381	0.5592	0.5055	0.5372
-9.53	0.5934	0.5706	0.5934	0.5608	0.525	0.5568	0.6113	0.5877	0.5983	0.5999	0.6414	0.5934	0.5706	0.5714	0.5486	0.5739	0.6072	0.5429	0.6089	0.6219	0.6504	0.6235	0.6252	0.6056	0.5771	0.6178	0.5828	0.5478	0.4933	0.5153	0.6203	0.6129	0.6333	0.5324	0.5633	0.5902	0.6227	0.6235	0.5739	0.5551	0.5665	0.6374	0.6105	0.5706	0.5617	0.5381	0.5584	0.5055	0.5372
-9.52	0.5942	0.5706	0.5926	0.5617	0.525	0.5568	0.6121	0.5885	0.5983	0.6007	0.6414	0.5926	0.5698	0.5722	0.5486	0.5739	0.6072	0.5413	0.6089	0.6235	0.6496	0.6227	0.6235	0.6056	0.5796	0.617	0.5836	0.5478	0.4925	0.5169	0.6195	0.6138	0.6341	0.5315	0.5649	0.5893	0.6227	0.6235	0.5747	0.5551	0.5665	0.6382	0.6105	0.5722	0.5617	0.5372	0.5584	0.5055	0.5372
-9.51	0.595	0.5698	0.5926	0.56	0.525	0.5576	0.6129	0.5885	0.5983	0.6007	0.6422	0.5926	0.569	0.5722	0.5495	0.5739	0.6081	0.5413	0.6089	0.6235	0.6496	0.6227	0.6227	0.6056	0.5804	0.6162	0.5836	0.5486	0.4917	0.5193	0.6195	0.6146	0.6341	0.5324	0.5649	0.5877	0.6235	0.6227	0.5747	0.5551	0.5665	0.6382	0.6089	0.5722	0.5625	0.5372	0.5576	0.5047	0.5381
-9.5	0.5958	0.5698	0.5934	0.5584	0.525	0.5584	0.6138	0.5885	0.5991	0.6015	0.6422	0.5934	0.569	0.5722	0.5486	0.5739	0.6072	0.5413	0.6081	0.6235	0.6496	0.6227	0.6219	0.6048	0.5812	0.617	0.5836	0.5478	0.4917	0.5201	0.6195	0.6154	0.6349	0.5332	0.5657	0.5877	0.6227	0.6227	0.5747	0.5551	0.5665	0.6382	0.6081	0.5722	0.5625	0.5372	0.5576	0.5055	0.5389
-9.49	0.5958	0.5698	0.5942	0.5568	0.525	0.5584	0.6129	0.5885	0.5999	0.6024	0.6414	0.595	0.569	0.5714	0.5486	0.5739	0.6072	0.5421	0.6064	0.6227	0.6504	0.6227	0.6227	0.6048	0.5812	0.6162	0.5836	0.5486	0.4908	0.5193	0.6203	0.6146	0.6341	0.5348	0.5657	0.5869	0.6227	0.6227	0.5739	0.5551	0.5665	0.6374	0.6089	0.5714	0.5625	0.5372	0.5584	0.5063	0.5397
-9.48	0.5958	0.5706	0.5934	0.5568	0.525	0.5576	0.6129	0.591	0.5999	0.6015	0.6406	0.5958	0.569	0.5731	0.5486	0.5747	0.6072	0.5421	0.6056	0.6219	0.6512	0.6227	0.6227	0.6048	0.5812	0.6162	0.5836	0.5478	0.4908	0.5177	0.6203	0.6138	0.6341	0.534	0.5665	0.5877	0.6219	0.6235	0.5739	0.556	0.5674	0.6374	0.6081	0.5714	0.5617	0.5381	0.56	0.5071	0.5397
-9.47	0.5958	0.5714	0.5918	0.5568	0.525	0.5568	0.6113	0.5918	0.5999	0.6007	0.6406	0.5958	0.5641	0.5747	0.5495	0.5747	0.6081	0.5421	0.6048	0.6211	0.652	0.6227	0.6252	0.6056	0.5812	0.6154	0.5836	0.5486	0.4908	0.5169	0.6203	0.6138	0.6341	0.5332	0.5657	0.5877	0.6211	0.6235	0.5747	0.5568	0.5674	0.6382	0.6072	0.5714	0.5608	0.5381	0.5608	0.5071	0.5397
-9.46	0.595	0.5706	0.591	0.5576	0.525	0.5568	0.6105	0.5926	0.5999	0.5991	0.6414	0.5958	0.5649	0.5763	0.5495	0.5747	0.6072	0.5421	0.6056	0.6203	0.652	0.6227	0.6252	0.6048	0.5812	0.6162	0.5828	0.5486	0.4908	0.5161	0.6203	0.6146	0.6349	0.5332	0.5649	0.5885	0.6211	0.6243	0.5747	0.5568	0.5674	0.6382	0.6056	0.5714	0.5608	0.5381	0.5592	0.5063	0.5397
-9.45	0.5942	0.5698	0.5926	0.5584	0.525	0.5576	0.6097	0.5902	0.5999	0.5991	0.6414	0.5958	0.5649	0.5755	0.5486	0.5747	0.6072	0.5413	0.6056	0.6211	0.6512	0.6227	0.6252	0.6056	0.5804	0.617	0.5828	0.5486	0.4908	0.5153	0.6203	0.6154	0.6349	0.5332	0.5641	0.5877	0.6211	0.6243	0.5739	0.5568	0.5665	0.639	0.6056	0.5714	0.56	0.5372	0.5576	0.5063	0.5397
-9.44	0.5934	0.5698	0.5934	0.5584	0.525	0.5576	0.6105	0.5893	0.5999	0.5983	0.6414	0.5958	0.5714	0.5747	0.5486	0.5755	0.6081	0.5405	0.604	0.6219	0.6512	0.6227	0.6235	0.6056	0.5804	0.6178	0.5828	0.5478	0.4917	0.5153	0.6211	0.6154	0.6349	0.5332	0.5641	0.5885	0.6219	0.626	0.5731	0.5568	0.5665	0.6382	0.6056	0.5714	0.56	0.5372	0.5576	0.5055	0.5397
-9.43	0.5942	0.5698	0.5934	0.5576	0.525	0.5576	0.6097	0.5885	0.6007	0.5983	0.6414	0.5958	0.5714	0.5731	0.5478	0.5763	0.6097	0.5454	0.604	0.6227	0.6504	0.6227	0.6235	0.6064	0.5804	0.6186	0.5836	0.5478	0.4925	0.5153	0.6211	0.6146	0.6357	0.5324	0.5641	0.5893	0.6219	0.626	0.5731	0.556	0.5665	0.6382	0.6056	0.5714	0.56	0.5372	0.5576	0.5055	0.5397
-9.42	0.595	0.5706	0.591	0.5568	0.525	0.5568	0.6097	0.5885	0.6024	0.5983	0.6414	0.595	0.5722	0.5722	0.5478	0.5755	0.6105	0.5462	0.604	0.6219	0.6504	0.6227	0.6235	0.6056	0.5812	0.6186	0.5828	0.5486	0.4933	0.5153	0.6211	0.6138	0.6365	0.5324	0.5633	0.591	0.6227	0.6252	0.5747	0.5551	0.5665	0.6374	0.6056	0.5714	0.56	0.5381	0.5576	0.5055	0.5397
-9.41	0.5958	0.5706	0.5902	0.5576	0.525	0.5568	0.6097	0.5885	0.6015	0.5983	0.6414	0.5942	0.5706	0.5714	0.547	0.5747	0.6097	0.5462	0.6064	0.6219	0.6496	0.6219	0.6235	0.6056	0.5812	0.6186	0.582	0.5486	0.4917	0.5153	0.6195	0.6129	0.6365	0.5332	0.5625	0.591	0.6219	0.6235	0.5747	0.5551	0.5665	0.6374	0.6064	0.5714	0.5608	0.5381	0.5568	0.5055	0.5397
-9.4	0.595	0.5706	0.591	0.5584	0.525	0.556	0.6105	0.5877	0.5999	0.5983	0.6414	0.5934	0.5698	0.5714	0.547	0.5747	0.6089	0.5413	0.6081	0.6219	0.6496	0.6219	0.6243	0.6056	0.5796	0.6178	0.582	0.5478	0.4908	0.5161	0.6195	0.6129	0.6349	0.5332	0.5625	0.5902	0.6219	0.6227	0.5747	0.556	0.5665	0.6374	0.6072	0.5714	0.5592	0.5381	0.5568	0.5047	0.5389
-9.39	0.595	0.5698	0.5926	0.5584	0.5258	0.5551	0.6113	0.5877	0.5983	0.5983	0.6422	0.5934	0.569	0.5714	0.547	0.5755	0.6081	0.5413	0.6081	0.6235	0.6496	0.6219	0.6252	0.6056	0.5796	0.6178	0.5828	0.547	0.49	0.5169	0.6195	0.6129	0.6333	0.5332	0.5641	0.5902	0.6227	0.6235	0.5739	0.556	0.5665	0.6374	0.6097	0.5706	0.56	0.5372	0.5576	0.5047	0.5389
-9.38	0.5942	0.569	0.5926	0.5584	0.5267	0.5551	0.6121	0.5869	0.5983	0.5983	0.6422	0.5934	0.569	0.5722	0.547	0.5763	0.6072	0.5405	0.6089	0.6243	0.6496	0.6227	0.6252	0.6064	0.5796	0.617	0.5836	0.547	0.4917	0.5161	0.6203	0.6129	0.6333	0.5324	0.5649	0.5893	0.6235	0.6235	0.5739	0.556	0.5665	0.6374	0.6097	0.5714	0.56	0.5372	0.5584	0.5047	0.5381
-9.37	0.5942	0.569	0.5918	0.5584	0.5267	0.556	0.6129	0.5869	0.5983	0.5983	0.6422	0.5934	0.569	0.5731	0.547	0.5755	0.6064	0.5397	0.6089	0.6252	0.6496	0.6219	0.6243	0.6072	0.5812	0.6162	0.5836	0.547	0.4925	0.5153	0.6203	0.6129	0.6341	0.5324	0.5649	0.5893	0.6235	0.6235	0.5747	0.556	0.5665	0.6374	0.6105	0.5714	0.5617	0.5372	0.5584	0.5055	0.5381
-9.36	0.5942	0.569	0.5918	0.5592	0.5258	0.5568	0.6138	0.5869	0.5983	0.5991	0.6422	0.5934	0.569	0.5739	0.547	0.5747	0.6056	0.5397	0.6097	0.6252	0.6504	0.6219	0.6235	0.6072	0.5812	0.6162	0.5828	0.5478	0.4925	0.5144	0.6203	0.6138	0.6349	0.5324	0.5641	0.5893	0.6235	0.6235	0.5755	0.5568	0.5665	0.6374	0.6089	0.5731	0.5625	0.5381	0.5592	0.5071	0.5381
-9.35	0.595	0.569	0.5926	0.5592	0.525	0.5568	0.6129	0.5869	0.5983	0.5991	0.6382	0.5942	0.569	0.5731	0.5478	0.5739	0.6056	0.5413	0.6081	0.6252	0.6512	0.6219	0.6227	0.6064	0.582	0.617	0.582	0.5486	0.4917	0.5161	0.6203	0.6146	0.6357	0.5324	0.5641	0.5885	0.6235	0.6235	0.5763	0.5568	0.5674	0.6374	0.6089	0.5722	0.5625	0.5381	0.5592	0.5088	0.5389
-9.34	0.5958	0.569	0.5942	0.5584	0.525	0.5576	0.6121	0.5877	0.5991	0.5991	0.6382	0.5958	0.5698	0.5731	0.5486	0.5747	0.6064	0.5413	0.6072	0.6243	0.6512	0.6219	0.6227	0.6056	0.582	0.6178	0.5812	0.5495	0.4908	0.5169	0.6203	0.6162	0.6357	0.5324	0.5649	0.5885	0.6235	0.6235	0.5763	0.5568	0.5674	0.6382	0.6064	0.5722	0.5625	0.5381	0.56	0.5096	0.5397
-9.33	0.5958	0.569	0.5942	0.5576	0.525	0.5584	0.6105	0.5885	0.5991	0.5999	0.6382	0.5975	0.5698	0.5731	0.5495	0.5755	0.6072	0.5446	0.6072	0.6235	0.652	0.6219	0.6235	0.6056	0.582	0.6178	0.5812	0.5486	0.4908	0.5177	0.6203	0.617	0.6365	0.5332	0.5649	0.5877	0.6227	0.6227	0.5763	0.5568	0.5682	0.639	0.6056	0.5722	0.5617	0.5372	0.5592	0.5088	0.5389
-9.32	0.5967	0.5698	0.5942	0.5568	0.525	0.5592	0.6105	0.5902	0.5991	0.6007	0.6414	0.5975	0.5706	0.5755	0.5495	0.5771	0.6072	0.5446	0.6081	0.6219	0.6528	0.6219	0.6227	0.6056	0.5812	0.6178	0.5812	0.5486	0.4908	0.5169	0.6203	0.6162	0.6357	0.534	0.5649	0.5885	0.6227	0.6227	0.5755	0.556	0.5674	0.6406	0.6048	0.5722	0.56	0.5381	0.5592	0.5079	0.5389
-9.31	0.5967	0.5698	0.5926	0.5576	0.525	0.5592	0.6105	0.5902	0.5983	0.6015	0.6414	0.5958	0.5706	0.5763	0.5495	0.5763	0.6064	0.5454	0.6072	0.6219	0.6536	0.6227	0.6227	0.6048	0.5812	0.6178	0.582	0.5486	0.4917	0.5161	0.6203	0.6146	0.6357	0.5348	0.5633	0.5877	0.6235	0.6227	0.5747	0.5551	0.5674	0.6406	0.6064	0.5722	0.5592	0.5381	0.5584	0.5071	0.5389
-9.3	0.5958	0.5698	0.5918	0.5576	0.525	0.5592	0.6105	0.5893	0.5983	0.5999	0.6414	0.5942	0.5722	0.5755	0.5495	0.5755	0.6064	0.5429	0.6072	0.6219	0.652	0.6227	0.6219	0.6048	0.582	0.6178	0.5828	0.5503	0.4925	0.5153	0.6203	0.6129	0.6349	0.5348	0.5625	0.5869	0.6235	0.6235	0.5731	0.5543	0.5665	0.6406	0.6064	0.5714	0.5592	0.5389	0.5576	0.5063	0.5397
-9.29	0.5942	0.569	0.5918	0.5576	0.525	0.5584	0.6105	0.5885	0.5983	0.5991	0.6422	0.5934	0.5714	0.5731	0.5486	0.5747	0.6064	0.5438	0.6072	0.6227	0.6504	0.6227	0.6235	0.6048	0.5828	0.6178	0.5836	0.5503	0.4933	0.5153	0.6203	0.6129	0.6357	0.534	0.5625	0.5869	0.6235	0.6252	0.5731	0.5543	0.5665	0.639	0.6064	0.5722	0.5608	0.5389	0.5568	0.5055	0.5397
-9.28	0.5942	0.569	0.5918	0.5576	0.525	0.5576	0.6105	0.5885	0.5975	0.5983	0.6422	0.5942	0.5722	0.5714	0.5478	0.5747	0.6081	0.5421	0.6081	0.6219	0.6504	0.6219	0.6252	0.6056	0.5836	0.6178	0.5828	0.5495	0.4925	0.5161	0.6219	0.6129	0.6357	0.534	0.5633	0.5877	0.6219	0.6268	0.5731	0.5551	0.5665	0.6382	0.6056	0.5731	0.5617	0.5397	0.5576	0.5055	0.5397
-9.27	0.595	0.5698	0.5918	0.5584	0.525	0.5568	0.6105	0.5885	0.5975	0.5991	0.6422	0.5942	0.5714	0.5722	0.547	0.5755	0.6081	0.5413	0.6072	0.6219	0.6504	0.6219	0.626	0.6056	0.5836	0.6186	0.582	0.5478	0.4925	0.5161	0.6227	0.6129	0.6357	0.5332	0.5641	0.5893	0.6219	0.6268	0.5739	0.556	0.5665	0.6374	0.6064	0.5731	0.5608	0.5397	0.5584	0.5055	0.5389
-9.26	0.5967	0.5706	0.5918	0.5592	0.525	0.5568	0.6105	0.5877	0.5983	0.5991	0.6422	0.5942	0.5722	0.5722	0.547	0.5755	0.6089	0.5405	0.6072	0.6219	0.6504	0.6211	0.6252	0.6048	0.5828	0.6195	0.582	0.5478	0.4908	0.5161	0.6235	0.6138	0.6349	0.534	0.5641	0.5893	0.6219	0.626	0.5739	0.5568	0.5665	0.6374	0.6081	0.5722	0.56	0.5397	0.5584	0.5055	0.5389
-9.25	0.5967	0.5714	0.5918	0.5584	0.5258	0.5568	0.6105	0.5877	0.5999	0.5991	0.6422	0.5934	0.5706	0.5731	0.547	0.5763	0.6072	0.5413	0.6072	0.6235	0.6496	0.6219	0.6235	0.6048	0.5828	0.6203	0.582	0.5486	0.4908	0.5161	0.6219	0.6146	0.6349	0.5332	0.5641	0.5885	0.6235	0.6252	0.5731	0.5568	0.5665	0.6374	0.6097	0.5731	0.56	0.5397	0.5576	0.5055	0.5389
-9.24	0.5958	0.5706	0.5926	0.5584	0.5267	0.556	0.6105	0.5869	0.6007	0.5983	0.6422	0.5934	0.5698	0.5731	0.5478	0.5763	0.6072	0.5413	0.6089	0.6243	0.6496	0.6219	0.6235	0.6056	0.582	0.6195	0.582	0.5486	0.49	0.5169	0.6211	0.6154	0.6349	0.534	0.5641	0.5861	0.6243	0.6252	0.5731	0.556	0.5665	0.6374	0.6113	0.5739	0.5608	0.5397	0.5568	0.5055	0.5397
-9.23	0.5942	0.5698	0.5926	0.56	0.5275	0.556	0.6113	0.5877	0.5999	0.5991	0.6414	0.5934	0.569	0.5731	0.5486	0.5771	0.6072	0.5438	0.6081	0.6235	0.6496	0.6227	0.6243	0.6072	0.5812	0.6186	0.582	0.5486	0.4917	0.5185	0.6211	0.6154	0.6349	0.5332	0.5641	0.5853	0.6252	0.6252	0.5739	0.556	0.5665	0.6374	0.6105	0.5747	0.5625	0.5389	0.5576	0.5055	0.5397
-9.22	0.5942	0.569	0.5926	0.5617	0.5267	0.556	0.6113	0.5869	0.5991	0.5999	0.6406	0.5934	0.569	0.5722	0.5495	0.5763	0.6072	0.5438	0.6097	0.6219	0.6504	0.6227	0.6268	0.6081	0.5804	0.6186	0.582	0.5478	0.4925	0.5193	0.6219	0.6154	0.6341	0.534	0.5641	0.5853	0.6243	0.6252	0.5763	0.556	0.5665	0.6374	0.6097	0.5739	0.5625	0.5389	0.5584	0.5063	0.5397
-9.21	0.5958	0.569	0.5926	0.5608	0.5258	0.5568	0.6113	0.5869	0.5991	0.6007	0.6406	0.5934	0.569	0.5714	0.5495	0.5755	0.6064	0.5438	0.6097	0.6219	0.6504	0.6227	0.6268	0.6064	0.5804	0.6195	0.5828	0.5478	0.4925	0.5193	0.6219	0.6146	0.6341	0.5332	0.5641	0.5869	0.6235	0.6243	0.5771	0.5568	0.5674	0.6374	0.6072	0.5739	0.5625	0.5389	0.5592	0.5071	0.5405
-9.2	0.5967	0.569	0.5926	0.5592	0.525	0.5568	0.6113	0.5869	0.5991	0.5999	0.6414	0.5942	0.569	0.5722	0.5503	0.5739	0.6056	0.5413	0.6113	0.6235	0.6496	0.6227	0.626	0.6048	0.5812	0.6203	0.582	0.547	0.4917	0.5185	0.6211	0.6146	0.6341	0.5332	0.5649	0.5877	0.6235	0.6243	0.5771	0.5568	0.5682	0.6382	0.6064	0.5731	0.5617	0.5397	0.56	0.5079	0.5405
-9.19	0.5967	0.569	0.5942	0.5576	0.525	0.5568	0.6121	0.5877	0.5991	0.5999	0.6422	0.5942	0.569	0.5731	0.5511	0.5739	0.6064	0.5421	0.6089	0.6252	0.6496	0.6227	0.6235	0.604	0.5812	0.6195	0.5828	0.5478	0.4908	0.5177	0.6203	0.6138	0.6349	0.5324	0.5649	0.5877	0.6227	0.6235	0.5755	0.5568	0.5682	0.639	0.6048	0.5722	0.5617	0.5397	0.56	0.5079	0.5405
-9.18	0.595	0.569	0.595	0.5576	0.525	0.5568	0.6129	0.5893	0.5975	0.5999	0.6414	0.5934	0.569	0.5731	0.5511	0.5739	0.6072	0.5413	0.6072	0.6243	0.6496	0.6227	0.6227	0.6056	0.5812	0.6186	0.5836	0.5478	0.4908	0.5177	0.6211	0.6138	0.6349	0.5324	0.5649	0.5869	0.6227	0.6252	0.5739	0.5568	0.5674	0.6406	0.6048	0.5722	0.5617	0.5389	0.56	0.5071	0.5397
-9.17	0.595	0.569	0.595	0.5568	0.525	0.5568	0.6121	0.5902	0.5975	0.5999	0.6406	0.5926	0.569	0.5722	0.5503	0.5739	0.6072	0.5413	0.6064	0.6235	0.6504	0.6219	0.6243	0.6064	0.5812	0.617	0.5845	0.5486	0.4917	0.5169	0.6211	0.6138	0.6349	0.5324	0.5641	0.5861	0.6211	0.6243	0.5722	0.5568	0.5665	0.6414	0.6048	0.5722	0.5608	0.5389	0.5592	0.5063	0.5397
-9.16	0.5942	0.569	0.5942	0.5568	0.525	0.5568	0.6121	0.591	0.5967	0.5991	0.6406	0.5926	0.569	0.5714	0.5495	0.5739	0.6072	0.5413	0.6064	0.6235	0.6496	0.6211	0.6243	0.6072	0.5812	0.617	0.5845	0.5478	0.4917	0.5169	0.6211	0.6162	0.6349	0.5324	0.5641	0.5869	0.6219	0.6252	0.5722	0.5576	0.5665	0.6414	0.6064	0.5722	0.56	0.5389	0.5584	0.5055	0.5397
-9.15	0.5942	0.5698	0.5934	0.5576	0.525	0.5568	0.6113	0.5902	0.5975	0.5983	0.6414	0.5926	0.569	0.5714	0.5486	0.5747	0.6081	0.5429	0.6072	0.6235	0.6496	0.6211	0.6243	0.6064	0.582	0.6178	0.5836	0.5478	0.4933	0.5161	0.6211	0.617	0.6349	0.5324	0.5641	0.5877	0.6211	0.6252	0.5731	0.5576	0.5657	0.6406	0.6064	0.5714	0.56	0.5397	0.5584	0.5055	0.5397
-9.14	0.5934	0.5706	0.5934	0.5584	0.525	0.5568	0.6113	0.5893	0.5983	0.5991	0.6414	0.5918	0.569	0.5722	0.5478	0.5755	0.6097	0.5438	0.6081	0.6227	0.6496	0.6227	0.6227	0.6064	0.582	0.6186	0.5836	0.5462	0.4933	0.5161	0.6219	0.617	0.6349	0.5324	0.5633	0.5885	0.6219	0.626	0.5739	0.5576	0.5649	0.639	0.6072	0.5722	0.5608	0.5397	0.5576	0.5055	0.5397
-9.13	0.5934	0.5698	0.5934	0.5592	0.525	0.5568	0.6105	0.5893	0.5991	0.5999	0.6406	0.5918	0.569	0.5731	0.547	0.5763	0.6105	0.5446	0.6089	0.6219	0.6496	0.6243	0.6227	0.6056	0.582	0.6186	0.5836	0.547	0.4933	0.5153	0.6235	0.6146	0.6365	0.5324	0.5633	0.5893	0.6211	0.6252	0.5739	0.5568	0.5649	0.639	0.6064	0.5722	0.5608	0.5397	0.5584	0.5055	0.5397
-9.12	0.5934	0.569	0.5934	0.5592	0.525	0.5568	0.6113	0.5902	0.5991	0.6007	0.6406	0.5926	0.569	0.5739	0.5478	0.5755	0.6097	0.5438	0.6081	0.6219	0.6496	0.6243	0.6252	0.6064	0.5812	0.6178	0.5828	0.5478	0.4925	0.5153	0.6235	0.6138	0.6374	0.5324	0.5633	0.5893	0.6211	0.6243	0.5739	0.5568	0.5665	0.6382	0.6072	0.5731	0.5608	0.5397	0.5576	0.5055	0.5397
-9.11	0.5934	0.5682	0.5926	0.5592	0.5258	0.5568	0.6121	0.5893	0.5991	0.6007	0.6414	0.5934	0.569	0.5739	0.5478	0.5747	0.6089	0.5429	0.6072	0.6227	0.6496	0.6227	0.626	0.6064	0.582	0.6178	0.582	0.5495	0.4917	0.5153	0.6235	0.6138	0.6374	0.5324	0.5641	0.5893	0.6211	0.6243	0.5731	0.5568	0.5674	0.6382	0.6064	0.5739	0.56	0.5397	0.5584	0.5055	0.5397
-9.1	0.5942	0.5698	0.5926	0.5592	0.5267	0.5568	0.6121	0.5885	0.5991	0.5999	0.6422	0.5926	0.569	0.5739	0.5478	0.5747	0.6081	0.5421	0.6072	0.6235	0.6496	0.6219	0.626	0.6064	0.582	0.6186	0.582	0.5495	0.4917	0.5153	0.6227	0.6146	0.6349	0.5324	0.5633	0.5877	0.6219	0.6243	0.5731	0.556	0.5674	0.6374	0.6056	0.5747	0.5608	0.5413	0.5576	0.5055	0.5397
-9.09	0.5942	0.5698	0.5926	0.56	0.5275	0.5568	0.6121	0.5869	0.5983	0.5991	0.6414	0.5926	0.569	0.5739	0.547	0.5755	0.6081	0.5421	0.6081	0.6243	0.6496	0.6219	0.6235	0.6056	0.5861	0.6186	0.5828	0.5495	0.4917	0.5153	0.6219	0.6154	0.6341	0.5324	0.5625	0.5869	0.6235	0.6235	0.5739	0.5551	0.5665	0.6374	0.604	0.5747	0.56	0.5413	0.5576	0.5047	0.5397
-9.08	0.5942	0.5698	0.5934	0.5608	0.5275	0.5568	0.6121	0.5885	0.5967	0.5991	0.6414	0.5926	0.569	0.5731	0.5478	0.5771	0.6081	0.5421	0.6072	0.6252	0.6496	0.6227	0.6227	0.6064	0.5853	0.6186	0.5828	0.5495	0.4917	0.5153	0.6219	0.6154	0.6341	0.5324	0.5625	0.5861	0.6243	0.6227	0.5755	0.5551	0.5665	0.6374	0.6048	0.5731	0.5617	0.5413	0.5576	0.5047	0.5397
-9.07	0.5942	0.5698	0.5934	0.5608	0.5267	0.5576	0.6121	0.5885	0.5967	0.5999	0.6414	0.5934	0.5698	0.5722	0.5486	0.5771	0.6072	0.5421	0.6081	0.6243	0.6496	0.6219	0.6227	0.6064	0.5853	0.6186	0.5828	0.5495	0.4925	0.5153	0.6211	0.6154	0.6341	0.5332	0.5625	0.5861	0.6235	0.6227	0.5771	0.556	0.5665	0.6374	0.6048	0.5722	0.5625	0.5397	0.5592	0.5055	0.5397
-9.06	0.595	0.5706	0.5934	0.5608	0.5258	0.5576	0.6113	0.5893	0.5975	0.6007	0.6422	0.5934	0.5698	0.5722	0.5486	0.5771	0.6064	0.5421	0.6089	0.6227	0.6504	0.6219	0.6227	0.6072	0.5812	0.6186	0.582	0.5486	0.4917	0.5153	0.6211	0.6154	0.6341	0.5332	0.5633	0.5861	0.6227	0.6235	0.5771	0.556	0.5674	0.6374	0.6056	0.5714	0.5633	0.5397	0.56	0.5071	0.5397
-9.05	0.595	0.5714	0.5934	0.5592	0.5258	0.5576	0.6105	0.5885	0.5983	0.6007	0.6422	0.5934	0.5698	0.5731	0.5486	0.5755	0.6064	0.5421	0.6097	0.6219	0.6512	0.6219	0.6227	0.6064	0.5812	0.6195	0.5828	0.5478	0.4917	0.5153	0.6203	0.6162	0.6341	0.5332	0.5641	0.5869	0.6211	0.6235	0.5763	0.5551	0.5674	0.6374	0.6048	0.5714	0.5625	0.5397	0.56	0.5088	0.5397
-9.04	0.5942	0.5706	0.5942	0.5592	0.5258	0.5568	0.6105	0.5877	0.5983	0.6007	0.6422	0.5934	0.569	0.5731	0.5486	0.5747	0.6064	0.5421	0.6089	0.6211	0.6512	0.6227	0.6227	0.6064	0.5861	0.6186	0.5828	0.547	0.4908	0.5153	0.6203	0.617	0.6349	0.5324	0.5657	0.5869	0.6219	0.6235	0.5755	0.5551	0.5674	0.6374	0.6056	0.5722	0.5617	0.5389	0.5584	0.5079	0.5397
-9.03	0.5934	0.5706	0.595	0.5576	0.5258	0.5568	0.6121	0.5877	0.5983	0.6007	0.6414	0.5926	0.569	0.5731	0.5495	0.5747	0.6072	0.5421	0.6072	0.6219	0.6512	0.6227	0.6235	0.6064	0.5853	0.6186	0.5845	0.547	0.4917	0.5153	0.6203	0.6178	0.6341	0.5315	0.5665	0.5877	0.6219	0.6227	0.5747	0.556	0.5665	0.6382	0.6064	0.5722	0.5617	0.5389	0.5576	0.5063	0.5397
-9.02	0.5942	0.5714	0.5958	0.5576	0.525	0.5568	0.6121	0.5869	0.5983	0.5999	0.6414	0.5918	0.5698	0.5739	0.5495	0.5747	0.6064	0.5421	0.6072	0.6219	0.6504	0.6235	0.6243	0.6064	0.5853	0.6178	0.5845	0.547	0.4925	0.5153	0.6203	0.617	0.6341	0.5315	0.5657	0.5877	0.6219	0.6235	0.5747	0.5576	0.5665	0.639	0.6072	0.5722	0.5617	0.5389	0.5568	0.5039	0.5397
-9.01	0.5942	0.5731	0.5958	0.5568	0.525	0.556	0.6121	0.5869	0.5983	0.5999	0.6414	0.5918	0.5698	0.5755	0.5495	0.5755	0.6064	0.5421	0.6072	0.6219	0.6504	0.6235	0.6243	0.6072	0.5812	0.6178	0.5845	0.547	0.4933	0.5153	0.6211	0.617	0.6341	0.5324	0.5657	0.5885	0.6211	0.6243	0.5739	0.5584	0.5665	0.639	0.6072	0.5714	0.5617	0.5397	0.5576	0.5039	0.5397
-9	0.595	0.5739	0.5958	0.5568	0.525	0.556	0.6097	0.5861	0.5991	0.604	0.6414	0.5934	0.5706	0.5755	0.5495	0.5755	0.6064	0.5421	0.6072	0.6219	0.6504	0.6243	0.6235	0.6064	0.5828	0.6178	0.5836	0.5486	0.4925	0.5153	0.6211	0.6162	0.6357	0.5332	0.5657	0.5885	0.6195	0.6243	0.5739	0.5584	0.5665	0.6382	0.6072	0.5714	0.5617	0.5397	0.5584	0.5047	0.5397
-8.99	0.595	0.5739	0.5958	0.5576	0.525	0.5568	0.6097	0.5861	0.5999	0.6048	0.6414	0.5934	0.5706	0.5739	0.5486	0.5763	0.6081	0.5421	0.6064	0.6219	0.6512	0.6243	0.6235	0.6056	0.582	0.617	0.5828	0.5495	0.4917	0.5153	0.6211	0.6162	0.6365	0.5332	0.5657	0.5893	0.6195	0.6235	0.5739	0.5576	0.5674	0.6365	0.6072	0.5722	0.5617	0.5397	0.5592	0.5047	0.5389
-8.98	0.5958	0.5722	0.5942	0.5584	0.525	0.5576	0.6105	0.5861	0.5999	0.604	0.6414	0.5934	0.5706	0.5722	0.5478	0.5771	0.6089	0.5421	0.6064	0.6227	0.652	0.6252	0.6243	0.6048	0.582	0.617	0.5828	0.5503	0.4917	0.5153	0.6219	0.6154	0.6374	0.5324	0.5649	0.5902	0.6203	0.6227	0.5739	0.5568	0.5674	0.6365	0.6081	0.5731	0.5617	0.5397	0.5592	0.5047	0.5389
-8.97	0.5958	0.5714	0.5934	0.5592	0.525	0.5576	0.6113	0.5869	0.5991	0.5991	0.6422	0.5926	0.5698	0.5714	0.547	0.5771	0.6089	0.5421	0.6064	0.6219	0.652	0.6243	0.6252	0.6048	0.582	0.617	0.582	0.5486	0.4925	0.5153	0.6227	0.6146	0.6357	0.5324	0.5649	0.5893	0.6211	0.6227	0.5731	0.5568	0.5674	0.6365	0.6081	0.5739	0.5617	0.5389	0.5584	0.5047	0.5397
-8.96	0.595	0.5706	0.5926	0.5592	0.5258	0.5568	0.6121	0.5877	0.5999	0.5991	0.6422	0.5934	0.569	0.5714	0.547	0.5771	0.6081	0.5421	0.6072	0.6211	0.6504	0.6235	0.6243	0.6056	0.5836	0.6178	0.582	0.547	0.4933	0.5153	0.6235	0.6138	0.6349	0.5324	0.5649	0.5885	0.6219	0.6219	0.5731	0.5568	0.5665	0.6374	0.6081	0.5739	0.5617	0.5389	0.5576	0.5055	0.5413
-8.95	0.595	0.5706	0.5934	0.5592	0.5258	0.5568	0.6113	0.5877	0.6007	0.5991	0.6422	0.5934	0.569	0.5714	0.5478	0.5755	0.6081	0.5413	0.6064	0.6211	0.6496	0.6235	0.6243	0.6056	0.5836	0.6178	0.582	0.5462	0.4941	0.5153	0.6211	0.6129	0.6333	0.5324	0.5641	0.5877	0.6219	0.6219	0.5722	0.5568	0.5674	0.6374	0.6072	0.5739	0.5617	0.5397	0.5568	0.5047	0.5413
-8.94	0.5942	0.5706	0.5926	0.5584	0.5258	0.5568	0.6113	0.5869	0.6015	0.6007	0.6422	0.5942	0.5698	0.5714	0.5478	0.5747	0.6072	0.5413	0.6081	0.6211	0.6488	0.6243	0.6243	0.6056	0.5869	0.6178	0.582	0.547	0.4941	0.5161	0.6203	0.6129	0.6341	0.5315	0.5633	0.5885	0.6219	0.6219	0.5739	0.556	0.5674	0.6365	0.6064	0.5739	0.5617	0.5405	0.5576	0.5039	0.5405
-8.93	0.5934	0.5698	0.5926	0.5592	0.525	0.5568	0.6121	0.5885	0.5999	0.6007	0.6422	0.595	0.5706	0.5722	0.5486	0.5747	0.6064	0.5413	0.6089	0.6211	0.6504	0.6243	0.6252	0.6056	0.5861	0.617	0.582	0.5486	0.4941	0.5161	0.6186	0.6138	0.6341	0.5315	0.5625	0.5877	0.6211	0.6227	0.5747	0.5551	0.5674	0.6365	0.6056	0.5739	0.5617	0.5405	0.5592	0.5039	0.5397
-8.92	0.5926	0.5698	0.5926	0.5584	0.525	0.556	0.6129	0.5885	0.5991	0.6015	0.6422	0.5958	0.5706	0.5722	0.5478	0.5747	0.6056	0.5421	0.6105	0.6203	0.6504	0.6235	0.6243	0.6056	0.5853	0.6178	0.582	0.5495	0.4933	0.5169	0.6195	0.6146	0.6349	0.5324	0.5641	0.5877	0.6195	0.6227	0.5771	0.5543	0.5665	0.6365	0.6048	0.5731	0.5617	0.5397	0.56	0.5039	0.5405
-8.91	0.5926	0.5698	0.5934	0.5592	0.525	0.556	0.6138	0.5893	0.5991	0.6007	0.6414	0.595	0.5698	0.5731	0.5495	0.5755	0.6056	0.5421	0.6097	0.6203	0.6504	0.6227	0.6235	0.6064	0.5812	0.6186	0.5828	0.5495	0.4925	0.5169	0.6186	0.6162	0.6349	0.5348	0.5641	0.5877	0.6195	0.6227	0.5771	0.5543	0.5665	0.6374	0.6048	0.5722	0.5608	0.5397	0.56	0.5039	0.5397
-8.9	0.5942	0.5698	0.5934	0.5584	0.525	0.5568	0.6129	0.5885	0.5999	0.6007	0.6406	0.595	0.5698	0.5731	0.5495	0.5755	0.6056	0.5421	0.6089	0.6203	0.6504	0.6227	0.6227	0.6064	0.5812	0.6195	0.5836	0.5486	0.4917	0.5153	0.6195	0.617	0.6357	0.5364	0.5657	0.5885	0.6195	0.6227	0.5771	0.5543	0.5665	0.6374	0.6056	0.5714	0.56	0.5397	0.5584	0.5039	0.5397
-8.89	0.595	0.5698	0.5926	0.5592	0.525	0.5584	0.6129	0.5902	0.5999	0.6007	0.6398	0.5942	0.5698	0.5731	0.5503	0.5755	0.6056	0.5421	0.6081	0.6203	0.6504	0.6227	0.6227	0.6064	0.5812	0.6178	0.5836	0.5478	0.4917	0.5144	0.6195	0.617	0.6357	0.5356	0.5657	0.5885	0.6203	0.6227	0.5763	0.5551	0.5665	0.6365	0.6064	0.5714	0.56	0.5397	0.5576	0.5047	0.5389
-8.88	0.595	0.5698	0.5926	0.5584	0.525	0.5584	0.6138	0.5918	0.5991	0.5999	0.6406	0.5942	0.5706	0.5731	0.5486	0.5755	0.6072	0.5421	0.6072	0.6211	0.652	0.6227	0.6235	0.6048	0.5812	0.617	0.5836	0.547	0.4925	0.5136	0.6203	0.617	0.6357	0.5348	0.5665	0.5885	0.6203	0.6235	0.5755	0.556	0.5665	0.6365	0.6064	0.5714	0.5608	0.5389	0.5568	0.5047	0.5397
-8.87	0.595	0.5706	0.5918	0.5576	0.525	0.5576	0.6129	0.591	0.5983	0.5999	0.6414	0.5934	0.5706	0.5739	0.5478	0.5755	0.6081	0.5421	0.6064	0.6219	0.652	0.6227	0.6235	0.604	0.5812	0.617	0.5836	0.5478	0.4933	0.5153	0.6203	0.6162	0.6349	0.5332	0.5665	0.5885	0.6195	0.6235	0.5747	0.5568	0.5674	0.6357	0.6056	0.5714	0.5608	0.5381	0.5568	0.5031	0.5397
-8.86	0.5942	0.5722	0.5918	0.5568	0.525	0.556	0.6121	0.5893	0.5983	0.5999	0.6422	0.5934	0.5714	0.5747	0.547	0.5763	0.6089	0.5421	0.6056	0.6219	0.6512	0.6227	0.6235	0.604	0.582	0.6178	0.5836	0.5486	0.4925	0.5161	0.6211	0.617	0.6349	0.5332	0.5649	0.5885	0.6195	0.6235	0.5739	0.5568	0.5682	0.6365	0.6056	0.5706	0.56	0.5372	0.5576	0.5031	0.5397
-8.85	0.5958	0.5722	0.591	0.5568	0.525	0.556	0.6105	0.5877	0.5983	0.5999	0.6414	0.5934	0.5706	0.5747	0.5478	0.5763	0.6081	0.5413	0.6064	0.6219	0.6504	0.6235	0.6227	0.6048	0.5828	0.617	0.5836	0.5495	0.4917	0.5144	0.6219	0.6162	0.6357	0.5324	0.5633	0.5885	0.6195	0.6227	0.5739	0.5576	0.569	0.6357	0.6056	0.5706	0.56	0.5381	0.5576	0.5039	0.5397
-8.84	0.5958	0.5731	0.5918	0.5568	0.525	0.556	0.6105	0.5877	0.5983	0.5991	0.6414	0.5942	0.5698	0.5739	0.5478	0.5763	0.6081	0.5421	0.6072	0.6219	0.6504	0.6235	0.6235	0.6072	0.5828	0.6162	0.5836	0.5495	0.4917	0.5144	0.6227	0.6154	0.6357	0.5315	0.5617	0.5885	0.6203	0.6227	0.5739	0.5584	0.569	0.6365	0.6056	0.5714	0.5608	0.5381	0.5576	0.5055	0.5397
-8.83	0.5975	0.5722	0.5918	0.5568	0.525	0.556	0.6105	0.5902	0.5975	0.5991	0.6406	0.5942	0.5698	0.5731	0.5478	0.5771	0.6072	0.5429	0.6081	0.6227	0.652	0.6235	0.6243	0.6072	0.5828	0.6154	0.5836	0.5495	0.4933	0.5136	0.6219	0.6146	0.6349	0.5315	0.5625	0.5877	0.6211	0.6227	0.5739	0.5584	0.569	0.6365	0.6056	0.5731	0.5617	0.5389	0.5576	0.5055	0.5397
-8.82	0.5967	0.5722	0.5926	0.5576	0.525	0.5551	0.6105	0.5902	0.5975	0.5991	0.6414	0.5942	0.5706	0.5722	0.5478	0.5779	0.6064	0.5438	0.6089	0.6227	0.6512	0.6235	0.6243	0.6072	0.5828	0.6162	0.5836	0.5495	0.4949	0.5153	0.6203	0.6146	0.6333	0.5315	0.5649	0.5869	0.6211	0.6227	0.5739	0.5576	0.569	0.6374	0.6064	0.5739	0.5617	0.5397	0.5576	0.5047	0.5405
-8.81	0.5958	0.5714	0.5926	0.5576	0.5258	0.5551	0.6105	0.5902	0.5983	0.5991	0.6414	0.5934	0.5714	0.5714	0.5486	0.5779	0.6056	0.5421	0.6089	0.6227	0.6504	0.6243	0.6235	0.6056	0.5836	0.6178	0.5836	0.5495	0.4941	0.5161	0.6195	0.6154	0.6333	0.5332	0.5649	0.5861	0.6219	0.6227	0.5739	0.556	0.569	0.6365	0.6064	0.5739	0.5617	0.5413	0.5576	0.5047	0.5413
-8.8	0.595	0.5706	0.5934	0.5584	0.5258	0.5551	0.6113	0.5877	0.5999	0.5983	0.6414	0.5926	0.5714	0.5714	0.5486	0.5755	0.6056	0.5413	0.6097	0.6235	0.6496	0.6235	0.6227	0.6056	0.5836	0.6195	0.5828	0.5486	0.4925	0.5161	0.6195	0.6146	0.6349	0.534	0.5641	0.5877	0.6219	0.6227	0.5739	0.5551	0.5682	0.6365	0.6064	0.5739	0.5617	0.5421	0.5568	0.5047	0.5421
-8.79	0.595	0.5706	0.5934	0.5592	0.5267	0.556	0.6121	0.5877	0.6007	0.5991	0.6406	0.5926	0.5706	0.5714	0.547	0.5739	0.6056	0.5413	0.6097	0.6243	0.6496	0.6227	0.6235	0.6056	0.5869	0.6203	0.582	0.5478	0.4908	0.5161	0.6203	0.6138	0.6365	0.534	0.5625	0.5885	0.6227	0.6227	0.5731	0.5551	0.5674	0.6365	0.6056	0.5731	0.5617	0.5413	0.5576	0.5055	0.5421
-8.78	0.5967	0.5698	0.5926	0.56	0.5267	0.5568	0.6138	0.5893	0.5999	0.5999	0.6398	0.5926	0.5698	0.5714	0.5462	0.5739	0.6056	0.5413	0.6105	0.6243	0.6496	0.6219	0.6252	0.6056	0.5861	0.6203	0.582	0.5478	0.4908	0.5153	0.6203	0.6129	0.6365	0.534	0.5633	0.5893	0.6219	0.6227	0.5731	0.556	0.5665	0.6374	0.6056	0.5722	0.5608	0.5405	0.5576	0.5055	0.5421
-8.77	0.5958	0.5706	0.5934	0.56	0.5267	0.5576	0.6146	0.5902	0.5991	0.6007	0.6398	0.5934	0.5698	0.5714	0.5462	0.5747	0.6056	0.5413	0.6105	0.6235	0.6496	0.6227	0.626	0.6056	0.5853	0.6186	0.582	0.5478	0.4917	0.5153	0.6195	0.6129	0.6349	0.534	0.5649	0.5877	0.6211	0.6227	0.5722	0.5568	0.5665	0.6365	0.6064	0.5714	0.56	0.5397	0.5576	0.5047	0.5413
-8.76	0.5958	0.5706	0.5934	0.5592	0.5258	0.5576	0.6146	0.5902	0.5983	0.6007	0.6414	0.5934	0.5698	0.5722	0.5462	0.5747	0.6064	0.5405	0.6105	0.6227	0.6504	0.6227	0.6252	0.6056	0.5812	0.6178	0.5828	0.5478	0.4908	0.5153	0.6195	0.6129	0.6341	0.5348	0.5649	0.5877	0.6211	0.6227	0.5722	0.5568	0.5657	0.6365	0.6072	0.5714	0.56	0.5397	0.5568	0.5047	0.5405
-8.75	0.595	0.5714	0.5942	0.5592	0.525	0.5568	0.6129	0.5885	0.5983	0.6007	0.6422	0.5934	0.5706	0.5731	0.5462	0.5739	0.6072	0.5405	0.6105	0.6227	0.6504	0.6227	0.6235	0.6056	0.582	0.6162	0.5828	0.547	0.4908	0.5128	0.6195	0.6138	0.6341	0.5356	0.5657	0.5877	0.6211	0.6235	0.5722	0.556	0.5657	0.6365	0.6081	0.5714	0.56	0.5389	0.5568	0.5039	0.5397
-8.74	0.5958	0.5714	0.5926	0.5584	0.5258	0.5568	0.6113	0.5885	0.5983	0.6007	0.6431	0.5926	0.5706	0.5739	0.5462	0.5739	0.6072	0.5397	0.6097	0.6219	0.6504	0.6227	0.6235	0.6056	0.5812	0.617	0.5828	0.5478	0.4908	0.5128	0.6203	0.6154	0.6349	0.5348	0.5641	0.5877	0.6219	0.6243	0.5722	0.556	0.5657	0.6374	0.6072	0.5714	0.5617	0.5389	0.5568	0.5047	0.5397
-8.73	0.5958	0.5714	0.5918	0.5576	0.5258	0.5568	0.6121	0.5902	0.5983	0.6007	0.6422	0.5926	0.5714	0.5747	0.5478	0.5739	0.6064	0.5405	0.6089	0.6219	0.6504	0.6227	0.6243	0.6056	0.5812	0.6162	0.582	0.5478	0.4917	0.5128	0.6203	0.6154	0.6341	0.5348	0.5633	0.5869	0.6211	0.6252	0.5731	0.556	0.5674	0.6365	0.6064	0.5714	0.5617	0.5381	0.5568	0.5039	0.5397
-8.72	0.595	0.5722	0.591	0.5576	0.5258	0.5568	0.6129	0.5893	0.5983	0.5999	0.6422	0.5918	0.5706	0.5755	0.5495	0.5747	0.6064	0.5413	0.6089	0.6219	0.652	0.6227	0.6252	0.6056	0.5812	0.6162	0.582	0.5486	0.4917	0.5153	0.6211	0.6154	0.6341	0.5348	0.5617	0.5869	0.6219	0.6243	0.5739	0.5576	0.5682	0.6365	0.6064	0.5714	0.5625	0.5389	0.5568	0.5055	0.5397
-8.71	0.595	0.5731	0.5918	0.5576	0.525	0.556	0.6129	0.5885	0.5983	0.5991	0.6431	0.5918	0.5706	0.5763	0.5486	0.5755	0.6072	0.5413	0.6089	0.6227	0.652	0.6227	0.6243	0.6056	0.582	0.6162	0.5828	0.5495	0.4917	0.5161	0.6219	0.6138	0.6341	0.5356	0.5625	0.5877	0.6219	0.6243	0.5747	0.5576	0.569	0.6365	0.6072	0.5714	0.5617	0.5381	0.5568	0.5063	0.5397
-8.7	0.595	0.5722	0.5918	0.5576	0.525	0.556	0.6113	0.5861	0.5983	0.5991	0.6431	0.5918	0.5714	0.5755	0.5478	0.5763	0.6081	0.5413	0.6089	0.6227	0.6504	0.6235	0.6243	0.6048	0.582	0.617	0.5828	0.5511	0.4917	0.5136	0.6219	0.6138	0.6357	0.5356	0.5633	0.5885	0.6227	0.6235	0.5747	0.5568	0.569	0.6374	0.6072	0.5714	0.5617	0.5381	0.5576	0.5071	0.5397
-8.69	0.595	0.5706	0.5918	0.5568	0.5258	0.5551	0.6113	0.5861	0.5983	0.5999	0.6431	0.5918	0.5722	0.5747	0.5462	0.5755	0.6072	0.5421	0.6081	0.6227	0.6488	0.6243	0.6235	0.6048	0.5812	0.617	0.582	0.5511	0.4917	0.5136	0.6211	0.6138	0.6365	0.534	0.5633	0.5885	0.6227	0.6235	0.5739	0.5551	0.569	0.6374	0.6064	0.5714	0.5617	0.5372	0.5584	0.5063	0.5397
-8.68	0.5958	0.569	0.5918	0.5568	0.5258	0.556	0.6121	0.5869	0.5991	0.5999	0.6422	0.5926	0.5722	0.5739	0.547	0.5747	0.6081	0.5429	0.6072	0.6227	0.6496	0.6243	0.6235	0.6048	0.5812	0.617	0.5812	0.5503	0.49	0.5128	0.6219	0.6154	0.6365	0.5332	0.5633	0.5902	0.6227	0.6235	0.5731	0.5551	0.5682	0.6365	0.6064	0.5722	0.5617	0.5381	0.5592	0.5055	0.5405
-8.67	0.5958	0.569	0.5918	0.5576	0.5258	0.556	0.6121	0.5869	0.5999	0.5999	0.6422	0.5926	0.5706	0.5731	0.547	0.5739	0.6081	0.5429	0.6081	0.6227	0.6504	0.6235	0.6235	0.6056	0.5804	0.617	0.5812	0.5486	0.49	0.5161	0.6227	0.6154	0.6357	0.5332	0.5641	0.591	0.6227	0.6235	0.5731	0.5551	0.5682	0.6365	0.6064	0.5714	0.5617	0.5389	0.5592	0.5047	0.5413
-8.66	0.5958	0.569	0.5918	0.5576	0.5258	0.5568	0.6113	0.5869	0.5991	0.5999	0.6422	0.5942	0.5698	0.5722	0.5478	0.5739	0.6089	0.5421	0.6089	0.6227	0.6512	0.6227	0.6235	0.6056	0.5812	0.6186	0.582	0.5478	0.4892	0.5161	0.6235	0.6146	0.6349	0.5332	0.5649	0.591	0.6235	0.6235	0.5739	0.556	0.5674	0.6365	0.6064	0.5714	0.5608	0.5389	0.5592	0.5047	0.5421
-8.65	0.5942	0.569	0.591	0.5592	0.5267	0.5576	0.6105	0.5861	0.5983	0.5999	0.6422	0.5942	0.569	0.5714	0.5478	0.5739	0.6081	0.5421	0.6105	0.6227	0.6504	0.6227	0.6235	0.6056	0.582	0.6195	0.5828	0.547	0.49	0.5153	0.6227	0.6129	0.6349	0.5332	0.5649	0.5893	0.6243	0.6219	0.5747	0.5551	0.5674	0.6374	0.6072	0.5706	0.5608	0.5381	0.5584	0.5055	0.5413
-8.64	0.5942	0.569	0.5918	0.56	0.5267	0.5576	0.6113	0.5861	0.5975	0.5999	0.6414	0.5942	0.569	0.5714	0.5486	0.5747	0.6081	0.5413	0.6105	0.6227	0.6504	0.6227	0.6235	0.6064	0.5828	0.6195	0.5836	0.547	0.49	0.5144	0.6219	0.6138	0.6349	0.5315	0.5649	0.5893	0.6252	0.6219	0.5747	0.556	0.5665	0.6382	0.6089	0.5706	0.5608	0.5372	0.5576	0.5071	0.5405
-8.63	0.595	0.569	0.5926	0.5617	0.5258	0.5576	0.6129	0.5877	0.5983	0.5999	0.6414	0.5942	0.569	0.5714	0.5486	0.5747	0.6048	0.5405	0.6105	0.6219	0.6496	0.6219	0.6235	0.6064	0.582	0.6186	0.5836	0.547	0.4908	0.5144	0.6211	0.6146	0.6349	0.5315	0.5649	0.5893	0.6243	0.6219	0.5731	0.5551	0.5665	0.6382	0.6105	0.5706	0.5617	0.5372	0.5576	0.5071	0.5397
-8.62	0.5958	0.569	0.5934	0.5608	0.525	0.5568	0.6146	0.5885	0.5991	0.5999	0.6414	0.5942	0.569	0.5722	0.5486	0.5747	0.6048	0.5405	0.6097	0.6219	0.6496	0.6211	0.6252	0.6064	0.5812	0.6178	0.5836	0.547	0.4908	0.5153	0.6203	0.6146	0.6341	0.5324	0.5625	0.5893	0.6227	0.6227	0.5722	0.5551	0.5665	0.6382	0.6105	0.5706	0.5608	0.5381	0.5576	0.5055	0.5397
-8.61	0.5958	0.5698	0.5934	0.56	0.525	0.5568	0.6154	0.5885	0.5991	0.5999	0.6414	0.5942	0.5698	0.5722	0.5478	0.5747	0.6048	0.5413	0.6081	0.6219	0.6504	0.6203	0.6243	0.6056	0.5812	0.6178	0.5836	0.5462	0.4917	0.5153	0.6203	0.6146	0.6341	0.5348	0.5617	0.5885	0.6211	0.6227	0.5722	0.5551	0.5674	0.6374	0.6097	0.5722	0.5608	0.5381	0.5576	0.5047	0.5397
-8.6	0.5958	0.5698	0.5926	0.5592	0.525	0.5568	0.6146	0.5877	0.5991	0.5999	0.6414	0.5934	0.5698	0.5722	0.547	0.5755	0.6072	0.5421	0.6072	0.6227	0.6512	0.6203	0.6243	0.6056	0.5812	0.6178	0.5836	0.5462	0.4925	0.5128	0.6195	0.6138	0.6333	0.5356	0.5625	0.5885	0.6203	0.6235	0.5722	0.5551	0.5674	0.6374	0.6089	0.5731	0.5608	0.5381	0.5568	0.5047	0.5397
-8.59	0.595	0.5698	0.5918	0.5592	0.5258	0.5592	0.6138	0.5869	0.5991	0.5999	0.6406	0.595	0.5698	0.5722	0.547	0.5755	0.6072	0.5421	0.6072	0.6219	0.6512	0.6203	0.6227	0.6064	0.5812	0.6178	0.5836	0.5462	0.4933	0.5128	0.6195	0.6138	0.6333	0.5348	0.5641	0.5877	0.6211	0.6252	0.5731	0.556	0.5674	0.6374	0.6081	0.5731	0.5625	0.5381	0.556	0.5063	0.5397
-8.58	0.595	0.5698	0.591	0.5584	0.5258	0.56	0.6129	0.5877	0.5991	0.6007	0.6414	0.5958	0.569	0.5731	0.547	0.5755	0.6081	0.5421	0.6072	0.6219	0.6504	0.6203	0.6227	0.6064	0.5812	0.6178	0.5836	0.547	0.4933	0.5128	0.6203	0.6138	0.6325	0.534	0.5633	0.5877	0.6219	0.626	0.5731	0.5551	0.5665	0.6365	0.6081	0.5722	0.5625	0.5389	0.556	0.5071	0.5397
-8.57	0.595	0.5698	0.591	0.5576	0.5267	0.5608	0.6121	0.5877	0.5991	0.6007	0.6406	0.5958	0.5698	0.5731	0.547	0.5755	0.6081	0.5421	0.6081	0.6219	0.6496	0.6211	0.6227	0.6064	0.582	0.6178	0.5828	0.5478	0.4925	0.5153	0.6211	0.6138	0.6325	0.5332	0.5633	0.5877	0.6219	0.6252	0.5739	0.5551	0.5674	0.6382	0.6072	0.5714	0.5625	0.5397	0.5568	0.5071	0.5397
-8.56	0.5958	0.5698	0.591	0.5568	0.5258	0.5584	0.6113	0.5885	0.5991	0.6015	0.6414	0.5934	0.5706	0.5731	0.5478	0.5763	0.6081	0.5421	0.6072	0.6219	0.6496	0.6211	0.6227	0.6056	0.582	0.6178	0.582	0.5486	0.4917	0.5153	0.6211	0.6138	0.6333	0.5332	0.5641	0.5885	0.6219	0.6235	0.5747	0.556	0.5674	0.639	0.6072	0.5722	0.5617	0.5389	0.5584	0.5063	0.5389
-8.55	0.595	0.5682	0.591	0.5568	0.5258	0.5576	0.6105	0.5885	0.5999	0.6007	0.6414	0.5934	0.5722	0.5722	0.5486	0.5763	0.6081	0.5421	0.6072	0.6219	0.6496	0.6219	0.6227	0.6048	0.582	0.6178	0.582	0.5486	0.4908	0.5144	0.6211	0.6129	0.6333	0.5324	0.5649	0.5885	0.6219	0.6227	0.5747	0.5576	0.5674	0.6406	0.6064	0.5722	0.5608	0.5381	0.5584	0.5063	0.5389
-8.54	0.5942	0.5682	0.5918	0.5568	0.525	0.5568	0.6113	0.5885	0.6007	0.6007	0.6414	0.5942	0.5722	0.5731	0.5486	0.5763	0.6097	0.5421	0.6064	0.6219	0.6496	0.6219	0.6227	0.6048	0.5812	0.6178	0.5828	0.5486	0.4917	0.5144	0.6227	0.6129	0.6333	0.5324	0.5641	0.5885	0.6227	0.6235	0.5747	0.5584	0.5665	0.6398	0.6072	0.5731	0.5608	0.5381	0.5576	0.5063	0.5389
-8.53	0.5934	0.569	0.5926	0.5568	0.525	0.5568	0.6113	0.5893	0.6015	0.6007	0.6414	0.595	0.5722	0.5731	0.5486	0.5779	0.6097	0.5421	0.6072	0.6227	0.6496	0.6219	0.6227	0.6048	0.5812	0.6186	0.5836	0.5486	0.4925	0.5144	0.6235	0.6138	0.6333	0.5332	0.5641	0.5885	0.6235	0.6243	0.5739	0.5568	0.5665	0.6398	0.6072	0.5731	0.5608	0.5381	0.5568	0.5063	0.5405
-8.52	0.5934	0.5698	0.5926	0.5568	0.5258	0.5568	0.6113	0.5885	0.6024	0.5999	0.6414	0.5942	0.5714	0.5739	0.5486	0.5788	0.6081	0.5421	0.6089	0.6227	0.6496	0.6211	0.6243	0.6056	0.5812	0.6186	0.5836	0.5486	0.4933	0.5161	0.6235	0.6146	0.6341	0.534	0.5649	0.5885	0.6235	0.6252	0.5747	0.556	0.5665	0.639	0.6081	0.5747	0.5617	0.5389	0.5568	0.5055	0.5413
-8.51	0.5934	0.5698	0.5926	0.5576	0.5258	0.5568	0.6105	0.5877	0.6024	0.5999	0.6422	0.5918	0.5714	0.5731	0.5495	0.5796	0.6064	0.5421	0.6081	0.6227	0.6504	0.6211	0.6252	0.6056	0.5812	0.6195	0.5828	0.5478	0.4925	0.5161	0.6219	0.6154	0.6349	0.534	0.5649	0.5893	0.6235	0.6252	0.5747	0.5551	0.5665	0.6382	0.6089	0.5747	0.5617	0.5381	0.5576	0.5063	0.5405
-8.5	0.5942	0.569	0.5918	0.5584	0.5258	0.5568	0.6105	0.5861	0.6015	0.5999	0.6422	0.5918	0.5714	0.5722	0.5495	0.5771	0.6056	0.5429	0.6072	0.6227	0.6504	0.6227	0.6252	0.6064	0.5812	0.6195	0.5828	0.547	0.4917	0.5161	0.6219	0.6146	0.6349	0.534	0.5649	0.5902	0.6227	0.6252	0.5747	0.5551	0.5657	0.6374	0.6097	0.5739	0.5617	0.5381	0.5584	0.5071	0.5397
-8.49	0.5942	0.569	0.5926	0.5584	0.525	0.5576	0.6113	0.5869	0.6007	0.5999	0.6422	0.5918	0.5706	0.5714	0.5495	0.5763	0.6056	0.5429	0.6056	0.6227	0.6504	0.6235	0.6243	0.6072	0.5812	0.6203	0.5828	0.547	0.4908	0.5161	0.6211	0.6146	0.6349	0.5332	0.5641	0.591	0.6219	0.6243	0.5731	0.5543	0.5657	0.6382	0.6105	0.5722	0.5625	0.5381	0.5584	0.5071	0.5389
-8.48	0.5934	0.569	0.5926	0.5584	0.525	0.5584	0.6129	0.5885	0.5999	0.5999	0.6422	0.5934	0.5698	0.5714	0.5486	0.5755	0.6064	0.5429	0.6056	0.6235	0.6504	0.6227	0.6235	0.6056	0.5804	0.6203	0.5828	0.547	0.4917	0.5169	0.6211	0.6138	0.6349	0.5332	0.5641	0.5902	0.6227	0.6235	0.5731	0.5543	0.5657	0.639	0.6097	0.5714	0.5633	0.5381	0.5576	0.5063	0.5389
-8.47	0.5926	0.569	0.5942	0.5592	0.525	0.5584	0.6146	0.5885	0.5991	0.5999	0.6422	0.5934	0.569	0.5714	0.5478	0.5763	0.6072	0.5413	0.6072	0.6243	0.6504	0.6211	0.6252	0.6048	0.5804	0.6203	0.5828	0.547	0.4917	0.5177	0.6203	0.6146	0.6349	0.5324	0.5649	0.5893	0.6227	0.6227	0.5731	0.5543	0.5665	0.639	0.6089	0.5714	0.5641	0.5381	0.5568	0.5071	0.5389
-8.46	0.5926	0.5698	0.5942	0.5592	0.525	0.5576	0.6146	0.5885	0.5983	0.6007	0.6422	0.5918	0.569	0.5714	0.547	0.5763	0.6081	0.5405	0.6081	0.6243	0.6504	0.6211	0.6252	0.604	0.5804	0.6203	0.5828	0.547	0.4917	0.5169	0.6203	0.6138	0.6349	0.5324	0.5641	0.5885	0.6235	0.6235	0.5739	0.5551	0.5665	0.6382	0.6081	0.5714	0.5641	0.5372	0.5568	0.5079	0.5381
-8.45	0.5942	0.5698	0.5942	0.5584	0.525	0.5568	0.6138	0.5877	0.5983	0.6015	0.6414	0.5918	0.569	0.5722	0.547	0.5763	0.6081	0.5405	0.6089	0.6243	0.6504	0.6219	0.6252	0.6064	0.5812	0.6203	0.5836	0.5462	0.4917	0.5161	0.6195	0.6138	0.6349	0.5324	0.5641	0.5885	0.6227	0.6243	0.5731	0.556	0.5665	0.6374	0.6081	0.5714	0.5633	0.5372	0.5568	0.5088	0.5389
-8.44	0.595	0.5706	0.5934	0.5568	0.525	0.5584	0.6129	0.5885	0.5975	0.6024	0.6414	0.5934	0.569	0.5731	0.547	0.5755	0.6081	0.5405	0.6072	0.6235	0.6512	0.6227	0.6235	0.6072	0.5812	0.6203	0.5836	0.547	0.4925	0.5153	0.6195	0.6138	0.6349	0.5324	0.5633	0.5885	0.6227	0.6252	0.5731	0.5568	0.5665	0.6382	0.6072	0.5714	0.5633	0.5372	0.5568	0.5079	0.5389
-8.43	0.595	0.5698	0.5934	0.5568	0.525	0.5592	0.6129	0.5902	0.5975	0.6024	0.6414	0.5958	0.569	0.5747	0.5478	0.5747	0.6089	0.5413	0.6072	0.6227	0.652	0.6227	0.6227	0.6081	0.5812	0.6195	0.5836	0.547	0.4933	0.5161	0.6195	0.6138	0.6357	0.5324	0.5633	0.5885	0.6219	0.6252	0.5731	0.556	0.5665	0.639	0.6072	0.5714	0.5625	0.5372	0.5568	0.5079	0.5397
-8.42	0.5942	0.5698	0.5934	0.5568	0.525	0.56	0.6121	0.591	0.5975	0.6015	0.6422	0.5967	0.569	0.5755	0.5486	0.5747	0.6089	0.5413	0.6081	0.6211	0.6512	0.6219	0.6227	0.6072	0.5812	0.6178	0.5836	0.5486	0.4933	0.5161	0.6211	0.6138	0.6357	0.5332	0.5633	0.5885	0.6211	0.6252	0.5731	0.5551	0.5657	0.6398	0.6072	0.5722	0.5625	0.5372	0.5568	0.5079	0.5389
-8.41	0.5934	0.569	0.5934	0.5568	0.525	0.5592	0.6113	0.5918	0.5983	0.5999	0.6422	0.5934	0.569	0.5763	0.5495	0.5755	0.6089	0.5421	0.6089	0.6203	0.6504	0.6219	0.6227	0.6064	0.5812	0.617	0.5836	0.5478	0.4933	0.5161	0.6211	0.6129	0.6357	0.5332	0.5633	0.5885	0.6211	0.6252	0.5731	0.5543	0.5657	0.6398	0.6081	0.5722	0.5617	0.5372	0.5568	0.5071	0.5381
-8.4	0.5934	0.5698	0.5934	0.5576	0.525	0.5584	0.6105	0.5902	0.5983	0.5991	0.6422	0.5926	0.5706	0.5755	0.5495	0.5763	0.6081	0.5429	0.6081	0.6211	0.6504	0.6219	0.6235	0.6056	0.582	0.617	0.5836	0.5486	0.4925	0.5153	0.6211	0.6138	0.6349	0.5332	0.5641	0.5893	0.6219	0.6252	0.5731	0.5543	0.5657	0.6398	0.6072	0.5722	0.5617	0.5381	0.5576	0.5063	0.5381
-8.39	0.5934	0.5698	0.5934	0.5584	0.525	0.5584	0.6113	0.5893	0.5991	0.5991	0.6414	0.5918	0.5722	0.5747	0.5486	0.5771	0.6081	0.5429	0.6064	0.6211	0.6512	0.6235	0.6243	0.6056	0.5828	0.6178	0.5836	0.5478	0.4925	0.5153	0.6203	0.6138	0.6349	0.5324	0.5641	0.5902	0.6219	0.6252	0.5739	0.5551	0.5665	0.6398	0.6081	0.5722	0.5617	0.5389	0.5584	0.5055	0.5389
-8.38	0.5942	0.5698	0.5934	0.5617	0.525	0.5576	0.6113	0.5885	0.5991	0.5991	0.6406	0.5934	0.5731	0.5739	0.5478	0.5788	0.6089	0.5446	0.6064	0.6219	0.6512	0.6243	0.6252	0.6048	0.5836	0.6178	0.5828	0.5478	0.4917	0.5153	0.6195	0.6138	0.6349	0.5315	0.5641	0.5918	0.6211	0.6252	0.5739	0.5551	0.5665	0.639	0.6072	0.5722	0.5617	0.5389	0.5592	0.5047	0.5397
-8.37	0.5942	0.569	0.5934	0.5608	0.525	0.5584	0.6113	0.5885	0.5999	0.5999	0.6406	0.5942	0.5714	0.5731	0.547	0.5796	0.6081	0.5438	0.6072	0.6219	0.6504	0.6235	0.6235	0.6048	0.5828	0.6186	0.5828	0.547	0.4925	0.5153	0.6195	0.6138	0.6341	0.5315	0.5641	0.5918	0.6211	0.6252	0.5739	0.5551	0.5665	0.6374	0.6081	0.5722	0.5617	0.5372	0.5584	0.5055	0.5389
-8.36	0.5942	0.5698	0.5934	0.5608	0.525	0.5576	0.6105	0.5885	0.5999	0.5991	0.6414	0.5926	0.5706	0.5722	0.5478	0.5788	0.6081	0.5438	0.6072	0.6227	0.6496	0.6227	0.6227	0.6048	0.582	0.6186	0.582	0.547	0.4925	0.5153	0.6186	0.6138	0.6341	0.5324	0.5641	0.591	0.6227	0.6252	0.5747	0.5543	0.5665	0.6365	0.6081	0.5714	0.5617	0.5364	0.5584	0.5063	0.5389
-8.35	0.5942	0.5698	0.5934	0.5576	0.525	0.5576	0.6105	0.5885	0.6007	0.5999	0.6422	0.5926	0.5698	0.5714	0.5486	0.5771	0.6072	0.5421	0.6064	0.6235	0.6496	0.6227	0.6219	0.6064	0.5812	0.6186	0.5828	0.5478	0.4933	0.5153	0.6195	0.6138	0.6333	0.5332	0.5641	0.5902	0.6243	0.6243	0.5755	0.5543	0.5665	0.6365	0.6097	0.5714	0.5617	0.5364	0.5576	0.5071	0.5381
-8.34	0.595	0.5706	0.5934	0.5576	0.525	0.5576	0.6105	0.5877	0.6007	0.5991	0.6414	0.5918	0.5706	0.5722	0.5486	0.5763	0.6081	0.5421	0.6072	0.6243	0.6496	0.6235	0.6235	0.6081	0.5812	0.6178	0.5828	0.5486	0.4933	0.5161	0.6195	0.6129	0.6341	0.5324	0.5641	0.5893	0.6243	0.6227	0.5755	0.5543	0.5674	0.6374	0.6097	0.5714	0.5617	0.5372	0.5584	0.5063	0.5381
-8.33	0.5958	0.5706	0.5934	0.5576	0.525	0.5584	0.6121	0.5885	0.5999	0.5999	0.6414	0.5934	0.5698	0.5722	0.5486	0.5755	0.6081	0.5429	0.6089	0.6235	0.6504	0.6235	0.6235	0.6089	0.5812	0.6178	0.5836	0.5486	0.4925	0.5177	0.6203	0.6129	0.6341	0.5324	0.5641	0.5885	0.6235	0.6219	0.5739	0.5551	0.5674	0.6374	0.6089	0.5722	0.5625	0.5372	0.5584	0.5055	0.5381
-8.32	0.5958	0.5714	0.5934	0.5576	0.525	0.5584	0.6121	0.5885	0.5991	0.5999	0.6414	0.5934	0.5698	0.5722	0.5478	0.5747	0.6081	0.5429	0.6097	0.6219	0.6504	0.6227	0.6235	0.6089	0.5812	0.6178	0.5836	0.5486	0.4917	0.5177	0.6203	0.6138	0.6349	0.5324	0.5641	0.5877	0.6227	0.6219	0.5739	0.556	0.5682	0.6365	0.6081	0.5722	0.5633	0.5372	0.56	0.5071	0.5389
-8.31	0.5967	0.5706	0.5934	0.5576	0.525	0.5576	0.6121	0.5885	0.5983	0.6007	0.6422	0.5926	0.569	0.5714	0.5478	0.5739	0.6081	0.5429	0.6089	0.6219	0.6504	0.6227	0.6227	0.6081	0.5812	0.617	0.5836	0.5486	0.4908	0.5169	0.6203	0.6146	0.6349	0.5348	0.5641	0.5877	0.6227	0.6227	0.5747	0.5568	0.5682	0.6365	0.6072	0.5722	0.5641	0.5381	0.56	0.5088	0.5397
-8.3	0.5967	0.5706	0.5934	0.5576	0.525	0.5576	0.6113	0.5877	0.5983	0.5999	0.6422	0.5934	0.5698	0.5714	0.5478	0.5739	0.6081	0.5421	0.6072	0.6227	0.6504	0.6219	0.6227	0.6072	0.5812	0.617	0.5836	0.5495	0.4917	0.5169	0.6203	0.6146	0.6341	0.5348	0.5641	0.5885	0.6227	0.6227	0.5763	0.5568	0.569	0.6374	0.6072	0.5714	0.5633	0.5381	0.56	0.5096	0.5397
-8.29	0.5967	0.5706	0.5942	0.5576	0.525	0.5592	0.6113	0.5877	0.5983	0.5999	0.6422	0.5942	0.5706	0.5722	0.5478	0.5747	0.6072	0.5421	0.6064	0.6235	0.6512	0.6219	0.6227	0.6064	0.5812	0.617	0.5836	0.5486	0.4917	0.5177	0.6203	0.6138	0.6341	0.5356	0.5641	0.5885	0.6219	0.6219	0.5755	0.5568	0.569	0.639	0.6081	0.5714	0.5625	0.5372	0.5592	0.5088	0.5397
-8.28	0.5958	0.5714	0.595	0.5584	0.525	0.56	0.6113	0.5902	0.5991	0.5999	0.6422	0.595	0.5714	0.5731	0.5495	0.5747	0.6064	0.5421	0.6064	0.6227	0.652	0.6219	0.6227	0.6048	0.582	0.6178	0.5836	0.5486	0.4925	0.5185	0.6203	0.6129	0.6341	0.534	0.5641	0.5885	0.6211	0.6219	0.5747	0.5568	0.5682	0.6398	0.6081	0.5722	0.5617	0.5372	0.5592	0.5071	0.5397
-8.27	0.595	0.5706	0.5942	0.5576	0.525	0.5592	0.6105	0.591	0.5991	0.5999	0.6422	0.5942	0.5714	0.5731	0.5495	0.5755	0.6056	0.5421	0.6064	0.6219	0.6512	0.6219	0.6219	0.6048	0.582	0.6178	0.5836	0.5478	0.4925	0.5169	0.6203	0.6129	0.6349	0.5324	0.5641	0.5885	0.6203	0.6219	0.5739	0.5568	0.5674	0.639	0.6072	0.5722	0.5617	0.5389	0.5584	0.5063	0.5397
-8.26	0.5934	0.5698	0.5926	0.5576	0.525	0.5576	0.6105	0.591	0.5999	0.5991	0.6422	0.5942	0.5714	0.5731	0.5503	0.5755	0.6064	0.5421	0.6072	0.6211	0.6504	0.6219	0.6227	0.6048	0.5828	0.617	0.5836	0.5486	0.4933	0.5161	0.6203	0.6138	0.6349	0.5315	0.5641	0.5885	0.6203	0.6235	0.5739	0.556	0.5665	0.6382	0.6056	0.5731	0.5608	0.5397	0.5576	0.5055	0.5397
-8.25	0.5926	0.569	0.591	0.5568	0.525	0.556	0.6105	0.5885	0.5999	0.5983	0.6422	0.595	0.5714	0.5722	0.5495	0.5755	0.6081	0.5438	0.6064	0.6211	0.6488	0.6211	0.6227	0.6056	0.5828	0.617	0.5836	0.5478	0.4933	0.5153	0.6203	0.6146	0.6349	0.5315	0.5641	0.5893	0.6211	0.6243	0.5739	0.5551	0.5674	0.6374	0.6056	0.5722	0.5608	0.5397	0.5568	0.5055	0.5397
-8.24	0.5926	0.569	0.5918	0.5568	0.525	0.5568	0.6105	0.5877	0.6007	0.5983	0.6422	0.5958	0.5714	0.5731	0.5486	0.5763	0.6097	0.5446	0.6072	0.6219	0.6488	0.6219	0.6235	0.6056	0.5828	0.617	0.5836	0.5478	0.4933	0.5153	0.6203	0.6154	0.6349	0.5324	0.5641	0.5902	0.6219	0.6252	0.5739	0.5543	0.5674	0.6374	0.6064	0.5722	0.5608	0.5389	0.5576	0.5055	0.5397
-8.23	0.5934	0.569	0.5926	0.5568	0.525	0.5568	0.6113	0.5885	0.6015	0.5991	0.6414	0.595	0.5714	0.5731	0.5478	0.5763	0.6089	0.5446	0.6072	0.6227	0.6496	0.6211	0.6227	0.6048	0.582	0.617	0.5836	0.5478	0.4933	0.5161	0.6195	0.6146	0.6357	0.5324	0.5641	0.5918	0.6227	0.6252	0.5747	0.5551	0.5674	0.6374	0.6064	0.5739	0.5617	0.5397	0.5576	0.5055	0.5397
-8.22	0.5942	0.5698	0.5918	0.5568	0.525	0.5568	0.6113	0.5893	0.6015	0.5991	0.6414	0.5942	0.5706	0.5739	0.547	0.5771	0.6072	0.5421	0.6072	0.6227	0.6496	0.6219	0.6219	0.6048	0.582	0.6162	0.5828	0.5486	0.4941	0.5161	0.6203	0.6138	0.6357	0.5324	0.5633	0.591	0.6227	0.6252	0.5739	0.556	0.5665	0.6365	0.6072	0.5747	0.5617	0.5397	0.5576	0.5063	0.5397
-8.21	0.5934	0.5706	0.5918	0.5576	0.5258	0.556	0.6113	0.5893	0.6015	0.5999	0.6414	0.5934	0.5698	0.5731	0.547	0.5763	0.6056	0.5405	0.6072	0.6227	0.6496	0.6211	0.6219	0.6056	0.5828	0.6162	0.5828	0.5495	0.4925	0.5161	0.6203	0.6129	0.6365	0.5332	0.5633	0.5893	0.6227	0.6252	0.5731	0.556	0.5657	0.6365	0.6072	0.5755	0.5608	0.5397	0.5568	0.5063	0.5397
-8.2	0.5942	0.5714	0.5918	0.5584	0.5275	0.556	0.6105	0.5877	0.6007	0.5991	0.6422	0.5934	0.569	0.5722	0.547	0.5763	0.6064	0.5397	0.6072	0.6235	0.6488	0.6211	0.6219	0.6072	0.5836	0.6186	0.5828	0.5486	0.4917	0.5153	0.6211	0.6129	0.6365	0.5332	0.5633	0.5877	0.6243	0.6243	0.5722	0.5551	0.5657	0.6365	0.6089	0.5739	0.5608	0.5389	0.5568	0.5063	0.5397
-8.19	0.5934	0.5706	0.5926	0.5584	0.5283	0.5568	0.6105	0.5869	0.6007	0.5991	0.6422	0.5934	0.569	0.5722	0.547	0.5763	0.6064	0.5405	0.6072	0.6243	0.6496	0.6211	0.6235	0.6081	0.5828	0.6203	0.5828	0.5478	0.49	0.5161	0.6203	0.6129	0.6365	0.5332	0.5641	0.5885	0.6252	0.6235	0.5739	0.5551	0.5657	0.6374	0.6089	0.5731	0.5608	0.5389	0.5584	0.5055	0.5397
-8.18	0.595	0.5698	0.5926	0.5576	0.5275	0.5568	0.6105	0.5853	0.6007	0.5983	0.6422	0.5934	0.569	0.5731	0.5478	0.5763	0.6064	0.5421	0.6064	0.6252	0.6488	0.6211	0.6243	0.6064	0.582	0.6211	0.582	0.5478	0.4917	0.5169	0.6203	0.6129	0.6349	0.5332	0.5633	0.5885	0.626	0.6235	0.5755	0.556	0.5665	0.6374	0.6089	0.5731	0.5625	0.5389	0.5592	0.5055	0.5405
-8.17	0.595	0.5698	0.5926	0.5568	0.5258	0.5568	0.6113	0.5861	0.5999	0.5991	0.6422	0.5934	0.569	0.5739	0.5486	0.5755	0.6064	0.5421	0.6064	0.6252	0.6488	0.6219	0.6235	0.6056	0.5812	0.6186	0.5812	0.5478	0.4917	0.5169	0.6203	0.6129	0.6333	0.5348	0.5633	0.5877	0.6243	0.6235	0.5763	0.5568	0.5665	0.6365	0.6072	0.5722	0.5633	0.5397	0.5608	0.5071	0.5413
-8.16	0.5958	0.5706	0.5942	0.5568	0.525	0.5568	0.6121	0.5861	0.5991	0.5991	0.6422	0.5942	0.569	0.5739	0.5486	0.5747	0.6072	0.5421	0.6072	0.6243	0.6488	0.6219	0.6227	0.6048	0.5812	0.6178	0.582	0.5486	0.4908	0.5161	0.6203	0.6138	0.6333	0.5364	0.5633	0.5861	0.6235	0.6235	0.5763	0.5568	0.5665	0.6365	0.6064	0.5722	0.5633	0.5389	0.5608	0.5088	0.5421
-8.15	0.595	0.5714	0.595	0.5568	0.525	0.5576	0.6129	0.5877	0.5983	0.5991	0.6414	0.5942	0.569	0.5739	0.5478	0.5747	0.6072	0.5405	0.6081	0.6243	0.6496	0.6227	0.6227	0.6048	0.5812	0.617	0.5828	0.5486	0.49	0.5153	0.6211	0.6146	0.6341	0.5364	0.5633	0.5869	0.6219	0.6227	0.5763	0.5568	0.5665	0.6365	0.6056	0.5714	0.5633	0.5381	0.5608	0.5096	0.5413
-8.14	0.5942	0.5706	0.595	0.5568	0.525	0.5576	0.6129	0.5869	0.5991	0.5983	0.6414	0.5942	0.569	0.5739	0.547	0.5747	0.6064	0.5413	0.6081	0.6235	0.6496	0.6235	0.6243	0.604	0.5812	0.6178	0.5836	0.5486	0.49	0.5153	0.6211	0.6154	0.6349	0.5356	0.5633	0.5869	0.6211	0.6227	0.5755	0.5568	0.5674	0.639	0.6064	0.5714	0.5625	0.5381	0.5608	0.5088	0.5405
-8.13	0.5934	0.5714	0.5942	0.5576	0.525	0.5568	0.6129	0.5885	0.5991	0.5983	0.6414	0.5942	0.5698	0.5739	0.547	0.5747	0.6048	0.5413	0.6072	0.6227	0.6496	0.6235	0.6252	0.6032	0.5812	0.617	0.5836	0.5486	0.4908	0.5153	0.6219	0.6154	0.6341	0.534	0.5633	0.5869	0.6211	0.6227	0.5747	0.5568	0.5674	0.6406	0.6064	0.5714	0.5625	0.5381	0.56	0.5079	0.5397
-8.12	0.5934	0.5714	0.5934	0.5576	0.525	0.556	0.6121	0.5893	0.5991	0.5983	0.6422	0.595	0.5706	0.5739	0.547	0.5739	0.6056	0.5421	0.6081	0.6219	0.6496	0.6235	0.6243	0.604	0.5812	0.617	0.5836	0.5478	0.4908	0.5153	0.6211	0.6146	0.6341	0.5332	0.5641	0.5869	0.6219	0.6227	0.5739	0.5576	0.5674	0.6406	0.6064	0.5722	0.5608	0.5381	0.56	0.5079	0.5397
-8.11	0.5934	0.5731	0.5942	0.5576	0.525	0.556	0.6113	0.5902	0.5983	0.5983	0.6422	0.595	0.5714	0.5731	0.5478	0.5739	0.6064	0.5421	0.6081	0.6219	0.6496	0.6227	0.6235	0.6048	0.5812	0.617	0.5836	0.5495	0.4917	0.5153	0.6219	0.6146	0.6349	0.5324	0.5649	0.5869	0.6219	0.6235	0.5731	0.5584	0.5657	0.6398	0.6056	0.5722	0.56	0.5381	0.5584	0.5071	0.5397
-8.1	0.5934	0.5739	0.5934	0.5568	0.525	0.5568	0.6105	0.5902	0.5991	0.5991	0.6414	0.5942	0.5706	0.5722	0.5478	0.5747	0.6089	0.5413	0.6089	0.6227	0.6512	0.6227	0.6235	0.6048	0.5812	0.6178	0.5836	0.5503	0.4925	0.5153	0.6219	0.6138	0.6357	0.5332	0.5649	0.5877	0.6211	0.6252	0.5731	0.5584	0.5657	0.639	0.6056	0.5722	0.5592	0.5389	0.5576	0.5063	0.5397
-8.09	0.5934	0.5739	0.5926	0.5576	0.525	0.5568	0.6105	0.5893	0.5999	0.5991	0.6414	0.5934	0.5698	0.5722	0.5478	0.5763	0.6097	0.5421	0.6081	0.6227	0.652	0.6235	0.6235	0.6048	0.5836	0.6178	0.5828	0.5511	0.4917	0.5153	0.6235	0.6138	0.6357	0.5332	0.5649	0.5877	0.6211	0.626	0.5731	0.5576	0.5649	0.639	0.6064	0.5722	0.5592	0.5389	0.5576	0.5055	0.5397
-8.08	0.5942	0.5731	0.5918	0.5584	0.5258	0.5568	0.6105	0.5893	0.5999	0.5991	0.6414	0.5934	0.569	0.5731	0.547	0.5771	0.6097	0.5421	0.6081	0.6227	0.652	0.6243	0.6252	0.6048	0.5845	0.6178	0.5828	0.5495	0.4908	0.5153	0.6235	0.6129	0.6357	0.534	0.5641	0.5877	0.6211	0.6252	0.5739	0.5568	0.5665	0.6382	0.6064	0.5739	0.5592	0.5389	0.5584	0.5055	0.5405
-8.07	0.595	0.5714	0.5926	0.5592	0.5258	0.5568	0.6105	0.5885	0.5991	0.5983	0.6422	0.5934	0.569	0.5739	0.547	0.5771	0.6081	0.5429	0.6089	0.6227	0.6504	0.6235	0.6252	0.6056	0.5853	0.6178	0.582	0.5486	0.4908	0.5161	0.6235	0.6129	0.6365	0.534	0.5641	0.5877	0.6219	0.6243	0.5731	0.5568	0.5674	0.6374	0.6072	0.5747	0.5592	0.5389	0.5592	0.5063	0.5413
-8.06	0.5958	0.5706	0.5934	0.5584	0.5267	0.5568	0.6105	0.5877	0.5983	0.5991	0.6422	0.5942	0.569	0.5731	0.547	0.5755	0.6064	0.5413	0.6089	0.6235	0.6496	0.6219	0.626	0.6056	0.5828	0.6186	0.5828	0.5486	0.4917	0.5161	0.6227	0.6129	0.6365	0.5348	0.5641	0.5885	0.6227	0.6235	0.5731	0.5568	0.5682	0.6374	0.6072	0.5739	0.5592	0.5405	0.5584	0.5071	0.5421
-8.05	0.5958	0.5706	0.5934	0.5584	0.5267	0.5568	0.6113	0.5869	0.5983	0.5999	0.6431	0.595	0.5698	0.5731	0.5478	0.5747	0.6064	0.5413	0.6089	0.6235	0.6496	0.6211	0.6252	0.6056	0.5828	0.6178	0.5828	0.5495	0.4925	0.5161	0.6227	0.6138	0.6357	0.534	0.5641	0.5893	0.6243	0.6235	0.5731	0.556	0.5674	0.6374	0.6081	0.5731	0.56	0.5413	0.5584	0.5071	0.5413
-8.04	0.5958	0.5698	0.5934	0.5592	0.5275	0.5568	0.6129	0.5861	0.5983	0.6007	0.6431	0.595	0.5698	0.5731	0.5486	0.5739	0.6072	0.5413	0.6097	0.6227	0.6504	0.6211	0.6252	0.6056	0.5828	0.6178	0.5836	0.5486	0.4925	0.5161	0.6219	0.6146	0.6349	0.5332	0.5641	0.5885	0.6243	0.6227	0.5747	0.5551	0.5665	0.6382	0.6089	0.5731	0.56	0.5413	0.5584	0.5063	0.5405
-8.03	0.5958	0.5706	0.5934	0.5608	0.5267	0.5568	0.6146	0.5861	0.5983	0.6007	0.6431	0.5942	0.5698	0.5739	0.5486	0.5739	0.6072	0.5421	0.6105	0.6211	0.6504	0.6243	0.6243	0.6048	0.5828	0.617	0.5836	0.5478	0.4941	0.5169	0.6211	0.6146	0.6341	0.5324	0.5633	0.5869	0.6227	0.6227	0.5763	0.5543	0.5674	0.6382	0.6081	0.5739	0.56	0.5413	0.56	0.5063	0.5397
-8.02	0.5958	0.5706	0.5934	0.5617	0.5267	0.5568	0.6146	0.5861	0.5983	0.6007	0.6422	0.5934	0.5698	0.5731	0.5486	0.5739	0.6064	0.5421	0.6097	0.6211	0.6512	0.6235	0.6235	0.6048	0.582	0.6178	0.5836	0.547	0.4941	0.5177	0.6211	0.6146	0.6341	0.5332	0.5608	0.5869	0.6219	0.6227	0.5771	0.5551	0.5674	0.6382	0.6072	0.5739	0.5592	0.5413	0.5608	0.5088	0.5397
-8.01	0.5958	0.5706	0.5942	0.5608	0.5258	0.5568	0.6138	0.5869	0.5991	0.6007	0.6422	0.5942	0.5698	0.5731	0.5478	0.5747	0.6048	0.5421	0.6089	0.6235	0.6504	0.6243	0.6227	0.6048	0.5812	0.6178	0.5836	0.547	0.4933	0.5177	0.6211	0.6146	0.6341	0.5332	0.5608	0.5877	0.6211	0.6227	0.5763	0.556	0.5674	0.6382	0.6056	0.5731	0.5592	0.5413	0.5608	0.5088	0.5397
-8	0.5958	0.5698	0.595	0.56	0.5258	0.5568	0.6129	0.5869	0.5991	0.6007	0.6414	0.5942	0.5698	0.5731	0.5486	0.5755	0.6048	0.5421	0.6081	0.6243	0.6512	0.6219	0.6227	0.6056	0.5812	0.6186	0.5828	0.547	0.4917	0.5177	0.6219	0.617	0.6341	0.5332	0.5625	0.5885	0.6211	0.6227	0.5747	0.5568	0.5665	0.6398	0.6072	0.5731	0.5592	0.5405	0.5608	0.5079	0.5389
-7.99	0.5967	0.569	0.5958	0.56	0.525	0.5568	0.6129	0.5869	0.5991	0.6007	0.6414	0.5942	0.569	0.5739	0.5478	0.5763	0.6056	0.5413	0.6097	0.6235	0.6512	0.6219	0.6235	0.6056	0.582	0.6186	0.5828	0.547	0.4908	0.5177	0.6211	0.6178	0.6341	0.5324	0.5657	0.5885	0.6211	0.6235	0.5739	0.5568	0.5665	0.6406	0.6081	0.5722	0.5592	0.5389	0.5592	0.5055	0.5389
-7.98	0.5967	0.5698	0.5958	0.5592	0.525	0.5568	0.6129	0.5861	0.5991	0.5999	0.6406	0.5934	0.569	0.5747	0.5486	0.5763	0.6081	0.5413	0.6089	0.6219	0.6528	0.6211	0.6235	0.6064	0.582	0.6186	0.5828	0.5478	0.4908	0.5169	0.6211	0.6178	0.6333	0.5332	0.5665	0.5885	0.6211	0.6235	0.5739	0.5568	0.5665	0.639	0.6089	0.5722	0.5592	0.5389	0.5584	0.5055	0.5389
-7.97	0.5958	0.5714	0.5958	0.5592	0.525	0.5576	0.6129	0.5877	0.5991	0.5999	0.6406	0.5934	0.569	0.5755	0.5478	0.5763	0.6081	0.5421	0.6081	0.6219	0.6536	0.6203	0.6235	0.6064	0.582	0.6178	0.5836	0.5478	0.4908	0.5161	0.6211	0.6154	0.6333	0.534	0.5649	0.5877	0.6211	0.6235	0.5739	0.5576	0.5665	0.6374	0.6072	0.5714	0.5592	0.5381	0.5576	0.5071	0.5397
-7.96	0.5942	0.5731	0.595	0.5584	0.525	0.5584	0.6129	0.5885	0.5991	0.5999	0.6398	0.5942	0.569	0.5755	0.5486	0.5763	0.6081	0.5438	0.6072	0.6219	0.6536	0.6211	0.6227	0.6064	0.5812	0.6178	0.5836	0.547	0.4917	0.5161	0.6219	0.6138	0.6333	0.534	0.5649	0.5877	0.6203	0.6235	0.5731	0.5592	0.5665	0.6365	0.6072	0.5714	0.56	0.5389	0.5576	0.5071	0.5397
-7.95	0.595	0.5722	0.5942	0.5584	0.525	0.5584	0.6129	0.5893	0.5991	0.6007	0.6406	0.595	0.5698	0.5755	0.5486	0.5755	0.6072	0.5446	0.6072	0.6219	0.652	0.6219	0.6227	0.6056	0.582	0.6178	0.5836	0.5462	0.4917	0.5161	0.6227	0.6129	0.6349	0.5332	0.5641	0.5869	0.6211	0.6235	0.5731	0.5592	0.5665	0.6374	0.6072	0.5722	0.56	0.5389	0.5584	0.5071	0.5397
-7.94	0.5958	0.5706	0.5934	0.5592	0.5258	0.5576	0.6121	0.5885	0.5999	0.6007	0.6414	0.595	0.5706	0.5747	0.5486	0.5755	0.6072	0.5429	0.6081	0.6219	0.6504	0.6227	0.6227	0.6056	0.5845	0.6178	0.5836	0.547	0.4925	0.5161	0.6227	0.6138	0.6365	0.5324	0.5641	0.5869	0.6219	0.6235	0.5731	0.5584	0.5657	0.6382	0.6081	0.5731	0.56	0.5397	0.5576	0.5055	0.5397
-7.93	0.5958	0.569	0.5934	0.5592	0.5258	0.5568	0.6113	0.5877	0.6015	0.6007	0.6422	0.5942	0.5714	0.5739	0.5478	0.5763	0.6081	0.5413	0.6081	0.6227	0.6504	0.6219	0.6227	0.6056	0.5853	0.6178	0.5836	0.5478	0.4917	0.5144	0.6227	0.6146	0.6365	0.5332	0.5633	0.5869	0.6227	0.6227	0.5739	0.5568	0.5657	0.6382	0.6081	0.5739	0.56	0.5389	0.5584	0.5055	0.5405
-7.92	0.595	0.569	0.5934	0.5592	0.5258	0.5568	0.6113	0.5869	0.6015	0.6007	0.6422	0.5926	0.5706	0.5722	0.5478	0.5779	0.6081	0.5405	0.6064	0.6227	0.6504	0.6219	0.6227	0.6056	0.5853	0.6186	0.5828	0.5486	0.4925	0.5144	0.6219	0.6146	0.6357	0.5332	0.5641	0.5877	0.6227	0.6227	0.5739	0.5568	0.5657	0.6382	0.6081	0.5739	0.56	0.5381	0.5576	0.5063	0.5413
-7.91	0.595	0.5698	0.5934	0.5592	0.525	0.5568	0.6113	0.5861	0.5999	0.5999	0.6422	0.5926	0.5698	0.5714	0.5478	0.5779	0.6089	0.5413	0.6064	0.6219	0.6504	0.6211	0.6227	0.6056	0.5828	0.6195	0.582	0.5478	0.4917	0.5144	0.6219	0.6146	0.6357	0.5332	0.5649	0.5877	0.6227	0.6227	0.5739	0.5568	0.5674	0.6374	0.6081	0.5739	0.5608	0.5372	0.5576	0.5063	0.5413
-7.9	0.5958	0.5714	0.5934	0.56	0.525	0.5568	0.6113	0.5869	0.5983	0.5991	0.6422	0.5926	0.569	0.5722	0.5486	0.5763	0.6081	0.5421	0.6081	0.6211	0.6496	0.6219	0.6219	0.6064	0.5812	0.6211	0.5812	0.5486	0.4925	0.5161	0.6219	0.6146	0.6365	0.5332	0.5649	0.5877	0.6219	0.6227	0.5747	0.5568	0.5674	0.6374	0.6081	0.5739	0.5608	0.5372	0.5576	0.5071	0.5405
-7.89	0.595	0.5722	0.5926	0.5633	0.525	0.5568	0.6113	0.5877	0.5975	0.5991	0.6414	0.5934	0.569	0.5731	0.5486	0.5755	0.6081	0.5421	0.6105	0.6211	0.6504	0.6219	0.6219	0.6064	0.5804	0.6211	0.582	0.5478	0.4925	0.5169	0.6227	0.6146	0.6365	0.5332	0.5641	0.5877	0.6211	0.6227	0.5755	0.556	0.5674	0.6374	0.6072	0.5739	0.5608	0.5381	0.5576	0.5063	0.5405
-7.88	0.595	0.5722	0.5926	0.5625	0.525	0.5568	0.6129	0.5869	0.5991	0.5999	0.6406	0.5934	0.569	0.5739	0.5495	0.5755	0.6081	0.5413	0.6105	0.6211	0.6512	0.6227	0.6219	0.6064	0.5804	0.6211	0.582	0.5486	0.4933	0.5177	0.6219	0.6138	0.6357	0.534	0.5641	0.5893	0.6203	0.6227	0.5763	0.5551	0.5665	0.6374	0.6064	0.5731	0.5608	0.5389	0.5592	0.5063	0.5413
-7.87	0.595	0.5706	0.5926	0.5617	0.525	0.5568	0.6129	0.5869	0.5991	0.6015	0.6398	0.5934	0.569	0.5731	0.5503	0.5763	0.6072	0.5405	0.6081	0.6219	0.6512	0.6227	0.6227	0.6056	0.5812	0.6203	0.582	0.5478	0.4933	0.5185	0.6211	0.6138	0.6349	0.5348	0.5617	0.5893	0.6203	0.6227	0.5763	0.5543	0.5665	0.6365	0.6056	0.5722	0.5608	0.5397	0.56	0.5055	0.5413
-7.86	0.5958	0.5698	0.5942	0.5584	0.525	0.5576	0.6121	0.5869	0.5999	0.6015	0.6406	0.5942	0.569	0.5731	0.5503	0.5755	0.6064	0.5405	0.6072	0.6211	0.6512	0.6227	0.6227	0.6056	0.5812	0.6203	0.582	0.5478	0.4933	0.5177	0.6211	0.6146	0.6349	0.5356	0.5625	0.5893	0.6203	0.6227	0.5755	0.5551	0.5665	0.6365	0.6056	0.5714	0.5617	0.5397	0.56	0.5055	0.5405
-7.85	0.5958	0.569	0.5958	0.5576	0.525	0.5576	0.6113	0.5877	0.5991	0.6015	0.6406	0.5942	0.569	0.5722	0.5495	0.5755	0.6072	0.5421	0.6072	0.6219	0.6512	0.6219	0.6227	0.6056	0.5812	0.6195	0.5828	0.547	0.4925	0.5201	0.6211	0.6146	0.6349	0.5348	0.5633	0.5885	0.6203	0.6227	0.5739	0.5551	0.5665	0.6365	0.6064	0.5714	0.5608	0.5381	0.5584	0.5055	0.5397
-7.84	0.5967	0.5698	0.5958	0.5584	0.525	0.5584	0.6121	0.5877	0.5999	0.6007	0.6406	0.5942	0.5698	0.5731	0.5478	0.5755	0.6081	0.5429	0.6081	0.6211	0.652	0.6211	0.6227	0.6056	0.582	0.6186	0.5836	0.547	0.4917	0.5185	0.6211	0.6138	0.6349	0.5332	0.5649	0.5885	0.6211	0.6227	0.5739	0.556	0.5665	0.6374	0.6072	0.5714	0.56	0.5372	0.5568	0.5055	0.5389
-7.83	0.5958	0.5714	0.5942	0.5592	0.525	0.5576	0.6129	0.5861	0.5999	0.5999	0.6406	0.5942	0.5706	0.5739	0.547	0.5763	0.6089	0.5429	0.6072	0.6219	0.6528	0.6211	0.6227	0.6056	0.582	0.6186	0.5836	0.5478	0.4917	0.5185	0.6203	0.6138	0.6349	0.5315	0.5641	0.5885	0.6211	0.6227	0.5739	0.5568	0.5665	0.6374	0.6081	0.5714	0.56	0.5364	0.5568	0.5047	0.5381
-7.82	0.595	0.5714	0.5918	0.5592	0.525	0.5576	0.6129	0.5861	0.6007	0.5999	0.6414	0.5942	0.5706	0.5755	0.547	0.5763	0.6081	0.5421	0.6064	0.6211	0.6536	0.6219	0.6235	0.6056	0.582	0.6186	0.5828	0.5486	0.4925	0.5153	0.6203	0.6146	0.6349	0.5307	0.5649	0.5877	0.6219	0.6227	0.5747	0.5584	0.5674	0.6374	0.6072	0.5714	0.5608	0.5372	0.5568	0.5047	0.5381
-7.81	0.5934	0.5706	0.5918	0.5576	0.525	0.5568	0.6121	0.5861	0.6007	0.5991	0.6422	0.5934	0.5698	0.5747	0.5478	0.5763	0.6089	0.5413	0.6056	0.6211	0.6536	0.6227	0.6235	0.6056	0.582	0.6186	0.5828	0.5495	0.4925	0.5153	0.6211	0.6154	0.6349	0.5307	0.5657	0.5869	0.6211	0.6227	0.5739	0.5584	0.5682	0.6374	0.6072	0.5722	0.5617	0.5364	0.5568	0.5047	0.5389
-7.8	0.5934	0.569	0.5918	0.5576	0.525	0.5568	0.6121	0.5869	0.6007	0.5991	0.6414	0.5926	0.569	0.5731	0.5486	0.5755	0.6089	0.5413	0.6064	0.6203	0.652	0.6235	0.6243	0.6056	0.5828	0.6178	0.582	0.5495	0.4925	0.5153	0.6227	0.6154	0.6357	0.5315	0.5657	0.5869	0.6211	0.6227	0.5739	0.5576	0.5682	0.6374	0.6072	0.5731	0.5617	0.5364	0.5568	0.5055	0.5397
-7.79	0.5934	0.5682	0.5926	0.5584	0.525	0.5568	0.6113	0.5869	0.6007	0.5983	0.6406	0.5926	0.5698	0.5722	0.5486	0.5747	0.6081	0.5413	0.6064	0.6211	0.6512	0.6243	0.6252	0.6064	0.5836	0.6178	0.5828	0.5495	0.4917	0.5153	0.6235	0.6146	0.6365	0.5324	0.5641	0.5869	0.6211	0.6227	0.5739	0.5568	0.5674	0.6374	0.6081	0.5739	0.5625	0.5364	0.5568	0.5055	0.5397
-7.78	0.5934	0.5682	0.5926	0.5584	0.525	0.5568	0.6121	0.5853	0.5999	0.5991	0.6398	0.5934	0.5706	0.5731	0.5478	0.5739	0.6072	0.5421	0.6072	0.6211	0.6504	0.6252	0.6252	0.6064	0.5836	0.6178	0.5828	0.5495	0.4925	0.5153	0.6235	0.6138	0.6365	0.5315	0.5641	0.5877	0.6211	0.6227	0.5739	0.556	0.5665	0.6382	0.6081	0.5739	0.5625	0.5381	0.5568	0.5063	0.5405
-7.77	0.5934	0.569	0.5926	0.5584	0.525	0.5568	0.6121	0.5861	0.5991	0.5999	0.6406	0.5934	0.5706	0.5739	0.5478	0.5755	0.6064	0.5413	0.6072	0.6211	0.6504	0.6235	0.6243	0.6064	0.5836	0.6178	0.582	0.5495	0.4917	0.5153	0.6227	0.6129	0.6365	0.5315	0.5608	0.5877	0.6211	0.6219	0.5747	0.5551	0.5665	0.6382	0.6081	0.5739	0.5625	0.5389	0.5568	0.5063	0.5413
-7.76	0.5942	0.5698	0.5926	0.5584	0.525	0.5568	0.6129	0.5869	0.5991	0.6007	0.6414	0.5934	0.5706	0.5731	0.5486	0.5771	0.6064	0.5413	0.6081	0.6211	0.6496	0.6227	0.6235	0.6056	0.5836	0.6186	0.582	0.5495	0.4917	0.5153	0.6227	0.6129	0.6357	0.5315	0.5617	0.5885	0.6203	0.6219	0.5747	0.5543	0.5665	0.6382	0.6072	0.5739	0.5617	0.5405	0.5576	0.5063	0.5413
-7.75	0.5942	0.5698	0.5926	0.56	0.525	0.5568	0.6129	0.5885	0.5991	0.6007	0.6422	0.5934	0.5698	0.5731	0.5495	0.5779	0.6056	0.5413	0.6072	0.6227	0.6496	0.6227	0.6243	0.6056	0.5828	0.6195	0.582	0.5486	0.4917	0.5185	0.6219	0.6138	0.6357	0.5324	0.5617	0.5885	0.6211	0.6219	0.5747	0.5543	0.5665	0.6374	0.6072	0.5731	0.5617	0.5413	0.5584	0.5055	0.5405
-7.74	0.5942	0.569	0.5934	0.5576	0.5242	0.5568	0.6129	0.5877	0.5991	0.6007	0.6414	0.5942	0.5706	0.5731	0.5495	0.5771	0.6056	0.5421	0.6081	0.6243	0.6496	0.6235	0.6252	0.6056	0.5828	0.6203	0.5836	0.5478	0.4925	0.5185	0.6211	0.6146	0.6349	0.5324	0.5649	0.5885	0.6211	0.6227	0.5739	0.5543	0.5665	0.6374	0.6064	0.5714	0.5625	0.5397	0.5592	0.5055	0.5397
-7.73	0.5934	0.5698	0.5934	0.5568	0.5242	0.5568	0.6129	0.5861	0.5983	0.6007	0.6406	0.5942	0.5706	0.5739	0.5495	0.5755	0.6064	0.5421	0.6081	0.6235	0.6504	0.6235	0.6243	0.6056	0.582	0.6186	0.5828	0.547	0.4925	0.5185	0.6195	0.6146	0.6349	0.5332	0.5641	0.5893	0.6211	0.6227	0.5739	0.5551	0.5674	0.6382	0.6064	0.5706	0.5617	0.5381	0.5584	0.5055	0.5397
-7.72	0.5942	0.5706	0.5926	0.5551	0.5242	0.5568	0.6129	0.5861	0.5983	0.6007	0.6398	0.5942	0.5706	0.5739	0.5495	0.5747	0.6072	0.5421	0.6081	0.6219	0.6512	0.6219	0.6235	0.6056	0.582	0.617	0.582	0.547	0.4917	0.5153	0.6195	0.6146	0.6341	0.5348	0.5649	0.5885	0.6211	0.6227	0.5739	0.5551	0.5674	0.6382	0.6064	0.5706	0.5608	0.5364	0.5576	0.5055	0.5397
-7.71	0.595	0.5706	0.5918	0.5576	0.525	0.5576	0.6129	0.5861	0.5991	0.6007	0.6406	0.5934	0.5706	0.5731	0.5486	0.5739	0.6081	0.5421	0.6064	0.6211	0.6512	0.6219	0.6227	0.6056	0.5812	0.6162	0.582	0.547	0.4917	0.5153	0.6195	0.6154	0.6309	0.5356	0.5649	0.5885	0.6219	0.6227	0.5731	0.5551	0.5674	0.6382	0.6072	0.5714	0.5592	0.5372	0.5576	0.5055	0.5389
-7.7	0.5958	0.5706	0.5918	0.5576	0.525	0.5576	0.6129	0.5877	0.5991	0.6015	0.6406	0.5934	0.5698	0.5731	0.5478	0.5747	0.6081	0.5421	0.6056	0.6211	0.6512	0.6219	0.6227	0.6056	0.5812	0.617	0.5828	0.547	0.4925	0.5185	0.6195	0.617	0.6309	0.5356	0.5641	0.5885	0.6227	0.6227	0.5731	0.5551	0.5665	0.6374	0.6072	0.5714	0.5592	0.5372	0.5576	0.5047	0.5389
-7.69	0.5967	0.5706	0.5926	0.5576	0.525	0.5576	0.6129	0.5877	0.5991	0.6015	0.6414	0.5942	0.5698	0.5739	0.547	0.5747	0.6081	0.5413	0.6064	0.6211	0.6512	0.6227	0.6227	0.6064	0.582	0.6178	0.5828	0.547	0.4925	0.5193	0.6195	0.617	0.6317	0.534	0.5633	0.5893	0.6219	0.6227	0.5731	0.5568	0.5665	0.6365	0.6064	0.5714	0.5608	0.5364	0.5576	0.5047	0.5389
-7.68	0.5975	0.5722	0.5926	0.5568	0.525	0.5568	0.6129	0.5861	0.5991	0.6015	0.6406	0.5942	0.5706	0.5755	0.547	0.5755	0.6081	0.5413	0.6072	0.6211	0.6528	0.6227	0.6235	0.6064	0.5828	0.6186	0.582	0.5478	0.4917	0.5201	0.6195	0.6162	0.6349	0.534	0.5633	0.5902	0.6219	0.6227	0.5739	0.5584	0.5674	0.6374	0.6056	0.5714	0.5617	0.5372	0.5568	0.5055	0.5397
-7.67	0.5983	0.5722	0.5918	0.5568	0.525	0.5576	0.6129	0.5853	0.5991	0.6007	0.6414	0.5942	0.5714	0.5763	0.547	0.5755	0.6081	0.5413	0.6072	0.6219	0.6528	0.6219	0.6235	0.6064	0.5828	0.6186	0.5812	0.5478	0.4908	0.5169	0.6195	0.6146	0.6349	0.534	0.5633	0.5893	0.6227	0.6227	0.5731	0.5592	0.569	0.6374	0.6056	0.5714	0.5625	0.5372	0.5568	0.5063	0.5397
-7.66	0.5983	0.5714	0.591	0.5568	0.525	0.5584	0.6121	0.5853	0.5999	0.6007	0.6414	0.595	0.5722	0.5755	0.547	0.5763	0.6081	0.5421	0.6072	0.6227	0.6528	0.6219	0.6235	0.6056	0.582	0.6186	0.5812	0.5486	0.4908	0.5161	0.6203	0.6138	0.6349	0.534	0.5625	0.5893	0.6235	0.6227	0.5731	0.5576	0.5698	0.6382	0.6064	0.5722	0.5617	0.5389	0.5568	0.5063	0.5397
-7.65	0.5975	0.5698	0.591	0.5568	0.525	0.5584	0.6113	0.5869	0.5991	0.6007	0.6422	0.5958	0.5714	0.5747	0.547	0.5763	0.6081	0.5421	0.6072	0.6219	0.652	0.6227	0.6227	0.6056	0.5812	0.6178	0.5812	0.5478	0.4917	0.5169	0.6211	0.6129	0.6357	0.5332	0.5625	0.5885	0.6235	0.6227	0.5731	0.556	0.5698	0.6365	0.6072	0.5722	0.5608	0.5389	0.5568	0.5055	0.5397
-7.64	0.5975	0.569	0.591	0.5568	0.525	0.5576	0.6105	0.5869	0.5991	0.5999	0.6422	0.5967	0.5714	0.5747	0.547	0.5763	0.6081	0.5421	0.6081	0.6219	0.6512	0.6243	0.6227	0.6064	0.5812	0.6178	0.5812	0.5478	0.4933	0.5169	0.6219	0.6129	0.6365	0.5324	0.5625	0.5877	0.6227	0.6235	0.5739	0.5543	0.569	0.6365	0.6081	0.5722	0.5608	0.5389	0.556	0.5055	0.5405
-7.63	0.5967	0.569	0.591	0.5568	0.525	0.5568	0.6105	0.5836	0.5983	0.5991	0.6422	0.595	0.5706	0.5739	0.547	0.5763	0.6081	0.5413	0.6081	0.6219	0.6504	0.6252	0.6227	0.6064	0.5812	0.6178	0.582	0.547	0.4941	0.5169	0.6211	0.6129	0.6357	0.5324	0.5633	0.5877	0.6219	0.6243	0.5739	0.5543	0.5706	0.6365	0.6081	0.5714	0.5608	0.5389	0.556	0.5055	0.5413
-7.62	0.5958	0.569	0.5918	0.5568	0.525	0.5568	0.6105	0.5836	0.5983	0.5983	0.6422	0.595	0.5698	0.5739	0.547	0.5763	0.6081	0.5413	0.6072	0.6227	0.6496	0.6243	0.6243	0.6064	0.5812	0.6178	0.582	0.547	0.4933	0.5153	0.6195	0.6129	0.6341	0.5324	0.56	0.5877	0.6219	0.6252	0.5747	0.5543	0.5698	0.6374	0.6072	0.5714	0.5608	0.5389	0.5568	0.5055	0.5421
-7.61	0.595	0.569	0.5926	0.5576	0.525	0.5568	0.6105	0.5845	0.5975	0.5983	0.6422	0.5942	0.569	0.5731	0.547	0.5755	0.6089	0.5405	0.6081	0.6235	0.6496	0.6235	0.6243	0.6064	0.5804	0.6186	0.582	0.547	0.4917	0.5161	0.6195	0.6129	0.6325	0.5324	0.56	0.5877	0.6219	0.6243	0.5747	0.5543	0.569	0.6374	0.6064	0.5714	0.5608	0.5389	0.5584	0.5055	0.5405
-7.6	0.5942	0.569	0.5934	0.5592	0.525	0.5568	0.6105	0.5877	0.5975	0.5991	0.6414	0.595	0.569	0.5731	0.547	0.5747	0.6089	0.5413	0.6089	0.6235	0.6496	0.6227	0.6243	0.6064	0.5812	0.6186	0.5812	0.547	0.4917	0.5185	0.6195	0.6138	0.6325	0.5332	0.56	0.5869	0.6219	0.6243	0.5747	0.5543	0.5665	0.6374	0.6056	0.5714	0.5608	0.5389	0.5584	0.5055	0.5397
-7.59	0.5942	0.569	0.5934	0.5608	0.525	0.5568	0.6113	0.5877	0.5967	0.5991	0.6406	0.595	0.569	0.5722	0.547	0.5739	0.6081	0.5413	0.6105	0.6227	0.6488	0.6219	0.6227	0.6064	0.5812	0.6186	0.582	0.547	0.4908	0.5193	0.6203	0.6138	0.6325	0.534	0.5633	0.5869	0.6219	0.6243	0.5739	0.5551	0.5665	0.6374	0.6064	0.5714	0.5617	0.5372	0.5584	0.5055	0.5397
-7.58	0.5934	0.569	0.5934	0.56	0.525	0.556	0.6129	0.5845	0.5975	0.5991	0.6398	0.595	0.5698	0.5714	0.5478	0.5739	0.6064	0.5421	0.6105	0.6227	0.6488	0.6219	0.6227	0.6056	0.582	0.6178	0.582	0.547	0.4917	0.5185	0.6203	0.6138	0.6325	0.5348	0.5641	0.5877	0.6219	0.6243	0.5739	0.5551	0.5674	0.6374	0.6064	0.5714	0.5617	0.5381	0.5576	0.5063	0.5405
-7.57	0.5942	0.5698	0.5942	0.5592	0.525	0.556	0.6138	0.5845	0.5975	0.5991	0.6406	0.595	0.5706	0.5714	0.5486	0.5747	0.6056	0.5413	0.6097	0.6235	0.6496	0.6219	0.6243	0.6056	0.5804	0.6178	0.582	0.547	0.4908	0.5161	0.6203	0.6138	0.6333	0.5356	0.5641	0.5877	0.6227	0.6235	0.5739	0.556	0.5674	0.6382	0.6064	0.5714	0.5625	0.5372	0.5576	0.5063	0.5405
-7.56	0.595	0.5706	0.595	0.5576	0.525	0.5568	0.6138	0.5853	0.5983	0.5999	0.6414	0.595	0.5706	0.5714	0.5503	0.5747	0.6056	0.5413	0.6081	0.6243	0.6504	0.6227	0.6252	0.6056	0.5804	0.6178	0.5812	0.547	0.4917	0.5153	0.6203	0.6154	0.6333	0.5348	0.5641	0.5869	0.6227	0.6227	0.5739	0.556	0.5674	0.6382	0.6056	0.5714	0.5625	0.5389	0.5568	0.5063	0.5397
-7.55	0.5958	0.5714	0.5958	0.5584	0.525	0.5584	0.6121	0.5877	0.5991	0.6015	0.6422	0.5967	0.5698	0.5722	0.5503	0.5747	0.6064	0.5413	0.6064	0.6235	0.6512	0.6227	0.6252	0.6056	0.5804	0.6178	0.5812	0.547	0.4908	0.5177	0.6203	0.6154	0.6333	0.534	0.5633	0.5869	0.6227	0.6227	0.5739	0.5568	0.5665	0.639	0.6056	0.5714	0.5633	0.5389	0.5568	0.5063	0.5397
-7.54	0.5967	0.5706	0.5942	0.5568	0.525	0.5592	0.6113	0.5869	0.5991	0.6024	0.6422	0.5967	0.569	0.5731	0.5503	0.5747	0.6072	0.5421	0.6064	0.6227	0.6512	0.6227	0.6235	0.6056	0.582	0.6178	0.5812	0.5478	0.4908	0.5177	0.6195	0.6146	0.6325	0.5324	0.5641	0.5877	0.6227	0.6227	0.5739	0.5576	0.5665	0.6382	0.6072	0.5714	0.5625	0.5389	0.5568	0.5071	0.5397
-7.53	0.5975	0.5698	0.5926	0.5568	0.525	0.5584	0.6105	0.5836	0.5999	0.6024	0.6414	0.595	0.5714	0.5739	0.5486	0.5747	0.6072	0.5421	0.6072	0.6227	0.6512	0.6227	0.6227	0.6048	0.582	0.6186	0.5812	0.5486	0.4908	0.5177	0.6195	0.6146	0.6333	0.5324	0.5641	0.5877	0.6227	0.6227	0.5739	0.5576	0.5674	0.6374	0.6081	0.5714	0.5617	0.5389	0.5576	0.5079	0.5397
-7.52	0.5975	0.569	0.5902	0.556	0.525	0.5568	0.6105	0.5836	0.5991	0.6024	0.6406	0.5934	0.5731	0.5747	0.5478	0.5755	0.6072	0.5429	0.6072	0.6227	0.6512	0.6227	0.6243	0.6048	0.582	0.6186	0.5812	0.5495	0.4908	0.5153	0.6195	0.6154	0.6341	0.5324	0.5633	0.5869	0.6219	0.6235	0.5731	0.5568	0.5682	0.6365	0.6081	0.5714	0.56	0.5389	0.5576	0.5079	0.5397
-7.51	0.5967	0.569	0.5902	0.5568	0.525	0.556	0.6105	0.5836	0.5991	0.6015	0.6398	0.5934	0.5747	0.5755	0.547	0.5755	0.6081	0.5438	0.6072	0.6227	0.6512	0.6227	0.6243	0.6048	0.5812	0.6195	0.5812	0.5486	0.4908	0.5161	0.6211	0.6162	0.6341	0.5332	0.5617	0.5869	0.6211	0.6252	0.5731	0.556	0.569	0.6374	0.6072	0.5714	0.5592	0.5389	0.5584	0.5079	0.5405
-7.5	0.595	0.569	0.5902	0.5576	0.525	0.556	0.6113	0.5861	0.5983	0.6007	0.6406	0.5942	0.5722	0.5763	0.547	0.5763	0.6097	0.5438	0.6072	0.6227	0.652	0.6227	0.6243	0.6056	0.5812	0.6195	0.5812	0.5478	0.4908	0.5161	0.6219	0.6154	0.6341	0.534	0.5617	0.5885	0.6211	0.6268	0.5731	0.5551	0.5682	0.639	0.6072	0.5722	0.56	0.5389	0.5576	0.5071	0.5405
-7.49	0.595	0.569	0.5918	0.5568	0.525	0.5568	0.6113	0.5877	0.5983	0.5999	0.6414	0.595	0.5706	0.5755	0.547	0.5755	0.6105	0.5421	0.6072	0.6227	0.6512	0.6227	0.6243	0.6056	0.5812	0.6195	0.5812	0.5462	0.4908	0.5161	0.6227	0.6146	0.6333	0.534	0.5633	0.5893	0.6219	0.6276	0.5739	0.5551	0.5674	0.639	0.6048	0.5722	0.5608	0.5381	0.5568	0.5063	0.5413
-7.48	0.5942	0.5682	0.5918	0.5576	0.525	0.5568	0.6113	0.5869	0.5983	0.5999	0.6414	0.595	0.5698	0.5747	0.547	0.5755	0.6097	0.5405	0.6072	0.6227	0.6504	0.6227	0.626	0.6056	0.5812	0.6195	0.5812	0.5462	0.4908	0.5161	0.6219	0.6138	0.6333	0.5332	0.5633	0.5902	0.6227	0.6268	0.5739	0.5551	0.569	0.6382	0.6048	0.5722	0.5617	0.5381	0.5568	0.5055	0.5405
-7.47	0.595	0.5682	0.5926	0.5568	0.525	0.5568	0.6105	0.5869	0.5983	0.5999	0.6414	0.5958	0.5698	0.5731	0.547	0.5755	0.6089	0.5397	0.6081	0.6227	0.6496	0.6235	0.6268	0.6056	0.5804	0.6195	0.5812	0.5462	0.49	0.5169	0.6219	0.6129	0.6325	0.5324	0.5633	0.5902	0.6219	0.626	0.5747	0.556	0.569	0.6374	0.6048	0.5714	0.5617	0.5381	0.5576	0.5055	0.5405
-7.46	0.595	0.5682	0.5918	0.5584	0.525	0.5568	0.6105	0.5853	0.5983	0.5999	0.6414	0.595	0.5698	0.5722	0.5478	0.5763	0.6081	0.5397	0.6089	0.6235	0.6496	0.6243	0.6252	0.6064	0.5796	0.6195	0.582	0.547	0.4892	0.5177	0.6211	0.6138	0.6309	0.5324	0.5633	0.5902	0.6211	0.6243	0.5739	0.556	0.569	0.6374	0.6081	0.5714	0.5617	0.5381	0.5592	0.5055	0.5389
-7.45	0.595	0.569	0.5918	0.5584	0.525	0.5568	0.6113	0.5861	0.5975	0.5991	0.6422	0.5942	0.569	0.5722	0.5486	0.5763	0.6081	0.5397	0.6089	0.6243	0.6488	0.6243	0.6235	0.6072	0.5804	0.6186	0.5828	0.5462	0.4892	0.5169	0.6211	0.6146	0.6309	0.5324	0.5633	0.5893	0.6203	0.6243	0.5739	0.5551	0.5665	0.6374	0.6089	0.5714	0.5625	0.5381	0.5592	0.5055	0.5389
-7.44	0.5942	0.569	0.5918	0.56	0.525	0.5568	0.6121	0.5861	0.5975	0.5999	0.6414	0.5942	0.5698	0.5722	0.5495	0.5755	0.6081	0.5405	0.6089	0.6252	0.6496	0.6235	0.6227	0.6081	0.5812	0.6178	0.5836	0.5462	0.49	0.5161	0.6211	0.6154	0.6317	0.5332	0.5625	0.5885	0.6219	0.6252	0.5731	0.5568	0.5665	0.6374	0.6081	0.5714	0.5633	0.5364	0.5592	0.5055	0.5389
-7.43	0.5934	0.569	0.5926	0.5608	0.525	0.5568	0.6121	0.5853	0.5975	0.5999	0.6406	0.595	0.5698	0.5731	0.5503	0.5747	0.6081	0.5421	0.6097	0.6252	0.6488	0.6227	0.6227	0.6089	0.582	0.6178	0.5836	0.5462	0.4917	0.5153	0.6211	0.6162	0.6341	0.5348	0.5625	0.5877	0.6227	0.626	0.5739	0.5576	0.5674	0.6374	0.6081	0.5722	0.5641	0.5364	0.5592	0.5063	0.5397
-7.42	0.5942	0.5698	0.5942	0.5608	0.525	0.5568	0.6121	0.5853	0.5983	0.6007	0.6406	0.595	0.5698	0.5731	0.5511	0.5739	0.6072	0.5429	0.6089	0.6243	0.6496	0.6227	0.6243	0.6089	0.5812	0.617	0.5836	0.547	0.4917	0.5153	0.6219	0.6162	0.6349	0.5364	0.5633	0.5877	0.6235	0.626	0.5739	0.5584	0.5674	0.6374	0.6081	0.5722	0.5633	0.5364	0.5592	0.5071	0.5397
-7.41	0.5942	0.5706	0.5958	0.56	0.5258	0.5576	0.6121	0.5861	0.5983	0.6007	0.6414	0.5958	0.569	0.5739	0.5511	0.5747	0.6064	0.5429	0.6081	0.6235	0.6488	0.6219	0.6243	0.6097	0.582	0.617	0.5828	0.547	0.4925	0.5161	0.6219	0.6162	0.6341	0.5372	0.5641	0.5869	0.6227	0.6252	0.5747	0.556	0.5674	0.6374	0.6089	0.5722	0.5625	0.5372	0.5584	0.5088	0.5397
-7.4	0.595	0.5706	0.5967	0.5592	0.5258	0.5584	0.6121	0.5885	0.5991	0.6015	0.6422	0.5967	0.569	0.5731	0.5495	0.5755	0.6056	0.5413	0.6072	0.6227	0.6496	0.6219	0.6243	0.6081	0.582	0.6178	0.5828	0.547	0.4917	0.5161	0.6227	0.6146	0.6341	0.5348	0.5641	0.5877	0.6219	0.6252	0.5747	0.556	0.5665	0.6374	0.6097	0.5714	0.5625	0.5381	0.5576	0.5088	0.5397
-7.39	0.5958	0.5698	0.5958	0.5592	0.5258	0.56	0.6113	0.5893	0.5999	0.6024	0.6414	0.5975	0.569	0.5731	0.5478	0.5763	0.6056	0.5413	0.6081	0.6227	0.6496	0.6219	0.6235	0.6072	0.5828	0.6195	0.5828	0.547	0.4917	0.5161	0.6219	0.6138	0.6341	0.5332	0.5649	0.5877	0.6211	0.6243	0.5747	0.5551	0.5665	0.639	0.6056	0.5722	0.5625	0.5389	0.5576	0.5079	0.5397
-7.38	0.5958	0.5682	0.5942	0.5519	0.525	0.5592	0.6105	0.5893	0.6007	0.6015	0.6414	0.5967	0.5698	0.5722	0.5486	0.5763	0.6064	0.5421	0.6072	0.6227	0.6512	0.6219	0.6235	0.6064	0.582	0.6211	0.5828	0.547	0.4917	0.5153	0.6211	0.6129	0.6341	0.5315	0.5641	0.5877	0.6211	0.6235	0.5739	0.5551	0.5698	0.6398	0.6056	0.5722	0.5625	0.5397	0.5584	0.5071	0.5397
-7.37	0.595	0.5682	0.5942	0.5511	0.525	0.5592	0.6105	0.5877	0.5999	0.5999	0.6414	0.5958	0.5706	0.5722	0.5495	0.5763	0.6072	0.5438	0.6064	0.6227	0.652	0.6219	0.6243	0.6064	0.582	0.6203	0.5828	0.547	0.4917	0.5153	0.6203	0.6138	0.6333	0.5332	0.5641	0.5877	0.6211	0.6235	0.5731	0.5543	0.5698	0.6406	0.604	0.5731	0.5608	0.5397	0.5592	0.5063	0.5397
-7.36	0.5934	0.5674	0.5942	0.5511	0.525	0.5584	0.6113	0.5869	0.5991	0.5983	0.6422	0.595	0.5714	0.5722	0.5503	0.5763	0.6081	0.5454	0.6072	0.6227	0.6528	0.6219	0.6235	0.6056	0.5812	0.6195	0.5828	0.5478	0.4925	0.5153	0.6203	0.6146	0.6341	0.5332	0.5625	0.5877	0.6219	0.6252	0.5731	0.5551	0.5698	0.6398	0.6064	0.5731	0.5608	0.5397	0.5592	0.5063	0.5397
-7.35	0.5934	0.5682	0.5942	0.5576	0.525	0.5592	0.6121	0.5861	0.5991	0.5991	0.6414	0.5942	0.5714	0.5731	0.5495	0.5771	0.6081	0.5454	0.6072	0.6227	0.6512	0.6227	0.6243	0.6048	0.5812	0.6178	0.5836	0.5486	0.4925	0.5153	0.6211	0.6146	0.6357	0.5332	0.5633	0.5893	0.6219	0.6268	0.5731	0.556	0.5665	0.6398	0.6056	0.5739	0.5617	0.5397	0.5584	0.5055	0.5397
-7.34	0.5942	0.5682	0.5934	0.5576	0.525	0.5584	0.6129	0.5861	0.5999	0.5991	0.6414	0.5934	0.5714	0.5739	0.5495	0.5779	0.6081	0.5446	0.6081	0.6219	0.6504	0.6227	0.6243	0.6048	0.5804	0.6178	0.5836	0.5486	0.4933	0.5153	0.6227	0.6146	0.6374	0.5324	0.5633	0.5902	0.6227	0.6276	0.5739	0.5568	0.5665	0.639	0.6032	0.5731	0.5625	0.5389	0.5576	0.5055	0.5397
-7.33	0.5942	0.5682	0.5934	0.5568	0.525	0.5576	0.6129	0.5861	0.5999	0.5999	0.6406	0.5934	0.5714	0.5739	0.5495	0.5779	0.6081	0.5438	0.6072	0.6219	0.6496	0.6227	0.626	0.6064	0.5804	0.6178	0.5836	0.5478	0.4933	0.5153	0.6235	0.6138	0.6357	0.5324	0.5641	0.591	0.6227	0.6268	0.5739	0.556	0.569	0.6382	0.604	0.5731	0.5625	0.5389	0.5576	0.5063	0.5397
-7.32	0.5942	0.5682	0.5934	0.5576	0.525	0.5568	0.6129	0.5861	0.5991	0.5991	0.6414	0.5934	0.5706	0.5731	0.5495	0.5763	0.6081	0.5429	0.6072	0.6219	0.6496	0.6219	0.626	0.6064	0.5804	0.6186	0.5836	0.5462	0.4933	0.5153	0.6227	0.6138	0.6341	0.5324	0.5641	0.5902	0.6227	0.626	0.5747	0.556	0.569	0.6374	0.6056	0.5722	0.5625	0.5389	0.5584	0.5063	0.5397
-7.31	0.5934	0.5682	0.5934	0.5592	0.5258	0.556	0.6121	0.5861	0.5983	0.5999	0.6414	0.5934	0.5698	0.5722	0.5495	0.5747	0.6081	0.5429	0.6081	0.6227	0.6496	0.6211	0.6252	0.6081	0.582	0.6195	0.5836	0.547	0.4925	0.5153	0.6219	0.6138	0.6292	0.5324	0.5641	0.5893	0.6235	0.6252	0.5747	0.556	0.569	0.6374	0.6097	0.5722	0.5617	0.5389	0.5592	0.5071	0.5389
-7.3	0.5934	0.569	0.5934	0.5592	0.5258	0.556	0.6121	0.5869	0.5983	0.5991	0.6422	0.5934	0.569	0.5722	0.5486	0.5747	0.6081	0.5421	0.6089	0.6227	0.6496	0.6211	0.6243	0.6089	0.582	0.6203	0.5828	0.5478	0.4925	0.5153	0.6203	0.6138	0.6292	0.5324	0.5641	0.5877	0.6235	0.6243	0.5747	0.5568	0.5657	0.6374	0.6097	0.5722	0.5625	0.5381	0.5592	0.5063	0.5381
-7.29	0.5934	0.569	0.5934	0.5584	0.5258	0.556	0.6113	0.5869	0.5983	0.5999	0.6422	0.5926	0.569	0.5731	0.5486	0.5755	0.6081	0.5421	0.6105	0.6227	0.6496	0.6219	0.6235	0.6105	0.5812	0.6203	0.5828	0.5495	0.4925	0.5153	0.6203	0.6138	0.63	0.5324	0.5641	0.5877	0.6235	0.6235	0.5747	0.5568	0.5657	0.6374	0.6089	0.5731	0.5625	0.5381	0.5592	0.5071	0.5372
-7.28	0.5934	0.5698	0.5934	0.5568	0.525	0.5576	0.6113	0.5877	0.5975	0.5999	0.6422	0.5926	0.569	0.5739	0.5486	0.5763	0.6089	0.5429	0.6105	0.6227	0.6496	0.6227	0.6243	0.6089	0.5804	0.6203	0.5828	0.5495	0.4941	0.5169	0.6195	0.6138	0.6341	0.5324	0.5641	0.5877	0.6235	0.6235	0.5755	0.556	0.569	0.6374	0.6081	0.5731	0.5641	0.5381	0.56	0.5071	0.5381
-7.27	0.5934	0.5698	0.595	0.5568	0.525	0.5576	0.6105	0.5869	0.5975	0.6007	0.6422	0.5926	0.569	0.5739	0.5503	0.5763	0.6089	0.5421	0.6097	0.6227	0.6504	0.6219	0.6243	0.6072	0.5804	0.6195	0.5836	0.5495	0.4941	0.5169	0.6203	0.6138	0.6349	0.5324	0.5641	0.5885	0.6227	0.6235	0.5755	0.556	0.569	0.6374	0.6089	0.5722	0.5641	0.5389	0.5608	0.5079	0.5381
-7.26	0.5934	0.5706	0.595	0.5568	0.525	0.5576	0.6105	0.5885	0.5975	0.6007	0.6422	0.5934	0.5698	0.5739	0.5495	0.5763	0.6089	0.5421	0.6089	0.6227	0.6504	0.6219	0.6252	0.6056	0.5812	0.6186	0.5836	0.5486	0.4933	0.5169	0.6203	0.6138	0.6365	0.5324	0.5649	0.5885	0.6227	0.6243	0.5755	0.556	0.569	0.6382	0.6081	0.5714	0.5633	0.5381	0.5617	0.5079	0.5389
-7.25	0.5934	0.5706	0.5967	0.5576	0.525	0.5576	0.6105	0.5885	0.5983	0.5999	0.6414	0.595	0.5698	0.5747	0.5486	0.5763	0.6081	0.5405	0.6081	0.6227	0.6512	0.6219	0.6243	0.6056	0.5812	0.6178	0.5828	0.5486	0.4925	0.5161	0.6203	0.6138	0.6365	0.5324	0.5657	0.5885	0.6219	0.6243	0.5755	0.556	0.5657	0.639	0.6072	0.5714	0.5633	0.5381	0.5608	0.5079	0.5389
-7.24	0.5934	0.5706	0.5958	0.5576	0.525	0.5584	0.6105	0.5893	0.5983	0.5991	0.6414	0.5958	0.5706	0.5755	0.547	0.5755	0.6081	0.5413	0.6072	0.6219	0.6512	0.6227	0.6235	0.6056	0.5812	0.6178	0.5828	0.5478	0.4925	0.5169	0.6203	0.6138	0.6365	0.5324	0.5665	0.5885	0.6227	0.6252	0.5755	0.5551	0.5674	0.6406	0.6032	0.5722	0.5625	0.5372	0.5592	0.5079	0.5397
-7.23	0.5926	0.5698	0.5958	0.5584	0.525	0.5576	0.6105	0.5902	0.5975	0.5991	0.6406	0.5958	0.5714	0.5747	0.5478	0.5763	0.6081	0.5413	0.6072	0.6219	0.6512	0.6219	0.6227	0.6064	0.5812	0.6178	0.5828	0.5486	0.4941	0.5177	0.6195	0.6138	0.6349	0.5315	0.5665	0.5885	0.6227	0.6243	0.5739	0.5543	0.5706	0.6406	0.604	0.5731	0.5625	0.5372	0.5584	0.5079	0.5397
-7.22	0.5926	0.569	0.595	0.5576	0.525	0.5568	0.6105	0.591	0.5975	0.5991	0.6406	0.5942	0.5722	0.5731	0.5486	0.5763	0.6089	0.5421	0.6089	0.6211	0.6504	0.6219	0.6235	0.6064	0.5812	0.6178	0.5836	0.5486	0.4941	0.5177	0.6203	0.6138	0.6349	0.5315	0.5665	0.5877	0.6219	0.6243	0.5714	0.5551	0.5698	0.6398	0.6048	0.5739	0.5617	0.5381	0.5584	0.5071	0.5397
-7.21	0.5918	0.569	0.5942	0.5584	0.525	0.556	0.6113	0.591	0.5975	0.5991	0.6398	0.5934	0.5714	0.5714	0.5495	0.5771	0.6097	0.5421	0.6097	0.6211	0.6496	0.6219	0.6235	0.6072	0.5812	0.6178	0.5828	0.5486	0.4941	0.5169	0.6211	0.6146	0.6309	0.5324	0.5657	0.5877	0.6211	0.6252	0.5714	0.556	0.569	0.639	0.6081	0.5731	0.5617	0.5381	0.5592	0.5063	0.5397
-7.2	0.5934	0.5706	0.595	0.5584	0.525	0.5568	0.6113	0.5902	0.5983	0.5983	0.6406	0.5934	0.5698	0.5722	0.5486	0.5771	0.6105	0.5421	0.6097	0.6211	0.6496	0.6243	0.6243	0.6064	0.5804	0.6178	0.582	0.5478	0.4933	0.5161	0.6227	0.6154	0.6309	0.5332	0.5649	0.5877	0.6203	0.626	0.5722	0.5568	0.5657	0.6382	0.6072	0.5722	0.5617	0.5381	0.5592	0.5055	0.5397
-7.19	0.5934	0.5714	0.5934	0.5576	0.525	0.5568	0.6113	0.5902	0.5983	0.5983	0.6414	0.5934	0.569	0.5731	0.5478	0.5779	0.6097	0.5429	0.6072	0.6211	0.6496	0.6252	0.6243	0.6064	0.5804	0.6178	0.582	0.547	0.4941	0.5161	0.6227	0.6154	0.6309	0.5332	0.5641	0.5885	0.6211	0.626	0.5747	0.5568	0.5665	0.6382	0.604	0.5714	0.5617	0.5381	0.5584	0.5055	0.5389
-7.18	0.5942	0.5722	0.5934	0.5576	0.525	0.5568	0.6105	0.5918	0.5983	0.5991	0.6422	0.5934	0.569	0.5739	0.5478	0.5779	0.6089	0.5421	0.6072	0.6219	0.6504	0.626	0.6252	0.6056	0.5804	0.6178	0.582	0.5478	0.4933	0.5169	0.6219	0.6154	0.6349	0.5324	0.5641	0.5885	0.6219	0.6243	0.5747	0.5568	0.569	0.6374	0.604	0.5722	0.5608	0.5381	0.5584	0.5047	0.5389
-7.17	0.5934	0.5714	0.5918	0.5576	0.525	0.5568	0.6113	0.5902	0.5983	0.5991	0.6422	0.5934	0.5714	0.5731	0.5486	0.5771	0.6081	0.5429	0.6072	0.6219	0.6504	0.6235	0.6243	0.6056	0.5812	0.6186	0.5828	0.5478	0.4925	0.5169	0.6211	0.6154	0.6357	0.5324	0.5641	0.5885	0.6227	0.6235	0.5747	0.556	0.569	0.6374	0.6048	0.5722	0.5608	0.5397	0.5584	0.5047	0.5381
-7.16	0.5934	0.5714	0.5926	0.5592	0.5258	0.5568	0.6121	0.5893	0.5975	0.5999	0.6422	0.5934	0.5714	0.5722	0.5486	0.5763	0.6081	0.5421	0.6081	0.6235	0.6512	0.6219	0.6243	0.6064	0.5804	0.6186	0.5828	0.5478	0.4908	0.5169	0.6203	0.6154	0.6374	0.5324	0.5641	0.5885	0.6235	0.6227	0.5739	0.5551	0.569	0.6374	0.6089	0.5731	0.5608	0.5397	0.5584	0.5047	0.5389
-7.15	0.5942	0.5714	0.5934	0.56	0.5267	0.5568	0.6129	0.5877	0.5975	0.5999	0.6422	0.5934	0.5714	0.5714	0.5486	0.5755	0.6072	0.5429	0.6072	0.6243	0.6504	0.6211	0.6243	0.6064	0.5796	0.6195	0.5836	0.5478	0.4917	0.5169	0.6203	0.6154	0.6374	0.5324	0.5641	0.5885	0.6243	0.6227	0.5747	0.5551	0.5665	0.6374	0.6097	0.5731	0.5625	0.5413	0.5576	0.5055	0.5389
-7.14	0.595	0.5714	0.5942	0.5576	0.5267	0.5568	0.6129	0.5877	0.5983	0.6007	0.6422	0.5934	0.5698	0.5714	0.5486	0.5747	0.6072	0.5421	0.6064	0.6252	0.6504	0.6219	0.6243	0.6064	0.5796	0.6195	0.5836	0.5478	0.4925	0.5177	0.6203	0.6154	0.6365	0.5332	0.5641	0.5877	0.6243	0.6227	0.5763	0.556	0.5665	0.6365	0.6081	0.5739	0.5641	0.5405	0.5576	0.5055	0.5397
-7.13	0.5958	0.5714	0.5942	0.5576	0.5258	0.5568	0.6121	0.5893	0.5991	0.6007	0.6422	0.5934	0.5706	0.5714	0.5495	0.5739	0.6072	0.5413	0.6056	0.6252	0.6504	0.6227	0.6235	0.6072	0.5796	0.6203	0.5836	0.5478	0.4933	0.5169	0.6211	0.6154	0.6349	0.5332	0.5641	0.5869	0.6235	0.6235	0.5771	0.5568	0.5698	0.6365	0.6064	0.5731	0.5649	0.5405	0.5592	0.5055	0.5397
-7.12	0.5958	0.5714	0.5934	0.556	0.525	0.5576	0.6113	0.5885	0.5999	0.6007	0.6422	0.5942	0.5706	0.5714	0.5486	0.5747	0.6081	0.5413	0.6056	0.6243	0.6504	0.6227	0.6243	0.6081	0.5804	0.6211	0.5836	0.5478	0.4933	0.5161	0.6211	0.6162	0.6349	0.5332	0.5641	0.5869	0.6211	0.6235	0.5771	0.5568	0.5698	0.6365	0.6048	0.5722	0.5641	0.5397	0.56	0.5063	0.5397
-7.11	0.5958	0.5714	0.5942	0.5584	0.525	0.5576	0.6105	0.5885	0.5999	0.6015	0.6422	0.5942	0.5698	0.5722	0.5478	0.5755	0.6081	0.5413	0.6072	0.6235	0.6512	0.6227	0.6252	0.6089	0.5804	0.6203	0.5828	0.5486	0.4933	0.5153	0.6211	0.6178	0.6333	0.5324	0.5641	0.5877	0.6203	0.6227	0.5763	0.5568	0.5698	0.6382	0.6056	0.5714	0.5625	0.5389	0.56	0.5071	0.5389
-7.1	0.5967	0.5714	0.595	0.5584	0.525	0.5576	0.6113	0.5877	0.5999	0.6015	0.6422	0.5942	0.5698	0.5722	0.547	0.5763	0.6081	0.5421	0.6081	0.6227	0.6504	0.6227	0.6252	0.6072	0.5804	0.6195	0.5828	0.5486	0.4925	0.5161	0.6203	0.6186	0.6333	0.5332	0.5633	0.5885	0.6195	0.6219	0.5755	0.5568	0.5674	0.639	0.6056	0.5714	0.5617	0.5389	0.5592	0.5079	0.5389
-7.09	0.5975	0.5714	0.595	0.5576	0.525	0.5568	0.6113	0.5893	0.5991	0.6007	0.6414	0.5934	0.5698	0.5722	0.547	0.5763	0.6081	0.5421	0.6089	0.6227	0.6504	0.6227	0.6243	0.6064	0.5804	0.6178	0.582	0.5486	0.4925	0.5169	0.6203	0.6178	0.6333	0.534	0.5641	0.5885	0.6211	0.6219	0.5747	0.5568	0.5682	0.6398	0.6032	0.5706	0.5617	0.5389	0.5592	0.5079	0.5389
-7.08	0.5975	0.5722	0.595	0.5568	0.525	0.556	0.6105	0.5893	0.5983	0.5991	0.6414	0.5934	0.5706	0.5731	0.5478	0.5755	0.6081	0.5429	0.6072	0.6227	0.6496	0.6227	0.6235	0.6064	0.5804	0.6186	0.582	0.5486	0.4917	0.5169	0.6211	0.617	0.6341	0.534	0.5633	0.5885	0.6219	0.6235	0.5739	0.5576	0.5714	0.6398	0.6032	0.5706	0.5617	0.5397	0.5584	0.5071	0.5397
-7.07	0.5958	0.5731	0.5942	0.5568	0.525	0.556	0.6097	0.5877	0.5991	0.5991	0.6414	0.5942	0.5714	0.5739	0.5478	0.5755	0.6081	0.5438	0.6072	0.6227	0.6496	0.6227	0.6235	0.6064	0.5812	0.6186	0.5812	0.5495	0.4925	0.5161	0.6211	0.6162	0.6341	0.5332	0.5641	0.5885	0.6219	0.6243	0.5739	0.5584	0.5706	0.639	0.6032	0.5706	0.5617	0.5397	0.5576	0.5071	0.5397
-7.06	0.5942	0.5731	0.5942	0.5576	0.525	0.5551	0.6097	0.5861	0.5999	0.5991	0.6414	0.5934	0.5731	0.5747	0.5478	0.5755	0.6089	0.5438	0.6072	0.6227	0.652	0.6227	0.6227	0.6064	0.5812	0.6186	0.582	0.5503	0.4925	0.5153	0.6203	0.6162	0.6333	0.5324	0.5625	0.5885	0.6211	0.626	0.5739	0.5584	0.569	0.6382	0.6056	0.5714	0.5617	0.5389	0.5576	0.5063	0.5397
-7.05	0.5934	0.5722	0.5934	0.5576	0.525	0.556	0.6113	0.5861	0.6007	0.5991	0.6414	0.5934	0.5731	0.5731	0.547	0.5747	0.6081	0.5429	0.6081	0.6227	0.652	0.6235	0.6235	0.6056	0.5812	0.6178	0.5828	0.5503	0.4933	0.5153	0.6186	0.6146	0.6357	0.5324	0.5625	0.5885	0.6211	0.6252	0.5739	0.5576	0.5657	0.6374	0.6056	0.5722	0.5617	0.5381	0.5576	0.5063	0.5397
-7.04	0.5942	0.5722	0.5926	0.556	0.525	0.556	0.6113	0.5869	0.6015	0.5983	0.6414	0.5926	0.5714	0.5722	0.547	0.5747	0.6072	0.5421	0.6081	0.6227	0.652	0.6243	0.6235	0.6056	0.582	0.6186	0.5836	0.5511	0.4933	0.5153	0.6186	0.6138	0.6357	0.5324	0.5625	0.5885	0.6211	0.6243	0.5739	0.5568	0.5665	0.6365	0.6064	0.5731	0.5617	0.5381	0.5576	0.5055	0.5397
-7.03	0.5942	0.5722	0.5926	0.556	0.525	0.5568	0.6113	0.5869	0.5999	0.5983	0.6422	0.5934	0.5698	0.5714	0.547	0.5747	0.6064	0.5421	0.6081	0.6227	0.6496	0.6235	0.6235	0.6056	0.5828	0.6186	0.5828	0.5503	0.4941	0.5153	0.6203	0.6146	0.6374	0.5324	0.5625	0.5885	0.6227	0.6235	0.5739	0.5576	0.5682	0.6365	0.6064	0.5739	0.5617	0.5389	0.5568	0.5055	0.5413
-7.02	0.595	0.5722	0.5918	0.556	0.525	0.5568	0.6105	0.5869	0.5991	0.5991	0.6422	0.5942	0.569	0.5722	0.547	0.5763	0.6072	0.5421	0.6072	0.6227	0.6496	0.6219	0.6235	0.6064	0.5836	0.6195	0.5828	0.5495	0.4941	0.5153	0.6219	0.6154	0.6365	0.5324	0.5633	0.5885	0.6227	0.6235	0.5739	0.5568	0.5682	0.6365	0.6064	0.5739	0.5608	0.5405	0.5568	0.5047	0.5421
-7.01	0.5942	0.5706	0.5926	0.5576	0.525	0.556	0.6113	0.5869	0.5983	0.5991	0.6431	0.5942	0.569	0.5731	0.547	0.5763	0.6081	0.5421	0.6064	0.6227	0.6496	0.6211	0.6235	0.6064	0.5836	0.6195	0.582	0.5486	0.4941	0.5153	0.6227	0.6162	0.6357	0.5332	0.5617	0.5885	0.6243	0.6235	0.5747	0.5568	0.5682	0.6374	0.6056	0.5739	0.5608	0.5413	0.5576	0.5039	0.5421
-7	0.595	0.5698	0.5926	0.5576	0.525	0.556	0.6113	0.5869	0.5991	0.5991	0.6431	0.595	0.569	0.5731	0.547	0.5755	0.6072	0.5413	0.6056	0.6227	0.6496	0.6211	0.6235	0.6081	0.5828	0.6203	0.5828	0.5486	0.4933	0.5161	0.6219	0.6146	0.6357	0.5332	0.5617	0.5877	0.6243	0.6227	0.5747	0.556	0.5674	0.6374	0.6081	0.5739	0.5608	0.5413	0.5584	0.5039	0.5405
-6.99	0.5942	0.569	0.5926	0.5576	0.525	0.5568	0.6121	0.5877	0.5991	0.5991	0.6431	0.5942	0.569	0.5731	0.5478	0.5747	0.6072	0.5405	0.6064	0.6227	0.6504	0.6219	0.6227	0.6089	0.5812	0.6203	0.5828	0.5495	0.4933	0.5169	0.6211	0.6138	0.6349	0.534	0.5608	0.5869	0.6235	0.6227	0.5747	0.5568	0.5674	0.6365	0.6081	0.5739	0.5617	0.5405	0.5592	0.5055	0.5405
-6.98	0.595	0.569	0.5918	0.5568	0.525	0.5576	0.6113	0.5877	0.5983	0.5991	0.6422	0.5942	0.5698	0.5731	0.5495	0.5747	0.6064	0.5397	0.6072	0.6235	0.6504	0.6227	0.6235	0.6097	0.5812	0.6203	0.5828	0.5495	0.4925	0.5185	0.6203	0.6129	0.6349	0.5332	0.5625	0.5861	0.6219	0.6227	0.5747	0.556	0.5665	0.6365	0.6081	0.5731	0.5617	0.5397	0.56	0.5063	0.5405
-6.97	0.5942	0.569	0.5926	0.5568	0.525	0.5576	0.6113	0.5877	0.5983	0.5999	0.6422	0.5942	0.5706	0.5731	0.5495	0.5747	0.6064	0.5397	0.6072	0.6235	0.6504	0.6227	0.6235	0.6081	0.5812	0.6203	0.5828	0.5486	0.4917	0.5185	0.6203	0.6138	0.6341	0.5332	0.5641	0.5869	0.6203	0.6235	0.5739	0.556	0.5674	0.6365	0.604	0.5722	0.5608	0.5397	0.5608	0.5055	0.5397
-6.96	0.5942	0.569	0.5942	0.5576	0.525	0.5576	0.6105	0.5877	0.5983	0.6007	0.6414	0.5942	0.5706	0.5731	0.5486	0.5747	0.6056	0.5405	0.6081	0.6235	0.6496	0.6227	0.6235	0.6064	0.5828	0.6195	0.582	0.5486	0.4908	0.5185	0.6203	0.6154	0.6341	0.5348	0.5657	0.5877	0.6203	0.6235	0.5739	0.5551	0.5674	0.6374	0.604	0.5714	0.56	0.5389	0.56	0.5055	0.5397
-6.95	0.5942	0.5698	0.5958	0.5584	0.525	0.5584	0.6113	0.5877	0.5975	0.6024	0.6414	0.5942	0.5698	0.5731	0.5478	0.5747	0.6056	0.5413	0.6081	0.6227	0.6504	0.6219	0.6235	0.6056	0.582	0.6195	0.582	0.5478	0.4908	0.5169	0.6203	0.6162	0.6349	0.5356	0.5665	0.5893	0.6203	0.6235	0.5731	0.556	0.5674	0.6382	0.6048	0.5714	0.56	0.5381	0.5584	0.5063	0.5397
-6.94	0.5967	0.5706	0.595	0.5584	0.525	0.5592	0.6121	0.5885	0.5975	0.6032	0.6414	0.5934	0.569	0.5739	0.5486	0.5747	0.6056	0.5421	0.6089	0.6227	0.6512	0.6227	0.6243	0.6056	0.582	0.6186	0.5812	0.5478	0.4908	0.5161	0.6211	0.6162	0.6349	0.5364	0.5657	0.5893	0.6203	0.6227	0.5731	0.5568	0.5665	0.6374	0.6064	0.5714	0.5608	0.5381	0.556	0.5079	0.5405
-6.93	0.5983	0.5722	0.5942	0.5584	0.525	0.5584	0.6121	0.5877	0.5975	0.6024	0.6422	0.5934	0.569	0.5739	0.5486	0.5747	0.6064	0.5429	0.6081	0.6219	0.6512	0.6227	0.6252	0.6048	0.582	0.6186	0.5812	0.5478	0.4908	0.5153	0.6211	0.6154	0.6349	0.5348	0.5649	0.5893	0.6211	0.6235	0.5731	0.5592	0.5665	0.6374	0.6072	0.5714	0.5617	0.5389	0.556	0.5063	0.5397
-6.92	0.5983	0.5722	0.5934	0.5584	0.525	0.5568	0.6113	0.5869	0.5991	0.6024	0.6422	0.5934	0.5698	0.5739	0.5478	0.5747	0.6072	0.5438	0.6081	0.6219	0.6504	0.6227	0.6243	0.6056	0.5828	0.6178	0.5812	0.5495	0.4908	0.5153	0.6211	0.6154	0.6349	0.534	0.5608	0.5877	0.6219	0.6235	0.5731	0.56	0.5665	0.6357	0.6048	0.5714	0.5608	0.5397	0.556	0.5055	0.5397
-6.91	0.5967	0.5731	0.5934	0.5592	0.525	0.556	0.6105	0.5861	0.5999	0.6015	0.6414	0.5934	0.5698	0.5731	0.547	0.5755	0.6089	0.5438	0.6081	0.6219	0.6488	0.6227	0.6243	0.6056	0.5836	0.6178	0.582	0.5511	0.4908	0.5153	0.6211	0.6154	0.6349	0.5348	0.56	0.5869	0.6227	0.6243	0.5739	0.5592	0.5665	0.6357	0.6056	0.5714	0.5608	0.5397	0.5568	0.5047	0.5397
-6.9	0.5958	0.5722	0.5926	0.5592	0.525	0.556	0.6105	0.5861	0.6007	0.6015	0.6414	0.5934	0.5698	0.5731	0.547	0.5771	0.6097	0.5429	0.6081	0.6227	0.6496	0.6227	0.6235	0.6064	0.5836	0.6178	0.582	0.5511	0.4917	0.5161	0.6227	0.6146	0.6349	0.534	0.56	0.5861	0.6227	0.6235	0.5739	0.5584	0.5674	0.6357	0.6056	0.5722	0.56	0.5389	0.5568	0.5055	0.5397
-6.89	0.5958	0.5722	0.5926	0.5584	0.525	0.556	0.6113	0.5861	0.6007	0.5999	0.6414	0.5934	0.569	0.5731	0.5478	0.5771	0.6097	0.5413	0.6081	0.6227	0.6496	0.6219	0.6243	0.6056	0.5828	0.6178	0.582	0.5503	0.4925	0.5161	0.6235	0.6138	0.6349	0.5348	0.5633	0.5861	0.6227	0.6235	0.5731	0.5576	0.5682	0.6365	0.6081	0.5731	0.5608	0.5389	0.5568	0.5047	0.5413
-6.88	0.5958	0.5714	0.5926	0.5576	0.525	0.556	0.6121	0.5861	0.5991	0.5991	0.6422	0.5934	0.569	0.5731	0.5486	0.5763	0.6089	0.5405	0.6081	0.6235	0.6512	0.6211	0.6243	0.6056	0.5828	0.6186	0.582	0.5495	0.4933	0.5161	0.6227	0.6129	0.6341	0.5332	0.5641	0.5861	0.6227	0.6227	0.5722	0.5568	0.5706	0.6374	0.6081	0.5747	0.56	0.5397	0.5568	0.5047	0.5429
-6.87	0.595	0.5706	0.5934	0.5576	0.5258	0.556	0.6121	0.5869	0.5983	0.5983	0.6422	0.5942	0.569	0.5722	0.5486	0.5755	0.6072	0.5397	0.6081	0.6235	0.6504	0.6211	0.6243	0.6056	0.5828	0.6203	0.5828	0.5486	0.4933	0.5144	0.6211	0.6129	0.6349	0.534	0.5641	0.5861	0.6219	0.6235	0.5722	0.556	0.5706	0.6374	0.6048	0.5747	0.5608	0.5421	0.5568	0.5047	0.5438
-6.86	0.5942	0.5706	0.5934	0.5584	0.5267	0.5568	0.6121	0.5869	0.5967	0.5983	0.6422	0.5942	0.569	0.5722	0.5486	0.5755	0.6064	0.5405	0.6089	0.6235	0.6504	0.6211	0.6243	0.6064	0.5836	0.6219	0.5836	0.547	0.4949	0.5144	0.6195	0.6138	0.6349	0.534	0.5641	0.5861	0.6211	0.6235	0.5731	0.5551	0.5698	0.6374	0.604	0.5747	0.5608	0.5429	0.5576	0.5063	0.5429
-6.85	0.5942	0.5698	0.5934	0.56	0.5275	0.5568	0.6121	0.5877	0.5975	0.5983	0.6414	0.5942	0.5682	0.5731	0.5478	0.5763	0.6064	0.5405	0.6105	0.6227	0.6496	0.6219	0.6235	0.6072	0.5828	0.6219	0.5836	0.5462	0.4949	0.5136	0.6203	0.6138	0.6365	0.534	0.5641	0.5877	0.6211	0.6235	0.5747	0.556	0.5674	0.6374	0.6032	0.5739	0.5617	0.5429	0.5584	0.5063	0.5421
-6.84	0.595	0.5706	0.5934	0.56	0.5267	0.5568	0.6121	0.5869	0.5975	0.5991	0.6406	0.5942	0.5682	0.5731	0.5486	0.5755	0.6064	0.5413	0.6113	0.6227	0.6496	0.6211	0.6243	0.6081	0.5812	0.6211	0.5836	0.5462	0.4949	0.5153	0.6203	0.6138	0.6349	0.534	0.5641	0.5885	0.6219	0.6235	0.5739	0.5551	0.5665	0.6382	0.6056	0.5731	0.5617	0.5421	0.5584	0.5063	0.5429
-6.83	0.5958	0.5698	0.5934	0.5608	0.5258	0.5576	0.6113	0.5869	0.5975	0.5999	0.6406	0.5942	0.5682	0.5731	0.5486	0.5763	0.6072	0.5413	0.6105	0.6227	0.6504	0.6227	0.6235	0.6072	0.5804	0.6211	0.5836	0.547	0.4925	0.5161	0.6211	0.6129	0.6341	0.5348	0.5641	0.5885	0.6227	0.6235	0.5739	0.556	0.5698	0.6382	0.6056	0.5722	0.5608	0.5413	0.5576	0.5055	0.5421
-6.82	0.5958	0.5698	0.5934	0.56	0.525	0.5576	0.6113	0.5869	0.5975	0.6007	0.6414	0.595	0.5698	0.5731	0.5503	0.5755	0.6064	0.5421	0.6097	0.6227	0.6504	0.6227	0.6235	0.6056	0.5804	0.6211	0.5836	0.547	0.4917	0.5169	0.6211	0.6138	0.6333	0.5356	0.5649	0.5877	0.6227	0.6235	0.5714	0.5551	0.5698	0.639	0.6032	0.5722	0.56	0.5405	0.5576	0.5063	0.5413
-6.81	0.5958	0.569	0.5934	0.56	0.525	0.5584	0.6121	0.5877	0.5975	0.5999	0.6414	0.595	0.5698	0.5739	0.5511	0.5763	0.6064	0.5421	0.6097	0.6227	0.6504	0.6227	0.6227	0.6048	0.5812	0.6203	0.5836	0.547	0.49	0.5161	0.6211	0.6154	0.6341	0.534	0.5657	0.5877	0.6219	0.6227	0.5722	0.5551	0.5698	0.6382	0.6032	0.5722	0.5592	0.5389	0.5584	0.5063	0.5397
-6.8	0.5967	0.569	0.5926	0.5592	0.525	0.5576	0.6138	0.5885	0.5991	0.6007	0.6414	0.595	0.5698	0.5731	0.5503	0.5755	0.6056	0.5421	0.6097	0.6227	0.6512	0.6219	0.6235	0.6048	0.5812	0.6186	0.5845	0.547	0.4908	0.5144	0.6211	0.617	0.6349	0.5324	0.5674	0.5877	0.6219	0.6235	0.5722	0.5551	0.5674	0.6382	0.6032	0.5731	0.5592	0.5381	0.56	0.5063	0.5397
-6.79	0.5975	0.5698	0.5926	0.5584	0.525	0.5576	0.6138	0.5877	0.5991	0.6015	0.6414	0.5942	0.569	0.5731	0.5486	0.5763	0.6064	0.5421	0.6089	0.6227	0.6528	0.6219	0.6243	0.6056	0.5812	0.6186	0.5836	0.5478	0.4908	0.5144	0.6211	0.6178	0.6349	0.5315	0.5665	0.5877	0.6211	0.6235	0.5739	0.5568	0.5682	0.6374	0.6064	0.5722	0.56	0.5381	0.5592	0.5055	0.5397
-6.78	0.5975	0.5706	0.5926	0.5576	0.525	0.5568	0.6129	0.5869	0.5983	0.6032	0.6422	0.5942	0.569	0.5731	0.547	0.5755	0.6064	0.5421	0.6081	0.6219	0.6528	0.6219	0.6243	0.6056	0.5812	0.6195	0.5836	0.5478	0.4917	0.5144	0.6211	0.6178	0.6349	0.5332	0.5657	0.5877	0.6211	0.6243	0.5739	0.5584	0.5731	0.6374	0.6072	0.5722	0.56	0.5381	0.5584	0.5055	0.5397
-6.77	0.5958	0.5714	0.5934	0.5576	0.525	0.5568	0.6113	0.5877	0.5983	0.6024	0.6422	0.595	0.569	0.5731	0.547	0.5755	0.6081	0.5421	0.6081	0.6219	0.6512	0.6211	0.6235	0.6056	0.582	0.6203	0.5828	0.5495	0.4908	0.5161	0.6219	0.617	0.6349	0.534	0.5608	0.5885	0.6211	0.6243	0.5739	0.5584	0.5731	0.6382	0.604	0.5714	0.56	0.5389	0.5568	0.5055	0.5389
-6.76	0.5942	0.5714	0.5934	0.5584	0.525	0.5568	0.6105	0.5893	0.5991	0.6015	0.6414	0.5958	0.569	0.5731	0.547	0.5755	0.6089	0.5421	0.6089	0.6219	0.6496	0.6211	0.6227	0.6056	0.5828	0.6195	0.5836	0.5503	0.4925	0.5161	0.6227	0.6162	0.6349	0.534	0.5608	0.5885	0.6219	0.6243	0.5731	0.5568	0.5731	0.6382	0.604	0.5714	0.56	0.5381	0.5568	0.5055	0.5389
-6.75	0.5942	0.5706	0.5926	0.5592	0.525	0.5568	0.6105	0.5902	0.5999	0.6007	0.6406	0.595	0.5682	0.5731	0.547	0.5755	0.6097	0.5421	0.6089	0.6235	0.6496	0.6227	0.6235	0.6056	0.5836	0.6186	0.5828	0.5511	0.4933	0.5153	0.6227	0.6146	0.6357	0.5332	0.5608	0.5885	0.6219	0.6235	0.5731	0.556	0.569	0.6382	0.604	0.5714	0.5608	0.5381	0.5568	0.5055	0.5389
-6.74	0.595	0.5706	0.5926	0.5584	0.525	0.5576	0.6113	0.5893	0.5991	0.6007	0.6398	0.5942	0.5682	0.5739	0.5478	0.5747	0.6089	0.5421	0.6089	0.6235	0.6504	0.6243	0.6235	0.6056	0.5828	0.6178	0.5828	0.5503	0.4949	0.5136	0.6219	0.6138	0.6365	0.5324	0.5641	0.5885	0.6211	0.6227	0.5722	0.556	0.569	0.6374	0.6081	0.5714	0.5625	0.5381	0.5568	0.5055	0.5405
-6.73	0.5942	0.5714	0.5926	0.5584	0.5258	0.5576	0.6121	0.5877	0.5999	0.6007	0.6406	0.5934	0.5682	0.5739	0.5478	0.5747	0.6072	0.5421	0.6081	0.6235	0.6512	0.6243	0.6243	0.6056	0.582	0.6186	0.5828	0.5495	0.4933	0.5128	0.6211	0.6138	0.6357	0.5324	0.5641	0.5877	0.6211	0.6235	0.5731	0.556	0.5698	0.6374	0.6081	0.5714	0.5625	0.5389	0.5568	0.5063	0.5413
-6.72	0.5934	0.5722	0.5934	0.5584	0.5267	0.5576	0.6129	0.5869	0.6007	0.6015	0.6414	0.5934	0.5698	0.5731	0.5478	0.5747	0.6064	0.5421	0.6081	0.6227	0.6512	0.6235	0.6243	0.6064	0.582	0.6186	0.5828	0.5486	0.4925	0.5136	0.6211	0.6146	0.6349	0.5324	0.5649	0.5885	0.6219	0.6235	0.5731	0.556	0.569	0.6374	0.604	0.5714	0.5625	0.5405	0.5576	0.5063	0.5421
-6.71	0.5934	0.5714	0.5926	0.56	0.5275	0.5568	0.6129	0.5869	0.6007	0.6007	0.6422	0.5942	0.5698	0.5731	0.547	0.5747	0.6064	0.5421	0.6089	0.6235	0.6504	0.6219	0.6252	0.6072	0.5828	0.6186	0.5828	0.5478	0.4925	0.5144	0.6211	0.6154	0.6333	0.5324	0.5649	0.5902	0.6227	0.6235	0.5739	0.5551	0.5682	0.6382	0.6032	0.5714	0.5608	0.5405	0.5584	0.5071	0.5421
-6.7	0.5942	0.5698	0.5918	0.5608	0.5267	0.5568	0.6129	0.5877	0.5999	0.6007	0.6422	0.595	0.5706	0.5731	0.5478	0.5747	0.6072	0.5421	0.6097	0.6227	0.6496	0.6211	0.6252	0.6072	0.5828	0.6186	0.5828	0.5478	0.4933	0.5153	0.6203	0.6146	0.6341	0.5332	0.5649	0.5918	0.6219	0.6227	0.5747	0.556	0.5665	0.639	0.6024	0.5714	0.5608	0.5405	0.5592	0.5063	0.5421
-6.69	0.595	0.5698	0.591	0.5617	0.5258	0.5568	0.6138	0.5885	0.5999	0.5999	0.6422	0.595	0.5698	0.5731	0.5486	0.5755	0.6081	0.5421	0.6105	0.6227	0.6496	0.6203	0.6243	0.6064	0.5828	0.6195	0.5836	0.5478	0.4941	0.5153	0.6203	0.6138	0.6341	0.534	0.5641	0.591	0.6211	0.6235	0.5747	0.5551	0.5665	0.6398	0.6064	0.5714	0.5608	0.5389	0.5584	0.5063	0.5405
-6.68	0.5942	0.5698	0.5918	0.56	0.5242	0.5568	0.6146	0.5885	0.6007	0.6007	0.6414	0.5942	0.5706	0.5722	0.5503	0.5763	0.6081	0.5421	0.6097	0.6211	0.6504	0.6219	0.6235	0.6072	0.582	0.6211	0.5836	0.5478	0.4933	0.5153	0.6203	0.6138	0.6349	0.5356	0.5641	0.5902	0.6203	0.6235	0.5747	0.5551	0.569	0.639	0.6072	0.5714	0.5608	0.5381	0.5584	0.5055	0.5397
-6.67	0.5942	0.5698	0.5926	0.5584	0.5242	0.5576	0.6146	0.5885	0.6007	0.6015	0.6406	0.5942	0.5706	0.5722	0.5511	0.5755	0.6072	0.5421	0.6089	0.6211	0.6512	0.6227	0.6227	0.6081	0.582	0.6203	0.5836	0.5478	0.4933	0.5153	0.6211	0.6154	0.6349	0.5356	0.56	0.5893	0.6211	0.6235	0.5731	0.5543	0.569	0.6382	0.6048	0.5714	0.56	0.5372	0.5576	0.5055	0.5389
-6.66	0.5942	0.569	0.5942	0.5576	0.5242	0.5592	0.6129	0.5885	0.6007	0.6024	0.6398	0.595	0.5706	0.5731	0.5511	0.5747	0.6072	0.5421	0.6081	0.6203	0.652	0.6235	0.6227	0.6089	0.5812	0.6195	0.5828	0.5478	0.4925	0.5153	0.6219	0.617	0.6349	0.5348	0.56	0.5893	0.6219	0.6235	0.5722	0.5543	0.5682	0.639	0.6048	0.5714	0.5608	0.5372	0.5584	0.5055	0.5397
-6.65	0.5958	0.5698	0.595	0.5576	0.525	0.5608	0.6121	0.5885	0.5999	0.6032	0.6398	0.5967	0.5698	0.5747	0.5495	0.5747	0.6072	0.5421	0.6081	0.6211	0.6512	0.6227	0.6211	0.6081	0.5812	0.6178	0.582	0.5478	0.4925	0.5153	0.6219	0.6162	0.6349	0.5324	0.5592	0.5885	0.6219	0.6235	0.5722	0.5551	0.5665	0.6398	0.604	0.5714	0.5625	0.5372	0.5576	0.5055	0.5397
-6.64	0.5975	0.5714	0.5942	0.5576	0.525	0.5608	0.6121	0.5885	0.5999	0.6032	0.6406	0.5967	0.5706	0.5755	0.5478	0.5755	0.6072	0.5421	0.6081	0.6211	0.6504	0.6227	0.6219	0.6072	0.5812	0.6178	0.582	0.5478	0.4925	0.5153	0.6219	0.6146	0.6349	0.5307	0.5633	0.5885	0.6211	0.6235	0.5731	0.556	0.5674	0.6398	0.6072	0.5714	0.5633	0.5372	0.5576	0.5055	0.5389
-6.63	0.5967	0.5731	0.5926	0.5576	0.525	0.5592	0.6129	0.5885	0.5991	0.6024	0.6414	0.5958	0.5722	0.5755	0.547	0.5755	0.6072	0.5421	0.6081	0.6219	0.6496	0.6227	0.6227	0.6064	0.5812	0.6178	0.582	0.5486	0.4925	0.5153	0.6219	0.6121	0.6349	0.5307	0.5633	0.5885	0.6203	0.6235	0.5739	0.5568	0.5722	0.6382	0.6064	0.5714	0.5625	0.5372	0.5576	0.5063	0.5389
-6.62	0.595	0.5739	0.5918	0.5584	0.525	0.5576	0.6121	0.5885	0.5999	0.6015	0.6414	0.595	0.5731	0.5747	0.547	0.5747	0.6081	0.5421	0.6072	0.6219	0.6496	0.6227	0.6219	0.6056	0.5812	0.6178	0.5828	0.5503	0.4917	0.5153	0.6227	0.6121	0.6349	0.5324	0.5608	0.5885	0.6211	0.6243	0.5747	0.556	0.5722	0.6374	0.6072	0.5714	0.5625	0.5381	0.5576	0.5063	0.5389
-6.61	0.5942	0.5731	0.5926	0.5592	0.525	0.5568	0.6113	0.5885	0.5999	0.6007	0.6414	0.5942	0.5722	0.5739	0.547	0.5747	0.6097	0.5421	0.6072	0.6227	0.6496	0.6235	0.6219	0.6064	0.5812	0.6178	0.582	0.5503	0.49	0.5153	0.6219	0.6121	0.6349	0.5332	0.56	0.5877	0.6219	0.6243	0.5747	0.5551	0.5722	0.6374	0.6072	0.5722	0.5617	0.5381	0.5576	0.5063	0.5389
-6.6	0.595	0.5714	0.5926	0.5584	0.525	0.5568	0.6113	0.5885	0.5991	0.6007	0.6414	0.5942	0.5714	0.5731	0.547	0.5755	0.6105	0.5421	0.6064	0.6227	0.6496	0.6243	0.6219	0.6064	0.582	0.6178	0.5828	0.5503	0.4908	0.5161	0.6219	0.6129	0.6349	0.5324	0.56	0.5877	0.6227	0.6235	0.5755	0.5543	0.5682	0.6374	0.6081	0.5722	0.5617	0.5381	0.5568	0.5055	0.5397
-6.59	0.5958	0.5698	0.5926	0.5576	0.525	0.5568	0.6121	0.5885	0.5991	0.5999	0.6422	0.5934	0.5714	0.5722	0.547	0.5755	0.6097	0.5421	0.6072	0.6227	0.6496	0.626	0.6252	0.6064	0.5828	0.6178	0.582	0.5486	0.4917	0.5161	0.6219	0.6129	0.6349	0.5315	0.5633	0.5877	0.6219	0.6235	0.5747	0.5543	0.5665	0.6374	0.6072	0.5722	0.5608	0.5381	0.5576	0.5055	0.5397
-6.58	0.595	0.569	0.5926	0.5576	0.525	0.5568	0.6129	0.5877	0.5999	0.5999	0.6422	0.5934	0.5714	0.5714	0.5478	0.5747	0.6089	0.5413	0.6072	0.6219	0.6496	0.6276	0.6243	0.6056	0.5836	0.6186	0.5828	0.5478	0.4925	0.5161	0.6219	0.6129	0.6349	0.5315	0.5641	0.5885	0.6211	0.6243	0.5747	0.5543	0.5665	0.6374	0.6072	0.5714	0.5617	0.5397	0.5584	0.5055	0.5421
-6.57	0.5942	0.569	0.5934	0.5584	0.525	0.5568	0.6121	0.5877	0.6015	0.5999	0.6422	0.5934	0.5706	0.5714	0.5478	0.5747	0.6089	0.5413	0.6089	0.6219	0.6496	0.6276	0.6235	0.6056	0.5828	0.6186	0.5828	0.5478	0.4925	0.5153	0.6211	0.6129	0.6349	0.5324	0.5608	0.5885	0.6211	0.6252	0.5739	0.5543	0.5665	0.6374	0.6072	0.5714	0.5617	0.5389	0.5592	0.5055	0.5421
-6.56	0.5934	0.5698	0.5934	0.56	0.525	0.5576	0.6121	0.5877	0.6007	0.6007	0.6414	0.5934	0.5706	0.5714	0.5486	0.5747	0.6081	0.5413	0.6097	0.6227	0.6496	0.6268	0.6235	0.6064	0.582	0.6186	0.5836	0.5478	0.4925	0.5153	0.6203	0.6138	0.6357	0.5324	0.5608	0.5893	0.6211	0.6243	0.5739	0.5551	0.5674	0.6374	0.6081	0.5714	0.5625	0.5389	0.5592	0.5055	0.5429
-6.55	0.5942	0.5698	0.5934	0.5608	0.525	0.5576	0.6113	0.5885	0.5999	0.6007	0.6406	0.5934	0.5706	0.5714	0.5486	0.5747	0.6072	0.5421	0.6105	0.6227	0.6504	0.6243	0.6243	0.6081	0.5804	0.6186	0.5836	0.5478	0.4933	0.5161	0.6203	0.6146	0.6357	0.5324	0.5608	0.5893	0.6219	0.6235	0.5739	0.5551	0.5665	0.6374	0.6072	0.5714	0.5625	0.5372	0.5592	0.5063	0.5413
-6.54	0.595	0.5698	0.5934	0.5617	0.525	0.5584	0.6113	0.5885	0.5991	0.6007	0.6406	0.5934	0.5714	0.5714	0.5495	0.5747	0.6056	0.5413	0.6105	0.6219	0.6512	0.6235	0.6252	0.6097	0.5804	0.6186	0.5828	0.547	0.4933	0.5161	0.6203	0.6154	0.6349	0.5332	0.5641	0.5902	0.6211	0.6227	0.5739	0.556	0.5657	0.6374	0.6081	0.5706	0.5633	0.5381	0.5592	0.5063	0.5405
-6.53	0.5958	0.569	0.5934	0.5608	0.5242	0.5584	0.6105	0.5885	0.5991	0.6007	0.6414	0.5942	0.5706	0.5722	0.5503	0.5755	0.6064	0.5413	0.6105	0.6203	0.6512	0.6227	0.6243	0.6097	0.5804	0.6195	0.5828	0.547	0.4933	0.5161	0.6203	0.6146	0.6341	0.534	0.5641	0.5893	0.6219	0.6227	0.5739	0.556	0.5682	0.6374	0.6081	0.5706	0.5633	0.5372	0.5592	0.5071	0.5389
-6.52	0.5958	0.5698	0.5934	0.56	0.5242	0.5592	0.6105	0.5885	0.5983	0.6015	0.6414	0.595	0.5698	0.5722	0.5511	0.5755	0.6072	0.5413	0.6097	0.6219	0.6512	0.6219	0.6243	0.6089	0.5812	0.6186	0.5828	0.5462	0.4925	0.5153	0.6195	0.6146	0.6341	0.5348	0.56	0.5893	0.6219	0.6227	0.5731	0.556	0.5682	0.6374	0.6089	0.5706	0.5633	0.5372	0.5584	0.5071	0.5389
-6.51	0.5958	0.5698	0.5926	0.5584	0.5242	0.5592	0.6105	0.5885	0.5983	0.6024	0.6406	0.5958	0.5698	0.5731	0.5511	0.5747	0.6081	0.5421	0.6089	0.6227	0.6512	0.6219	0.6235	0.6081	0.5812	0.6186	0.5836	0.5462	0.4917	0.5153	0.6203	0.6138	0.6349	0.5332	0.56	0.5885	0.6227	0.6227	0.5731	0.5551	0.569	0.6374	0.6081	0.5714	0.5625	0.5372	0.5576	0.5079	0.5389
-6.5	0.5967	0.5706	0.5926	0.5576	0.525	0.5592	0.6113	0.5893	0.5983	0.6024	0.6406	0.5958	0.5706	0.5731	0.5495	0.5747	0.6081	0.5421	0.6081	0.6235	0.652	0.6219	0.6235	0.6072	0.582	0.6178	0.5828	0.5462	0.4908	0.5153	0.6211	0.6146	0.6349	0.5315	0.56	0.5877	0.6219	0.6227	0.5731	0.5551	0.5674	0.6374	0.6072	0.5714	0.5617	0.5372	0.5568	0.5079	0.5397
-6.49	0.5975	0.5706	0.5918	0.5568	0.525	0.5592	0.6113	0.5902	0.5983	0.6007	0.6414	0.5967	0.5714	0.5747	0.5478	0.5747	0.6081	0.5421	0.6072	0.6227	0.652	0.6227	0.6227	0.6064	0.582	0.617	0.5828	0.5478	0.4908	0.5153	0.6219	0.6138	0.6349	0.5299	0.5641	0.5885	0.6211	0.6227	0.5739	0.556	0.5682	0.6382	0.6081	0.5714	0.5617	0.5381	0.5568	0.5079	0.5397
-6.48	0.5967	0.5714	0.5926	0.5568	0.525	0.5592	0.6113	0.591	0.5983	0.5991	0.6422	0.5967	0.5722	0.5755	0.5478	0.5755	0.6081	0.5438	0.6072	0.6227	0.652	0.6227	0.6235	0.6048	0.5828	0.617	0.5828	0.5495	0.4917	0.5153	0.6219	0.6129	0.6349	0.5307	0.5641	0.5885	0.6211	0.6235	0.5739	0.556	0.5633	0.6382	0.6072	0.5714	0.5617	0.5381	0.5576	0.5071	0.5397
-6.47	0.5958	0.5706	0.5926	0.5568	0.525	0.5592	0.6105	0.5902	0.5983	0.5983	0.6422	0.5967	0.5731	0.5763	0.5478	0.5755	0.6081	0.5446	0.6072	0.6219	0.652	0.6227	0.6211	0.6048	0.5828	0.617	0.5836	0.5511	0.4917	0.5153	0.6219	0.6121	0.6349	0.5315	0.5641	0.5893	0.6219	0.6235	0.5747	0.556	0.5617	0.639	0.6081	0.5714	0.5608	0.5389	0.5576	0.5063	0.5397
-6.46	0.5942	0.5698	0.5934	0.5568	0.525	0.5592	0.6105	0.5893	0.5991	0.5983	0.6422	0.595	0.5731	0.5755	0.5478	0.5771	0.6072	0.5454	0.6081	0.6211	0.652	0.6235	0.6211	0.6048	0.5836	0.6178	0.5828	0.5511	0.4917	0.5161	0.6227	0.6121	0.6349	0.5324	0.5633	0.5893	0.6227	0.6243	0.5747	0.5551	0.5608	0.6382	0.6064	0.5714	0.5608	0.5381	0.5576	0.5055	0.5397
-6.45	0.5942	0.569	0.5926	0.5568	0.525	0.5584	0.6105	0.5885	0.5991	0.5983	0.6422	0.595	0.5722	0.5739	0.547	0.5779	0.6072	0.5446	0.6072	0.6211	0.6528	0.6243	0.6211	0.6056	0.5836	0.6178	0.582	0.5503	0.4908	0.5169	0.6235	0.6129	0.6349	0.5324	0.5625	0.5902	0.6227	0.6243	0.5747	0.5551	0.5657	0.6382	0.6064	0.5714	0.5608	0.5389	0.5568	0.5055	0.5405
-6.44	0.5934	0.5698	0.5926	0.5568	0.5258	0.5576	0.6105	0.5885	0.5991	0.5983	0.6422	0.5942	0.5714	0.5722	0.5478	0.5779	0.6072	0.5438	0.6064	0.6219	0.652	0.6252	0.626	0.6064	0.5828	0.6178	0.582	0.5486	0.4917	0.5177	0.6219	0.6129	0.6349	0.5324	0.5617	0.5902	0.6227	0.6252	0.5739	0.556	0.5665	0.6374	0.6064	0.5714	0.5617	0.5381	0.5576	0.5055	0.5405
-6.43	0.5942	0.5698	0.5918	0.5576	0.5258	0.5568	0.6105	0.5885	0.5983	0.5983	0.6422	0.5942	0.5714	0.5722	0.5486	0.5755	0.6081	0.5438	0.6064	0.6235	0.652	0.6252	0.6276	0.6056	0.582	0.6178	0.5828	0.5486	0.4925	0.5177	0.6211	0.6129	0.6349	0.5324	0.5617	0.5893	0.6227	0.6243	0.5739	0.556	0.5674	0.6374	0.6072	0.5714	0.5617	0.5381	0.5576	0.5055	0.5405
-6.42	0.595	0.5698	0.5926	0.5584	0.5258	0.5568	0.6105	0.5877	0.5983	0.5991	0.6422	0.5934	0.5706	0.5722	0.5486	0.5747	0.6081	0.5429	0.6072	0.6243	0.6504	0.6243	0.6268	0.6064	0.5804	0.6186	0.5828	0.5486	0.4941	0.5169	0.6195	0.6138	0.6349	0.5332	0.5625	0.5877	0.6235	0.6243	0.5739	0.556	0.5674	0.6374	0.6089	0.5714	0.5608	0.5381	0.5576	0.5063	0.5397
-6.41	0.595	0.569	0.5926	0.5592	0.525	0.5568	0.6113	0.5877	0.5991	0.5999	0.6422	0.5942	0.5706	0.5722	0.5478	0.5739	0.6081	0.5421	0.6072	0.6252	0.6504	0.6243	0.6252	0.6064	0.5804	0.6195	0.5828	0.5486	0.4941	0.5169	0.6195	0.6146	0.6341	0.534	0.5625	0.5869	0.6243	0.6235	0.5739	0.5551	0.5674	0.6374	0.6097	0.5714	0.5608	0.5389	0.5576	0.5063	0.5397
-6.4	0.595	0.569	0.5934	0.56	0.525	0.5568	0.6129	0.5869	0.5999	0.6007	0.6422	0.5942	0.5706	0.5714	0.5478	0.5747	0.6081	0.5413	0.6072	0.6252	0.6504	0.6227	0.6243	0.6089	0.5812	0.6186	0.5828	0.5478	0.4941	0.5161	0.6195	0.6154	0.6341	0.5348	0.5633	0.5869	0.6243	0.6235	0.5739	0.5551	0.5665	0.6374	0.6097	0.5714	0.5608	0.5389	0.5576	0.5071	0.5397
-6.39	0.5958	0.5698	0.5926	0.56	0.525	0.5568	0.6138	0.5869	0.5999	0.5999	0.6414	0.5942	0.5706	0.5714	0.5486	0.5747	0.6072	0.5413	0.6064	0.6252	0.6504	0.6227	0.6252	0.6097	0.582	0.6178	0.5836	0.547	0.4933	0.5161	0.6195	0.6154	0.6333	0.5348	0.5625	0.5877	0.6243	0.6227	0.5731	0.556	0.5665	0.6374	0.6105	0.5714	0.5625	0.5381	0.5592	0.5071	0.5397
-6.38	0.5958	0.5698	0.5926	0.56	0.5258	0.5568	0.6138	0.5869	0.5999	0.5991	0.6406	0.5942	0.5706	0.5714	0.5495	0.5755	0.6072	0.5438	0.6064	0.6243	0.6504	0.6219	0.6243	0.6089	0.582	0.6186	0.5836	0.5478	0.4925	0.5153	0.6203	0.6154	0.6341	0.534	0.5633	0.5877	0.6235	0.6227	0.5731	0.556	0.5698	0.6374	0.6097	0.5722	0.5633	0.5381	0.56	0.5079	0.5397
-6.37	0.5958	0.5706	0.5926	0.5592	0.5267	0.5568	0.6121	0.5877	0.5991	0.5999	0.6406	0.595	0.5698	0.5722	0.5478	0.5755	0.6064	0.5438	0.6056	0.6235	0.6496	0.6219	0.6211	0.6072	0.5812	0.6186	0.5836	0.5486	0.4925	0.5153	0.6195	0.6154	0.6341	0.5324	0.5641	0.5877	0.6243	0.6235	0.5739	0.556	0.5698	0.6374	0.6097	0.5722	0.5633	0.5389	0.5608	0.5079	0.5397
-6.36	0.595	0.5706	0.5926	0.5592	0.5267	0.5584	0.6113	0.5885	0.5991	0.6024	0.6414	0.595	0.5698	0.5731	0.5478	0.5755	0.6064	0.5438	0.6064	0.6235	0.6496	0.6219	0.6211	0.6056	0.5812	0.6186	0.5836	0.5486	0.4917	0.5161	0.6195	0.6146	0.6349	0.5332	0.5641	0.5877	0.6235	0.6243	0.5755	0.5551	0.5698	0.6382	0.6081	0.5722	0.5633	0.5397	0.5592	0.5079	0.5397
-6.35	0.5958	0.5714	0.5918	0.5592	0.5258	0.5592	0.6105	0.5885	0.5983	0.6024	0.6422	0.5934	0.5698	0.5739	0.5478	0.5747	0.6056	0.5421	0.6064	0.6235	0.6504	0.6219	0.6219	0.6048	0.5804	0.617	0.5836	0.5478	0.4917	0.5169	0.6203	0.6146	0.6349	0.534	0.5641	0.5877	0.6235	0.6243	0.5755	0.5551	0.5665	0.639	0.6081	0.5714	0.5625	0.5397	0.5584	0.5079	0.5397
-6.34	0.5967	0.5714	0.5918	0.5584	0.525	0.5592	0.6105	0.5893	0.5983	0.6007	0.6422	0.5926	0.5706	0.5739	0.5495	0.5747	0.6056	0.5421	0.6081	0.6235	0.652	0.6219	0.6252	0.604	0.5804	0.6178	0.5836	0.5478	0.4917	0.5177	0.6211	0.6146	0.6349	0.5356	0.5641	0.5869	0.6219	0.6243	0.5747	0.556	0.5665	0.6398	0.6081	0.5714	0.5625	0.5389	0.5584	0.5079	0.5397
-6.33	0.5983	0.5714	0.5926	0.5576	0.525	0.5584	0.6105	0.5893	0.5983	0.5991	0.6422	0.5926	0.5722	0.5731	0.5495	0.5739	0.6064	0.5429	0.6081	0.6227	0.6528	0.6219	0.6243	0.6032	0.5804	0.6178	0.5836	0.5478	0.4917	0.5169	0.6219	0.6154	0.6349	0.534	0.5649	0.5861	0.6219	0.6243	0.5739	0.5568	0.5625	0.639	0.6081	0.5714	0.5617	0.5389	0.5592	0.5071	0.5397
-6.32	0.5983	0.5706	0.5926	0.5576	0.525	0.5576	0.6105	0.5893	0.5983	0.6007	0.6422	0.5934	0.5722	0.5722	0.5486	0.5747	0.6072	0.5429	0.6089	0.6227	0.652	0.6227	0.6211	0.604	0.5812	0.6178	0.5836	0.5478	0.4917	0.5161	0.6219	0.6154	0.6357	0.5332	0.5657	0.5861	0.6219	0.6252	0.5747	0.5568	0.5625	0.6382	0.6081	0.5722	0.5608	0.5389	0.5584	0.5063	0.5397
-6.31	0.5975	0.569	0.5926	0.5584	0.525	0.5576	0.6105	0.5885	0.5991	0.6015	0.6422	0.5934	0.5722	0.5714	0.5478	0.5747	0.6081	0.5421	0.6081	0.6227	0.6504	0.6243	0.6211	0.6048	0.5812	0.6178	0.5836	0.547	0.49	0.5153	0.6219	0.6154	0.6357	0.5332	0.5641	0.5869	0.6227	0.626	0.5739	0.556	0.5625	0.6374	0.6072	0.5731	0.5608	0.5397	0.5576	0.5055	0.5397
-6.3	0.5958	0.569	0.5918	0.5584	0.525	0.5568	0.6113	0.5885	0.6007	0.6007	0.6422	0.5934	0.5698	0.5722	0.547	0.5763	0.6081	0.5413	0.6081	0.6219	0.6496	0.6227	0.6227	0.6056	0.5812	0.6186	0.5836	0.547	0.49	0.5153	0.6211	0.6146	0.6349	0.5332	0.5641	0.5869	0.6227	0.6268	0.5739	0.5568	0.5665	0.6374	0.6072	0.5731	0.56	0.5397	0.5576	0.5055	0.5397
-6.29	0.5958	0.5698	0.5926	0.5576	0.525	0.5568	0.6113	0.5885	0.6015	0.5999	0.6422	0.5934	0.569	0.5722	0.547	0.5771	0.6081	0.5413	0.6072	0.6219	0.6496	0.6211	0.626	0.6056	0.5812	0.6195	0.5836	0.547	0.49	0.5153	0.6203	0.6146	0.6341	0.5332	0.5625	0.5885	0.6227	0.6268	0.5731	0.5568	0.5665	0.6365	0.6081	0.5731	0.5608	0.5389	0.5576	0.5055	0.5397
-6.28	0.5958	0.5706	0.5926	0.5576	0.525	0.5568	0.6113	0.5885	0.6007	0.5999	0.6414	0.5934	0.569	0.5731	0.547	0.5788	0.6081	0.5429	0.6072	0.6219	0.6496	0.6203	0.6252	0.6056	0.5804	0.6203	0.5836	0.547	0.4908	0.5144	0.6203	0.6138	0.6333	0.5324	0.5633	0.5885	0.6227	0.626	0.5739	0.5568	0.5674	0.6365	0.6097	0.5722	0.56	0.5397	0.5584	0.5055	0.5397
-6.27	0.5958	0.5698	0.5926	0.5584	0.525	0.5568	0.6113	0.5885	0.5991	0.5999	0.6414	0.5942	0.5698	0.5731	0.547	0.5779	0.6081	0.5438	0.6081	0.6235	0.6496	0.6219	0.6227	0.6056	0.5804	0.6203	0.5828	0.547	0.4908	0.5144	0.6203	0.6146	0.6333	0.5315	0.5633	0.5893	0.6235	0.6252	0.5739	0.5551	0.5674	0.6365	0.6105	0.5722	0.56	0.5405	0.5576	0.5055	0.5405
-6.26	0.595	0.569	0.5926	0.5592	0.525	0.5568	0.6113	0.5877	0.5983	0.5991	0.6414	0.5942	0.5698	0.5739	0.5478	0.5771	0.6081	0.5429	0.6097	0.6243	0.6504	0.6227	0.6219	0.6056	0.5812	0.6203	0.5828	0.547	0.49	0.5144	0.6211	0.6138	0.6325	0.5315	0.5641	0.5877	0.6243	0.6243	0.5739	0.5551	0.5674	0.6374	0.6105	0.5714	0.56	0.5421	0.5576	0.5063	0.5405
-6.25	0.5942	0.569	0.5926	0.5584	0.5258	0.5568	0.6121	0.5877	0.5991	0.5983	0.6422	0.5942	0.569	0.5739	0.5486	0.5763	0.6081	0.5421	0.6105	0.6252	0.6512	0.6219	0.6219	0.6072	0.582	0.6211	0.5828	0.5478	0.49	0.5153	0.6211	0.6146	0.6325	0.5324	0.5641	0.5877	0.6243	0.6235	0.5747	0.5551	0.5665	0.6374	0.6097	0.5722	0.5617	0.5405	0.5576	0.5063	0.5405
-6.24	0.5934	0.569	0.5934	0.5584	0.5267	0.5568	0.6121	0.5869	0.5991	0.5983	0.6422	0.5934	0.569	0.5731	0.5486	0.5763	0.6081	0.5413	0.6105	0.6235	0.6512	0.6211	0.6227	0.6089	0.582	0.6211	0.5836	0.5486	0.49	0.5153	0.6211	0.6146	0.6325	0.534	0.5633	0.5877	0.6243	0.6227	0.5755	0.556	0.5665	0.6374	0.6048	0.5731	0.5633	0.5389	0.5592	0.5071	0.5397
-6.23	0.595	0.569	0.5934	0.5576	0.5267	0.5576	0.6121	0.5869	0.5991	0.5983	0.6414	0.5942	0.569	0.5731	0.5495	0.5763	0.6081	0.5429	0.6089	0.6227	0.6512	0.6203	0.6235	0.6089	0.5812	0.6211	0.5836	0.5486	0.4908	0.5161	0.6203	0.6154	0.6333	0.534	0.5633	0.5885	0.6235	0.6227	0.5755	0.556	0.5617	0.6374	0.604	0.5739	0.5641	0.5372	0.5608	0.5079	0.5397
-6.22	0.595	0.5682	0.5934	0.5576	0.5258	0.5584	0.6113	0.5861	0.5983	0.5991	0.6406	0.5942	0.569	0.5731	0.5503	0.5771	0.6081	0.5429	0.6105	0.6219	0.6512	0.6211	0.6211	0.6072	0.5812	0.6203	0.5836	0.5478	0.4908	0.5161	0.6203	0.6154	0.6341	0.5332	0.5641	0.5885	0.6235	0.6227	0.5763	0.5568	0.5617	0.6382	0.6032	0.5731	0.5633	0.5372	0.5617	0.5088	0.5397
-6.21	0.5958	0.5682	0.5942	0.5584	0.525	0.56	0.6105	0.5869	0.5983	0.5999	0.6406	0.595	0.569	0.5739	0.5511	0.5771	0.6081	0.5429	0.6097	0.6219	0.652	0.6219	0.6203	0.6056	0.5812	0.6203	0.5836	0.547	0.4908	0.5169	0.6203	0.6162	0.6341	0.5332	0.5641	0.5885	0.6227	0.6227	0.5755	0.5568	0.5617	0.639	0.6072	0.5722	0.5625	0.5372	0.5608	0.5088	0.5397
-6.2	0.5942	0.569	0.595	0.5592	0.525	0.56	0.6113	0.5877	0.5991	0.6015	0.6414	0.5942	0.569	0.5747	0.5495	0.5771	0.6081	0.5421	0.6097	0.6211	0.652	0.6227	0.6195	0.6056	0.582	0.6195	0.5836	0.547	0.4908	0.5169	0.6203	0.617	0.6341	0.534	0.5641	0.5885	0.6227	0.6235	0.5763	0.5568	0.5674	0.6398	0.6064	0.5714	0.5617	0.5381	0.56	0.5079	0.5397
-6.19	0.595	0.5698	0.5958	0.5617	0.525	0.56	0.6121	0.5893	0.5991	0.6015	0.6414	0.5942	0.5698	0.5755	0.5478	0.5763	0.6081	0.5421	0.6072	0.6211	0.652	0.6227	0.6219	0.6056	0.5828	0.6186	0.5836	0.547	0.4908	0.5169	0.6203	0.617	0.6341	0.5348	0.5641	0.5885	0.6227	0.6235	0.5739	0.556	0.5674	0.639	0.6064	0.5714	0.5617	0.5389	0.5584	0.5079	0.5397
-6.18	0.595	0.5698	0.5958	0.5608	0.5258	0.56	0.6121	0.5902	0.5999	0.6015	0.6414	0.5934	0.5698	0.5747	0.5478	0.5763	0.6081	0.5429	0.6064	0.6219	0.652	0.6227	0.6227	0.6056	0.5836	0.6178	0.5836	0.5478	0.4908	0.5161	0.6211	0.6162	0.6341	0.5348	0.5649	0.5885	0.6227	0.6235	0.5739	0.5551	0.5625	0.6382	0.6056	0.5722	0.5617	0.5397	0.5584	0.5071	0.5405
-6.17	0.595	0.569	0.5942	0.5608	0.5258	0.56	0.6113	0.5902	0.5991	0.5999	0.6406	0.5934	0.5698	0.5731	0.5478	0.5763	0.6089	0.5438	0.6064	0.6227	0.652	0.6227	0.6203	0.6056	0.5828	0.6186	0.5836	0.5478	0.4908	0.5144	0.6219	0.6154	0.6333	0.534	0.5657	0.5885	0.6219	0.6227	0.5731	0.5551	0.5608	0.6382	0.6056	0.5731	0.5617	0.5397	0.5576	0.5063	0.5405
-6.16	0.5942	0.569	0.5934	0.5592	0.5258	0.5592	0.6105	0.5902	0.5999	0.5999	0.6406	0.5942	0.5682	0.5714	0.5486	0.5771	0.6097	0.5446	0.6064	0.6227	0.652	0.6227	0.6211	0.6056	0.582	0.6195	0.5836	0.5495	0.49	0.5144	0.6219	0.6154	0.6333	0.5332	0.5657	0.5885	0.6219	0.6235	0.5747	0.556	0.56	0.6382	0.6056	0.5731	0.5617	0.5397	0.5576	0.5063	0.5405
-6.15	0.5934	0.5698	0.5926	0.5592	0.525	0.5576	0.6105	0.5902	0.6007	0.5999	0.6398	0.5942	0.5674	0.5722	0.5486	0.5779	0.6097	0.5438	0.6072	0.6227	0.652	0.6227	0.6219	0.6056	0.5812	0.6195	0.5836	0.5495	0.49	0.5144	0.6219	0.6154	0.6349	0.5324	0.5665	0.5885	0.6219	0.6243	0.5747	0.5568	0.5649	0.639	0.6056	0.5731	0.5617	0.5397	0.5568	0.5063	0.5397
-6.14	0.5942	0.5706	0.5934	0.56	0.525	0.5568	0.6105	0.5902	0.6024	0.6007	0.6398	0.5942	0.5674	0.5722	0.5495	0.5788	0.6097	0.5438	0.6081	0.6227	0.652	0.6219	0.6252	0.6056	0.5812	0.6186	0.5836	0.5503	0.4908	0.5153	0.6219	0.6146	0.6365	0.5324	0.5649	0.5885	0.6227	0.626	0.5747	0.5568	0.5649	0.6382	0.6072	0.5739	0.5617	0.5389	0.5576	0.5071	0.5397
-6.13	0.595	0.5706	0.5934	0.56	0.5267	0.5576	0.6105	0.5885	0.6007	0.6007	0.6406	0.5942	0.5674	0.5731	0.5486	0.5771	0.6089	0.5429	0.6072	0.6227	0.652	0.6219	0.6243	0.6072	0.5812	0.6186	0.5836	0.5495	0.4917	0.5153	0.6227	0.6146	0.6374	0.5324	0.5641	0.5885	0.6235	0.6252	0.5739	0.556	0.5617	0.6382	0.6081	0.5747	0.5617	0.5381	0.5584	0.5063	0.5397
-6.12	0.595	0.5706	0.5942	0.5608	0.5275	0.5576	0.6121	0.5877	0.5991	0.6015	0.6414	0.5942	0.5682	0.5722	0.5486	0.5763	0.6089	0.5429	0.6089	0.6227	0.6512	0.6219	0.6235	0.6072	0.5812	0.6186	0.5836	0.5495	0.4917	0.5153	0.6219	0.6146	0.6374	0.5324	0.5633	0.5885	0.6235	0.6243	0.5739	0.5551	0.5617	0.6374	0.6097	0.5747	0.5617	0.5389	0.5592	0.5063	0.5389
-6.11	0.595	0.5698	0.5942	0.5608	0.5283	0.5568	0.6129	0.5877	0.5991	0.6015	0.6422	0.5942	0.5682	0.5731	0.5486	0.5755	0.6081	0.5421	0.6097	0.6227	0.6504	0.6219	0.6227	0.6081	0.582	0.6186	0.5836	0.5495	0.4908	0.5161	0.6219	0.6154	0.6365	0.5332	0.5633	0.5893	0.6243	0.6227	0.5739	0.5551	0.5625	0.6374	0.6089	0.5731	0.5617	0.5397	0.5584	0.5063	0.5389
-6.1	0.595	0.5698	0.5942	0.5617	0.5267	0.556	0.6138	0.5885	0.6007	0.6015	0.6422	0.5934	0.569	0.5731	0.5495	0.5763	0.6072	0.5421	0.6113	0.6219	0.6504	0.6219	0.6227	0.6081	0.582	0.6186	0.5836	0.5486	0.4917	0.5169	0.6211	0.6154	0.6349	0.534	0.5633	0.5893	0.6235	0.6227	0.5755	0.5551	0.5665	0.6374	0.6089	0.5722	0.5625	0.5405	0.5592	0.5063	0.5389
-6.09	0.595	0.5698	0.5934	0.5633	0.5258	0.5551	0.6129	0.5877	0.6007	0.6007	0.6422	0.5926	0.569	0.5731	0.5503	0.5763	0.6072	0.5421	0.6097	0.6211	0.6512	0.6211	0.6227	0.6097	0.5845	0.6195	0.5836	0.5478	0.4925	0.5177	0.6211	0.6154	0.6341	0.5332	0.5633	0.5893	0.6227	0.6227	0.5771	0.5551	0.5674	0.6365	0.604	0.5722	0.5625	0.5397	0.56	0.5071	0.5397
-6.08	0.5958	0.5706	0.5934	0.5617	0.5267	0.5568	0.6121	0.5877	0.5991	0.6015	0.6422	0.5926	0.569	0.5731	0.5495	0.5763	0.6064	0.5421	0.6097	0.6203	0.6512	0.6211	0.6227	0.6089	0.5845	0.6195	0.5828	0.547	0.4933	0.5177	0.6203	0.617	0.6349	0.5324	0.5641	0.5885	0.6219	0.6227	0.5779	0.5551	0.5625	0.6374	0.6032	0.5722	0.5625	0.5397	0.5617	0.5071	0.5397
-6.07	0.595	0.5714	0.5934	0.56	0.5267	0.5576	0.6121	0.5877	0.5991	0.6015	0.6414	0.5926	0.5698	0.5731	0.5486	0.5763	0.6072	0.5421	0.6072	0.6203	0.6504	0.6211	0.6227	0.6072	0.5845	0.6195	0.582	0.5478	0.4925	0.5177	0.6203	0.6178	0.6349	0.5315	0.5641	0.5885	0.6195	0.6227	0.5771	0.556	0.5625	0.6382	0.6024	0.5722	0.5617	0.5389	0.5608	0.5079	0.5397
-6.06	0.595	0.5714	0.5926	0.5576	0.5267	0.5592	0.6113	0.5885	0.5999	0.6015	0.6406	0.595	0.5698	0.5731	0.547	0.5763	0.6064	0.5421	0.6064	0.6203	0.6496	0.6211	0.6235	0.6056	0.582	0.6195	0.582	0.5478	0.4917	0.5177	0.6211	0.6186	0.6349	0.5315	0.5641	0.5885	0.6203	0.6227	0.5763	0.5568	0.5617	0.639	0.6064	0.5722	0.5617	0.5381	0.5592	0.5079	0.5389
-6.05	0.5934	0.5706	0.5926	0.5584	0.525	0.5592	0.6121	0.5893	0.5999	0.6007	0.6406	0.5958	0.5698	0.5722	0.547	0.5763	0.6064	0.5421	0.6056	0.6211	0.6504	0.6211	0.6235	0.6056	0.5812	0.6195	0.5828	0.5478	0.4917	0.5177	0.6211	0.617	0.6349	0.5315	0.5641	0.5877	0.6195	0.6235	0.5763	0.556	0.5665	0.6374	0.6064	0.5722	0.5608	0.5381	0.5584	0.5079	0.5389
-6.04	0.5934	0.5706	0.5926	0.5625	0.525	0.5592	0.6113	0.5902	0.5991	0.6007	0.6406	0.5958	0.5698	0.5722	0.547	0.5763	0.6064	0.5421	0.6072	0.6219	0.6512	0.6211	0.6235	0.6056	0.5836	0.6195	0.5836	0.5478	0.4925	0.5177	0.6211	0.6162	0.6357	0.5324	0.5649	0.5885	0.6211	0.6235	0.5763	0.5568	0.5665	0.6357	0.6064	0.5722	0.5608	0.5389	0.5584	0.5071	0.5389
-6.03	0.5942	0.5714	0.5926	0.5625	0.5258	0.5592	0.6113	0.591	0.5991	0.6007	0.6414	0.5942	0.5706	0.5722	0.547	0.5763	0.6081	0.5429	0.6081	0.6219	0.652	0.6211	0.6235	0.6056	0.5836	0.6178	0.5836	0.5495	0.4925	0.5169	0.6203	0.6162	0.6357	0.534	0.5657	0.5885	0.6211	0.6235	0.5755	0.5576	0.5682	0.6365	0.6056	0.5714	0.5608	0.5397	0.5584	0.5063	0.5397
-6.02	0.5942	0.5731	0.5926	0.5625	0.5258	0.5592	0.6113	0.5902	0.5999	0.6007	0.6406	0.5934	0.5714	0.5722	0.5478	0.5771	0.6097	0.5438	0.6072	0.6211	0.652	0.6227	0.6243	0.6056	0.5836	0.6186	0.5828	0.5511	0.4917	0.5161	0.6211	0.6162	0.6357	0.5348	0.5649	0.5902	0.6195	0.6235	0.5747	0.5584	0.569	0.6382	0.6064	0.5722	0.5617	0.5389	0.5584	0.5055	0.5397
-6.01	0.5942	0.5739	0.5934	0.5592	0.5258	0.5584	0.6113	0.5893	0.6007	0.5999	0.6406	0.5934	0.5714	0.5714	0.5486	0.5779	0.6105	0.5438	0.6064	0.6203	0.652	0.6227	0.6252	0.6056	0.5812	0.6186	0.582	0.5519	0.4917	0.5161	0.6227	0.6162	0.6365	0.534	0.5641	0.5893	0.6195	0.6252	0.5739	0.5576	0.5682	0.639	0.6072	0.5731	0.5617	0.5381	0.5576	0.5055	0.5389
-6	0.5934	0.5731	0.5942	0.56	0.525	0.5576	0.6121	0.5885	0.6015	0.6015	0.6398	0.5934	0.5714	0.5722	0.5486	0.5779	0.6097	0.5429	0.6064	0.6211	0.6512	0.6227	0.6252	0.6064	0.5812	0.6195	0.582	0.5511	0.4933	0.5169	0.6243	0.6154	0.6382	0.534	0.5633	0.5902	0.6186	0.6252	0.5739	0.5568	0.5665	0.6382	0.6081	0.5739	0.5617	0.5381	0.5584	0.5055	0.5389
-5.99	0.5942	0.5722	0.5934	0.5641	0.525	0.5568	0.6121	0.5885	0.6015	0.6015	0.6406	0.5934	0.5706	0.5731	0.5478	0.5771	0.6089	0.5413	0.6072	0.6211	0.6512	0.6219	0.6243	0.6072	0.5836	0.6186	0.5828	0.5511	0.4949	0.5169	0.6235	0.6154	0.6374	0.534	0.5641	0.5893	0.6211	0.6243	0.5739	0.5568	0.5657	0.6349	0.6081	0.5739	0.5608	0.5389	0.5576	0.5055	0.5397
-5.98	0.595	0.5706	0.5926	0.5641	0.525	0.5568	0.6138	0.5885	0.6015	0.6024	0.6414	0.5934	0.5706	0.5731	0.5478	0.5755	0.6089	0.5405	0.6081	0.6219	0.6504	0.6235	0.6235	0.6072	0.5836	0.6178	0.5836	0.5503	0.4957	0.5161	0.6219	0.6146	0.6365	0.5348	0.5641	0.5893	0.6219	0.6227	0.5739	0.5568	0.5665	0.6349	0.6081	0.5739	0.56	0.5397	0.5584	0.5055	0.5405
-5.97	0.595	0.5706	0.5926	0.5633	0.525	0.5568	0.6138	0.5877	0.6007	0.6007	0.6414	0.5934	0.5706	0.5722	0.5486	0.5747	0.6097	0.5405	0.6097	0.6211	0.6504	0.6235	0.6227	0.6072	0.5836	0.6195	0.5828	0.5495	0.4949	0.5161	0.6203	0.6146	0.6349	0.5332	0.5608	0.5877	0.6203	0.6227	0.5739	0.5568	0.5665	0.6349	0.6081	0.5739	0.56	0.5405	0.5576	0.5055	0.5413
-5.96	0.595	0.5698	0.5942	0.5584	0.525	0.5568	0.6138	0.5877	0.5991	0.6007	0.6414	0.5942	0.5706	0.5714	0.5495	0.5739	0.6089	0.5413	0.6113	0.6219	0.6504	0.6227	0.6227	0.6072	0.5812	0.6203	0.5828	0.5478	0.4941	0.5169	0.6211	0.6146	0.6349	0.5324	0.5608	0.5877	0.6203	0.6227	0.5747	0.5568	0.5665	0.6374	0.6072	0.5731	0.5608	0.5413	0.5576	0.5047	0.5413
-5.95	0.595	0.5706	0.5934	0.5584	0.525	0.5576	0.6129	0.5877	0.5983	0.6007	0.6414	0.5942	0.5698	0.5722	0.5486	0.5747	0.6081	0.5421	0.6121	0.6219	0.6504	0.6211	0.6227	0.6072	0.5812	0.6211	0.5828	0.547	0.4933	0.5185	0.6211	0.6146	0.6349	0.5315	0.5608	0.5877	0.6195	0.6227	0.5763	0.5568	0.5665	0.6374	0.6064	0.5731	0.5617	0.5413	0.5576	0.5047	0.5413
-5.94	0.5958	0.5706	0.5942	0.5625	0.525	0.5584	0.6138	0.5885	0.5975	0.6007	0.6422	0.5942	0.569	0.5731	0.5486	0.5755	0.6064	0.5421	0.6097	0.6219	0.6504	0.6219	0.6235	0.6064	0.5836	0.6203	0.5836	0.5478	0.4933	0.5193	0.6211	0.6138	0.6349	0.5324	0.5641	0.5885	0.6219	0.6227	0.5771	0.5568	0.5665	0.6357	0.6064	0.5722	0.5617	0.5413	0.5592	0.5039	0.5413
-5.93	0.5958	0.5714	0.5942	0.5625	0.5258	0.5592	0.6154	0.5885	0.5975	0.6007	0.6422	0.5942	0.5698	0.5731	0.5495	0.5763	0.6072	0.5421	0.6072	0.6219	0.6504	0.6227	0.6235	0.6048	0.5836	0.6195	0.5836	0.5478	0.4933	0.5193	0.6203	0.6138	0.6349	0.5324	0.5641	0.5877	0.6211	0.6219	0.5755	0.5568	0.5665	0.6365	0.6072	0.5722	0.5617	0.5405	0.5608	0.5047	0.5397
-5.92	0.595	0.5714	0.5958	0.5617	0.5258	0.5592	0.6154	0.5885	0.5983	0.6007	0.6422	0.595	0.5706	0.5731	0.5511	0.5763	0.6072	0.5421	0.6064	0.6211	0.6504	0.6227	0.6235	0.6048	0.5836	0.6186	0.5836	0.5478	0.4925	0.5185	0.6211	0.6138	0.6349	0.5332	0.5617	0.5877	0.6195	0.6219	0.5739	0.5568	0.5665	0.6374	0.6072	0.5714	0.5617	0.5397	0.5608	0.5047	0.5389
-5.91	0.5942	0.5706	0.5958	0.5568	0.5258	0.56	0.6146	0.5893	0.5991	0.6007	0.6422	0.5967	0.5706	0.5739	0.5511	0.5763	0.6081	0.5421	0.6072	0.6211	0.6504	0.6227	0.6227	0.6048	0.582	0.617	0.5836	0.5478	0.4925	0.5177	0.6211	0.6138	0.6349	0.534	0.5633	0.5869	0.6195	0.6219	0.5731	0.5568	0.5674	0.639	0.6072	0.5714	0.5617	0.5381	0.5592	0.5055	0.5381
-5.9	0.5934	0.5706	0.595	0.5568	0.525	0.56	0.6121	0.5893	0.6007	0.5999	0.6422	0.5975	0.5706	0.5755	0.5503	0.5763	0.6081	0.5421	0.6072	0.6211	0.6512	0.6227	0.6227	0.6056	0.582	0.617	0.5836	0.5486	0.4925	0.5177	0.6211	0.6138	0.6357	0.5348	0.5641	0.5877	0.6203	0.6227	0.5739	0.5568	0.5682	0.6382	0.6064	0.5714	0.5617	0.5372	0.5576	0.5055	0.5389
-5.89	0.5934	0.5714	0.5934	0.556	0.525	0.56	0.6113	0.5893	0.6007	0.5991	0.6422	0.5975	0.5714	0.5763	0.5486	0.5763	0.6081	0.5421	0.6072	0.6219	0.6528	0.6227	0.6235	0.6064	0.5845	0.617	0.5836	0.5495	0.4933	0.5177	0.6203	0.6146	0.6357	0.534	0.5665	0.5877	0.6219	0.6227	0.5739	0.5576	0.569	0.6349	0.6064	0.5714	0.5617	0.5372	0.5568	0.5055	0.5389
-5.88	0.5942	0.5731	0.5926	0.556	0.525	0.5584	0.6113	0.5877	0.5999	0.5991	0.6422	0.5958	0.5722	0.5747	0.5478	0.5763	0.6089	0.5421	0.6072	0.6219	0.6528	0.6235	0.6243	0.6072	0.5836	0.6178	0.5836	0.5503	0.4925	0.5169	0.6203	0.6154	0.6357	0.5332	0.5657	0.5885	0.6211	0.6235	0.5739	0.5584	0.569	0.6349	0.6064	0.5714	0.5608	0.5372	0.5568	0.5055	0.5389
-5.87	0.5958	0.5731	0.5918	0.5568	0.525	0.5568	0.6105	0.5869	0.5991	0.5999	0.6422	0.595	0.5714	0.5731	0.547	0.5763	0.6097	0.5421	0.6089	0.6219	0.6512	0.6235	0.6252	0.6072	0.5845	0.6178	0.582	0.5511	0.4917	0.5161	0.6211	0.6154	0.6357	0.5332	0.5649	0.5885	0.6186	0.6235	0.5739	0.5584	0.569	0.6349	0.6072	0.5714	0.56	0.5372	0.5568	0.5055	0.5389
-5.86	0.5967	0.5714	0.5926	0.5576	0.525	0.556	0.6113	0.5861	0.5999	0.6015	0.6414	0.5942	0.5698	0.5722	0.547	0.5755	0.6113	0.5429	0.6089	0.6219	0.6496	0.6235	0.6252	0.6064	0.5828	0.6178	0.582	0.5511	0.4925	0.5153	0.6219	0.6146	0.6365	0.534	0.5641	0.5893	0.6195	0.6235	0.5739	0.5576	0.569	0.6365	0.6072	0.5722	0.56	0.5381	0.5576	0.5055	0.5405
-5.85	0.5967	0.5698	0.5918	0.5584	0.525	0.556	0.6105	0.5861	0.6007	0.6007	0.6406	0.5942	0.569	0.5731	0.547	0.5747	0.6105	0.5429	0.6089	0.6227	0.6496	0.6219	0.6243	0.6056	0.5836	0.6178	0.582	0.5495	0.4925	0.5153	0.6227	0.6146	0.6365	0.534	0.5633	0.5893	0.6203	0.6227	0.5747	0.5568	0.569	0.6365	0.6064	0.5731	0.5608	0.5389	0.5584	0.5055	0.5413
-5.84	0.5958	0.569	0.5918	0.5608	0.525	0.5568	0.6113	0.5869	0.6024	0.5999	0.6406	0.5934	0.569	0.5739	0.5478	0.5747	0.6105	0.5429	0.6081	0.6227	0.6496	0.6219	0.6235	0.6048	0.5861	0.6186	0.5836	0.5486	0.4925	0.5153	0.6227	0.6138	0.6349	0.5332	0.5625	0.5885	0.6227	0.6227	0.5755	0.5568	0.569	0.6341	0.6064	0.5747	0.5617	0.5397	0.5584	0.5055	0.5421
-5.83	0.5958	0.5698	0.5918	0.5617	0.5258	0.5576	0.6113	0.5877	0.6007	0.5983	0.6414	0.595	0.5698	0.5739	0.5478	0.5771	0.6089	0.5421	0.6081	0.6227	0.6496	0.6203	0.6227	0.6048	0.5861	0.6186	0.5836	0.5486	0.4917	0.5153	0.6227	0.6154	0.6341	0.5332	0.5625	0.5877	0.6227	0.6227	0.5763	0.5568	0.569	0.6341	0.6072	0.5755	0.5617	0.5405	0.5576	0.5063	0.5421
-5.82	0.595	0.5698	0.5918	0.5617	0.5275	0.5568	0.6121	0.5885	0.5999	0.5991	0.6422	0.5958	0.5698	0.5747	0.5478	0.5779	0.6089	0.5421	0.6072	0.6227	0.6496	0.6219	0.6227	0.6056	0.5861	0.6203	0.582	0.5495	0.4925	0.5161	0.6211	0.6154	0.6333	0.534	0.5592	0.5877	0.6203	0.6227	0.5755	0.5568	0.5682	0.6333	0.6072	0.5755	0.5617	0.5413	0.5576	0.5071	0.5413
-5.81	0.595	0.5706	0.5918	0.56	0.5283	0.5568	0.6129	0.5877	0.5983	0.5999	0.6414	0.5958	0.5706	0.5747	0.547	0.5779	0.6081	0.5413	0.6072	0.6227	0.6496	0.6219	0.6227	0.6064	0.5828	0.6203	0.5812	0.5495	0.4941	0.5169	0.6203	0.6154	0.6341	0.534	0.5592	0.5885	0.6203	0.6227	0.5755	0.5568	0.5674	0.6357	0.6064	0.5731	0.5617	0.5421	0.5584	0.5079	0.5413
-5.8	0.595	0.5706	0.5918	0.5608	0.5275	0.556	0.6129	0.5877	0.5983	0.6007	0.6414	0.5942	0.5698	0.5739	0.547	0.5755	0.6081	0.5405	0.6072	0.6227	0.6496	0.6235	0.6227	0.6064	0.582	0.6203	0.5804	0.5495	0.4933	0.5177	0.6195	0.6146	0.6341	0.534	0.5592	0.5885	0.6195	0.6227	0.5755	0.5568	0.5674	0.6365	0.6056	0.5714	0.5617	0.5421	0.5592	0.5071	0.5413
-5.79	0.5958	0.5714	0.5926	0.5625	0.5267	0.5568	0.6129	0.5877	0.5983	0.6007	0.6406	0.595	0.5698	0.5731	0.5486	0.5747	0.6072	0.5413	0.6089	0.6227	0.6496	0.6227	0.6235	0.6056	0.5845	0.6186	0.582	0.5486	0.4925	0.5185	0.6203	0.6138	0.6349	0.534	0.5625	0.5877	0.6211	0.6227	0.5755	0.556	0.5682	0.6357	0.6056	0.5706	0.5617	0.5413	0.5584	0.5071	0.5421
-5.78	0.5958	0.5714	0.5934	0.5617	0.5258	0.5568	0.6138	0.5885	0.5975	0.6007	0.6406	0.595	0.5698	0.5731	0.5503	0.5747	0.6072	0.5421	0.6097	0.6227	0.6496	0.6211	0.6235	0.6056	0.5845	0.6178	0.5828	0.5486	0.4917	0.5185	0.6203	0.6146	0.6349	0.5356	0.5633	0.5869	0.6211	0.6235	0.5747	0.556	0.5682	0.6357	0.6056	0.5714	0.5617	0.5405	0.5584	0.5063	0.5413
-5.77	0.5967	0.5714	0.5934	0.5608	0.5258	0.5568	0.6138	0.5885	0.5983	0.6015	0.6398	0.5958	0.5706	0.5747	0.5503	0.5755	0.6064	0.5429	0.6097	0.6227	0.6496	0.6211	0.6235	0.6056	0.5853	0.6178	0.5836	0.5478	0.4917	0.5177	0.6211	0.6138	0.6349	0.5364	0.569	0.5869	0.6195	0.6243	0.5731	0.5551	0.5674	0.6357	0.6064	0.5714	0.5608	0.5397	0.5576	0.5063	0.5405
-5.76	0.5975	0.5706	0.5926	0.5592	0.525	0.556	0.6138	0.5885	0.5975	0.6024	0.6406	0.5958	0.5714	0.5755	0.5486	0.5755	0.6064	0.5421	0.6089	0.6235	0.6496	0.6211	0.6227	0.6056	0.582	0.6178	0.5836	0.5486	0.4933	0.5161	0.6211	0.6138	0.6349	0.5364	0.569	0.5877	0.6203	0.6243	0.5731	0.556	0.5665	0.6365	0.6064	0.5714	0.56	0.5389	0.5584	0.5055	0.5397
-5.75	0.5967	0.5706	0.5926	0.5592	0.525	0.5568	0.6129	0.5877	0.5983	0.6032	0.6406	0.5975	0.5706	0.5755	0.5478	0.5747	0.6064	0.5413	0.6081	0.6235	0.6504	0.6227	0.6235	0.6056	0.582	0.6186	0.5836	0.5478	0.4933	0.5153	0.6211	0.6129	0.6349	0.5364	0.5682	0.5877	0.6203	0.6243	0.5731	0.556	0.5674	0.6357	0.6064	0.5714	0.56	0.5381	0.5576	0.5055	0.5389
-5.74	0.5958	0.5698	0.5926	0.56	0.525	0.5568	0.6129	0.5877	0.5975	0.6024	0.6406	0.5975	0.5698	0.5747	0.5486	0.5739	0.6072	0.5421	0.6081	0.6227	0.652	0.6227	0.6235	0.6064	0.5836	0.6186	0.5836	0.5486	0.4933	0.5153	0.6203	0.6129	0.6349	0.5348	0.5633	0.5869	0.6219	0.6235	0.5739	0.5576	0.569	0.6333	0.6064	0.5722	0.5608	0.5372	0.5576	0.5055	0.5389
-5.73	0.595	0.5698	0.5934	0.56	0.5258	0.5576	0.6121	0.5869	0.5975	0.6015	0.6406	0.5967	0.569	0.5739	0.5486	0.5747	0.6081	0.5429	0.6072	0.6219	0.6528	0.6219	0.6243	0.6064	0.5836	0.6186	0.5828	0.5495	0.4925	0.5153	0.6211	0.6138	0.6357	0.534	0.5633	0.5869	0.6211	0.6243	0.5739	0.5576	0.5698	0.6341	0.6064	0.5722	0.5617	0.5372	0.5576	0.5055	0.5389
-5.72	0.595	0.5706	0.5926	0.56	0.5258	0.5568	0.6113	0.5869	0.5975	0.6007	0.6414	0.5958	0.569	0.5747	0.5478	0.5755	0.6081	0.5446	0.6064	0.6219	0.6528	0.6227	0.6243	0.6056	0.5845	0.6178	0.5828	0.5511	0.4917	0.5153	0.6219	0.6138	0.6357	0.5332	0.5641	0.5877	0.6195	0.6235	0.5739	0.5576	0.5698	0.6349	0.6072	0.5722	0.5617	0.5389	0.5584	0.5055	0.5397
-5.71	0.5942	0.5714	0.5918	0.5584	0.5258	0.556	0.6105	0.5861	0.5967	0.6007	0.6422	0.5958	0.569	0.5747	0.5478	0.5755	0.6072	0.5438	0.6064	0.6227	0.652	0.6235	0.6243	0.6048	0.5828	0.6178	0.5828	0.5511	0.4933	0.5153	0.6219	0.6146	0.6357	0.5332	0.5641	0.5885	0.6203	0.6235	0.5739	0.5576	0.569	0.6365	0.6072	0.5722	0.5617	0.5389	0.5584	0.5063	0.5405
-5.7	0.5942	0.5722	0.5918	0.5576	0.525	0.5551	0.6105	0.5861	0.5975	0.6007	0.6422	0.595	0.5698	0.5747	0.5478	0.5747	0.6072	0.5421	0.6072	0.6227	0.6512	0.6252	0.6235	0.6048	0.5836	0.6178	0.5828	0.5503	0.4941	0.5161	0.6211	0.6138	0.6357	0.534	0.5633	0.5877	0.6211	0.6227	0.5739	0.5576	0.569	0.6357	0.6081	0.5731	0.5617	0.5397	0.5584	0.5063	0.5421
-5.69	0.595	0.5714	0.5926	0.5576	0.525	0.5551	0.6105	0.5869	0.5975	0.6007	0.6422	0.595	0.5706	0.5731	0.5486	0.5739	0.6064	0.5405	0.6081	0.6219	0.6504	0.6252	0.6227	0.6056	0.5828	0.6178	0.5828	0.5486	0.4957	0.5161	0.6203	0.6138	0.6357	0.5332	0.5633	0.5893	0.6227	0.6227	0.5739	0.5576	0.569	0.6341	0.6081	0.5731	0.5608	0.5389	0.5584	0.5063	0.5438
-5.68	0.5958	0.5714	0.5934	0.5592	0.5267	0.556	0.6113	0.5869	0.5983	0.6007	0.6422	0.5942	0.5706	0.5731	0.5486	0.5739	0.6072	0.5405	0.6089	0.6219	0.6496	0.6235	0.6227	0.6064	0.582	0.6186	0.582	0.5486	0.4949	0.5161	0.6203	0.6146	0.6357	0.534	0.5633	0.5902	0.6227	0.6243	0.5747	0.5568	0.569	0.6349	0.6081	0.5722	0.5608	0.5405	0.5592	0.5055	0.5438
-5.67	0.5958	0.5706	0.5926	0.5608	0.5267	0.5568	0.6121	0.5869	0.5991	0.6007	0.6414	0.5942	0.5698	0.5731	0.5495	0.5739	0.6072	0.5405	0.6097	0.6219	0.6504	0.6227	0.6227	0.6064	0.582	0.6203	0.582	0.5478	0.4949	0.5161	0.6203	0.6154	0.6349	0.534	0.5608	0.591	0.6211	0.6252	0.5747	0.5568	0.569	0.6357	0.6089	0.5722	0.5608	0.5405	0.5592	0.5055	0.5421
-5.66	0.595	0.5698	0.5918	0.5617	0.5267	0.5568	0.6129	0.5869	0.5991	0.6007	0.6406	0.5942	0.569	0.5739	0.5486	0.5747	0.6081	0.5413	0.6105	0.6227	0.6504	0.6219	0.6227	0.6056	0.582	0.6211	0.5812	0.5478	0.4949	0.5169	0.6211	0.6162	0.6349	0.534	0.5608	0.5893	0.6219	0.626	0.5747	0.5568	0.569	0.6382	0.6089	0.5722	0.5617	0.5389	0.5584	0.5063	0.5413
-5.65	0.5942	0.569	0.5918	0.5617	0.525	0.5568	0.6138	0.5877	0.5991	0.6007	0.6398	0.595	0.569	0.5739	0.5486	0.5747	0.6072	0.5413	0.6105	0.6227	0.6504	0.6227	0.6235	0.6048	0.5828	0.6211	0.582	0.547	0.4941	0.5169	0.6211	0.6146	0.6341	0.534	0.5608	0.5885	0.6219	0.6243	0.5739	0.5568	0.5682	0.639	0.6089	0.5722	0.5617	0.5372	0.5576	0.5071	0.5405
-5.64	0.5934	0.569	0.5926	0.56	0.525	0.5568	0.6146	0.5885	0.5983	0.6007	0.6398	0.595	0.569	0.5731	0.5486	0.5755	0.6064	0.5421	0.6097	0.6227	0.6496	0.6227	0.6235	0.6064	0.582	0.6195	0.5828	0.547	0.4933	0.5161	0.6211	0.6146	0.6341	0.534	0.5633	0.5877	0.6227	0.6235	0.5739	0.556	0.5674	0.639	0.6089	0.5714	0.5608	0.5372	0.5568	0.5079	0.5405
-5.63	0.5942	0.569	0.5934	0.5584	0.5258	0.5568	0.6129	0.5885	0.5975	0.6015	0.6398	0.595	0.5698	0.5731	0.5486	0.5755	0.6064	0.5421	0.6081	0.6235	0.6496	0.6211	0.6243	0.6072	0.582	0.6195	0.5836	0.547	0.4917	0.5144	0.6203	0.6146	0.6341	0.5356	0.5641	0.5869	0.6219	0.6227	0.5731	0.5551	0.5665	0.6382	0.6089	0.5714	0.56	0.5389	0.5568	0.5071	0.5397
-5.62	0.595	0.569	0.5934	0.5576	0.5258	0.5576	0.6113	0.5885	0.5975	0.6024	0.6398	0.595	0.5698	0.5731	0.5486	0.5755	0.6064	0.5421	0.6081	0.6235	0.6504	0.6211	0.6252	0.6072	0.5812	0.6195	0.5853	0.5478	0.4917	0.5144	0.6211	0.6146	0.6349	0.5364	0.569	0.5869	0.6211	0.6227	0.5731	0.5551	0.5665	0.6382	0.6089	0.5714	0.56	0.5397	0.5576	0.5063	0.5397
-5.61	0.5967	0.569	0.5934	0.5584	0.5258	0.5576	0.6097	0.5877	0.5975	0.6032	0.6406	0.5967	0.5706	0.5747	0.5486	0.5747	0.6064	0.5421	0.6081	0.6235	0.6512	0.6211	0.6252	0.6064	0.5812	0.6195	0.5853	0.5478	0.4925	0.5136	0.6211	0.6138	0.6341	0.5364	0.569	0.5877	0.6219	0.6235	0.5722	0.5551	0.5665	0.6382	0.6081	0.5714	0.5608	0.5397	0.5576	0.5055	0.5397
-5.6	0.5967	0.5698	0.5926	0.5592	0.525	0.5576	0.6105	0.5885	0.5991	0.6032	0.6414	0.5967	0.5706	0.5747	0.5495	0.5747	0.6064	0.5421	0.6089	0.6227	0.6528	0.6219	0.6252	0.6064	0.5812	0.6186	0.5853	0.5478	0.4933	0.5144	0.6211	0.6138	0.6341	0.5356	0.5682	0.5885	0.6211	0.6235	0.5722	0.556	0.5674	0.6382	0.6081	0.5714	0.5617	0.5397	0.5576	0.5063	0.5389
-5.59	0.5958	0.5714	0.5918	0.5576	0.525	0.5576	0.6105	0.5893	0.5999	0.6024	0.6414	0.5967	0.5722	0.5747	0.5495	0.5755	0.6072	0.5421	0.6081	0.6219	0.6536	0.6219	0.6243	0.6072	0.5812	0.6178	0.5836	0.5478	0.4949	0.5136	0.6211	0.6138	0.6341	0.5348	0.5625	0.5893	0.6219	0.6243	0.5722	0.556	0.569	0.6365	0.6081	0.5714	0.5617	0.5397	0.5576	0.5071	0.5389
-5.58	0.595	0.5731	0.5918	0.5568	0.525	0.5584	0.6113	0.5902	0.6007	0.6024	0.6414	0.5958	0.5722	0.5739	0.5486	0.5763	0.6072	0.5421	0.6072	0.6227	0.6536	0.6211	0.6243	0.6064	0.5812	0.6178	0.5836	0.5495	0.4933	0.5136	0.6219	0.6146	0.6349	0.5348	0.5633	0.5902	0.6219	0.6235	0.5731	0.556	0.5698	0.6365	0.6081	0.5722	0.5617	0.5397	0.5584	0.5071	0.5389
-5.57	0.595	0.5722	0.5926	0.556	0.525	0.5592	0.6113	0.5885	0.6007	0.6015	0.6406	0.5958	0.5722	0.5731	0.5478	0.5763	0.6064	0.5421	0.6081	0.6235	0.652	0.6219	0.6243	0.6072	0.582	0.6178	0.5828	0.5495	0.4933	0.5136	0.6211	0.6146	0.6349	0.534	0.5625	0.591	0.6227	0.6235	0.5755	0.556	0.5698	0.6365	0.6081	0.5731	0.5617	0.5397	0.5592	0.5063	0.5397
-5.56	0.5958	0.5706	0.5934	0.5576	0.525	0.5584	0.6113	0.5877	0.5999	0.6015	0.6406	0.5958	0.5714	0.5739	0.5478	0.5755	0.6056	0.5421	0.6072	0.6252	0.6504	0.6227	0.6243	0.6064	0.5828	0.6178	0.5828	0.5495	0.4933	0.5144	0.6203	0.6154	0.6341	0.5332	0.5633	0.591	0.6227	0.6243	0.5755	0.5551	0.569	0.6382	0.6081	0.5739	0.5617	0.5397	0.5592	0.5055	0.5405
-5.55	0.595	0.569	0.5934	0.5584	0.525	0.5576	0.6105	0.5877	0.5991	0.6007	0.6398	0.595	0.5706	0.5731	0.5478	0.5747	0.6064	0.5421	0.6081	0.6243	0.6496	0.6235	0.6252	0.6064	0.5828	0.6178	0.5828	0.5478	0.4933	0.5153	0.6195	0.6154	0.6333	0.5324	0.5633	0.5918	0.6227	0.6252	0.5763	0.556	0.5682	0.6382	0.6081	0.5747	0.5617	0.5397	0.5584	0.5055	0.5413
-5.54	0.5942	0.569	0.5934	0.5568	0.525	0.5576	0.6113	0.5877	0.5983	0.5999	0.6398	0.5942	0.5698	0.5739	0.5486	0.5747	0.6072	0.5421	0.6072	0.6227	0.6496	0.6235	0.6252	0.6056	0.5828	0.6186	0.5836	0.5478	0.4925	0.5153	0.6203	0.6146	0.6325	0.5324	0.5641	0.5918	0.6227	0.626	0.5747	0.5551	0.5674	0.6382	0.6056	0.5747	0.5625	0.5397	0.5584	0.5063	0.5421
-5.53	0.5934	0.5698	0.5926	0.5568	0.5267	0.5576	0.6121	0.5869	0.5999	0.5991	0.6406	0.5934	0.569	0.5722	0.5486	0.5755	0.6081	0.5429	0.6089	0.6219	0.6504	0.6227	0.6252	0.6056	0.582	0.6195	0.5836	0.547	0.4908	0.5153	0.6203	0.6146	0.6325	0.5315	0.5641	0.5918	0.6227	0.6252	0.5747	0.5551	0.5674	0.6382	0.6064	0.5755	0.5625	0.5389	0.5584	0.5071	0.5413
-5.52	0.5934	0.5706	0.5934	0.5576	0.5267	0.5576	0.6129	0.5869	0.6007	0.5983	0.6414	0.5942	0.569	0.5731	0.5495	0.5763	0.6081	0.5429	0.6097	0.6235	0.6504	0.6227	0.6268	0.6056	0.582	0.6195	0.5836	0.5478	0.4908	0.5153	0.6203	0.6146	0.6325	0.5307	0.5633	0.591	0.6227	0.6252	0.5739	0.5543	0.5682	0.6382	0.6072	0.5755	0.5625	0.5389	0.5592	0.5079	0.5413
-5.51	0.5934	0.5706	0.5934	0.56	0.5267	0.5568	0.6129	0.5877	0.6015	0.5991	0.6422	0.5942	0.569	0.5731	0.5486	0.5763	0.6081	0.5429	0.6097	0.6252	0.6504	0.6227	0.6268	0.6056	0.5804	0.6186	0.5836	0.5486	0.4925	0.5161	0.6203	0.6154	0.6333	0.5307	0.5633	0.591	0.6219	0.6252	0.5739	0.556	0.5682	0.639	0.6105	0.5755	0.5625	0.5381	0.5592	0.5071	0.5397
-5.5	0.5942	0.5698	0.5942	0.56	0.5258	0.5568	0.6138	0.5877	0.5999	0.5991	0.6414	0.5942	0.569	0.5739	0.5495	0.5763	0.6081	0.5421	0.6089	0.626	0.6504	0.6219	0.626	0.6056	0.5804	0.6178	0.5836	0.5486	0.4925	0.5169	0.6203	0.6154	0.6341	0.5324	0.5633	0.5902	0.6219	0.6243	0.5739	0.5568	0.5674	0.6382	0.6097	0.5739	0.5633	0.5381	0.5592	0.5063	0.5397
-5.49	0.595	0.5698	0.5934	0.5576	0.5267	0.5576	0.6138	0.5877	0.5991	0.5999	0.6414	0.5926	0.569	0.5731	0.5486	0.5763	0.6081	0.5421	0.6081	0.6235	0.6512	0.6219	0.6235	0.6056	0.5804	0.6178	0.5836	0.5478	0.4933	0.5177	0.6203	0.6154	0.6341	0.534	0.5641	0.5893	0.6219	0.6243	0.5739	0.5568	0.5665	0.6382	0.6081	0.5722	0.5641	0.5372	0.5584	0.5055	0.5389
-5.48	0.595	0.5698	0.5934	0.5576	0.5267	0.5576	0.6146	0.5885	0.5991	0.5999	0.6398	0.5934	0.569	0.5731	0.5495	0.5771	0.6081	0.5405	0.6072	0.6227	0.6512	0.6219	0.6227	0.6048	0.5812	0.6178	0.5836	0.5478	0.4925	0.5169	0.6203	0.6154	0.6341	0.5348	0.5641	0.5885	0.6235	0.6243	0.5739	0.556	0.5665	0.6374	0.6081	0.5722	0.5633	0.5381	0.5576	0.5071	0.5389
-5.47	0.595	0.5698	0.5934	0.5576	0.5258	0.5576	0.6138	0.5893	0.5991	0.6015	0.6406	0.5942	0.569	0.5731	0.5478	0.5771	0.6081	0.5405	0.6072	0.6219	0.6512	0.6219	0.6227	0.6048	0.5812	0.6178	0.5836	0.5478	0.4933	0.5161	0.6203	0.6154	0.6341	0.5348	0.5649	0.5885	0.6235	0.6252	0.5755	0.556	0.5665	0.6374	0.6081	0.5722	0.5625	0.5381	0.5568	0.5079	0.5381
-5.46	0.595	0.569	0.5926	0.5592	0.525	0.5568	0.6129	0.5893	0.5991	0.6024	0.6406	0.5958	0.5698	0.5747	0.5478	0.5771	0.6081	0.5405	0.6072	0.6227	0.6504	0.6219	0.6235	0.6048	0.5812	0.6178	0.5836	0.5486	0.4941	0.5144	0.6211	0.6154	0.6341	0.5348	0.5665	0.5885	0.6235	0.6252	0.5763	0.5584	0.5665	0.6374	0.6081	0.5722	0.5625	0.5389	0.5576	0.5088	0.5381
-5.45	0.5958	0.569	0.5918	0.5592	0.525	0.5568	0.6113	0.5893	0.5991	0.6024	0.6422	0.5958	0.5714	0.5747	0.5478	0.5763	0.6081	0.5421	0.6081	0.6219	0.6528	0.6219	0.6235	0.6056	0.5812	0.6178	0.5828	0.5486	0.4933	0.5144	0.6211	0.6154	0.6341	0.534	0.5665	0.5885	0.6219	0.6243	0.5771	0.5576	0.5665	0.6374	0.6072	0.5714	0.5625	0.5381	0.5576	0.5079	0.5389
-5.44	0.5958	0.5698	0.5918	0.5584	0.525	0.5576	0.6113	0.5902	0.5999	0.6015	0.6422	0.5958	0.5739	0.5739	0.5486	0.5763	0.6081	0.5421	0.6089	0.6219	0.6528	0.6227	0.6243	0.6056	0.5812	0.6178	0.5828	0.5495	0.4933	0.5144	0.6219	0.6154	0.6341	0.534	0.5657	0.5885	0.6211	0.6243	0.5755	0.5568	0.5665	0.6382	0.6048	0.5722	0.5633	0.5381	0.5584	0.5071	0.5397
-5.43	0.595	0.5698	0.5926	0.5576	0.5258	0.5576	0.6113	0.5902	0.5999	0.6007	0.6414	0.5958	0.5739	0.5722	0.5495	0.5763	0.6081	0.5397	0.6089	0.6219	0.6536	0.6227	0.6235	0.6048	0.582	0.6186	0.5828	0.5503	0.4925	0.5153	0.6211	0.6154	0.6349	0.5332	0.5641	0.5885	0.6211	0.6243	0.5747	0.5543	0.5665	0.639	0.6056	0.5722	0.5625	0.5372	0.5576	0.5063	0.5397
-5.42	0.5942	0.5706	0.5942	0.5576	0.5258	0.5584	0.6113	0.5902	0.5999	0.5999	0.6414	0.5958	0.5722	0.5714	0.5486	0.5763	0.6081	0.5397	0.6097	0.6227	0.652	0.6227	0.6243	0.6048	0.5828	0.6186	0.5836	0.5511	0.4925	0.5153	0.6211	0.6154	0.6357	0.5332	0.5641	0.5893	0.6219	0.626	0.5755	0.5543	0.5665	0.6398	0.6056	0.5731	0.5625	0.5372	0.5584	0.5055	0.5397
-5.41	0.5934	0.5714	0.5934	0.5576	0.5258	0.5584	0.6105	0.5893	0.6007	0.5991	0.6414	0.595	0.5698	0.5714	0.5486	0.5755	0.6072	0.5397	0.6081	0.6219	0.652	0.6227	0.6252	0.6048	0.5836	0.6195	0.5836	0.5503	0.4933	0.5144	0.6203	0.6154	0.6374	0.5332	0.5641	0.5902	0.6227	0.6268	0.5755	0.5551	0.5665	0.6398	0.6072	0.5731	0.5617	0.5372	0.5584	0.5055	0.5397
-5.4	0.5934	0.5714	0.5926	0.5576	0.525	0.5584	0.6105	0.5893	0.6024	0.5983	0.6422	0.5942	0.5698	0.5714	0.5478	0.5763	0.6072	0.5413	0.6072	0.6219	0.652	0.6227	0.6268	0.6064	0.582	0.6195	0.5836	0.5495	0.4933	0.5144	0.6203	0.6154	0.6374	0.5332	0.5641	0.591	0.6227	0.6268	0.5763	0.5551	0.5665	0.639	0.6072	0.5731	0.5617	0.5381	0.5592	0.5055	0.5397
-5.39	0.5934	0.5706	0.5918	0.5576	0.525	0.5576	0.6113	0.5893	0.6024	0.5991	0.6422	0.5942	0.5698	0.5714	0.5486	0.5763	0.6072	0.5413	0.6064	0.6219	0.6512	0.6227	0.6268	0.6064	0.5812	0.6195	0.5836	0.5478	0.4933	0.5153	0.6203	0.6146	0.6365	0.534	0.5633	0.591	0.6227	0.626	0.5747	0.5551	0.5665	0.6382	0.6048	0.5722	0.5617	0.5389	0.5584	0.5055	0.5397
-5.38	0.5934	0.5698	0.5934	0.5584	0.5267	0.5568	0.6121	0.5893	0.6024	0.5999	0.6422	0.595	0.5698	0.5714	0.5486	0.5779	0.6081	0.5413	0.6064	0.6219	0.6512	0.6227	0.626	0.6072	0.5804	0.6195	0.5836	0.5478	0.4925	0.5161	0.6203	0.6138	0.6349	0.5332	0.5633	0.591	0.6227	0.6252	0.5747	0.5551	0.5665	0.6374	0.6064	0.5714	0.5608	0.5389	0.5584	0.5063	0.5389
-5.37	0.5934	0.5698	0.595	0.56	0.5267	0.5576	0.6121	0.5902	0.6015	0.6007	0.6422	0.5958	0.5698	0.5714	0.5486	0.5771	0.6081	0.5421	0.6089	0.6227	0.6504	0.6219	0.626	0.6072	0.582	0.6186	0.5836	0.547	0.4925	0.5161	0.6203	0.6129	0.6349	0.5332	0.5633	0.591	0.6235	0.6243	0.5747	0.5551	0.5665	0.6382	0.6072	0.5714	0.5608	0.5381	0.5584	0.5063	0.5381
-5.36	0.5942	0.5706	0.595	0.5608	0.5267	0.5584	0.6121	0.5893	0.6007	0.6007	0.6422	0.595	0.5706	0.5714	0.5486	0.5763	0.6081	0.5421	0.6097	0.6235	0.6504	0.6219	0.626	0.6089	0.582	0.6186	0.5836	0.5478	0.4941	0.5153	0.6203	0.6138	0.6349	0.5332	0.5641	0.591	0.6235	0.6235	0.5755	0.556	0.5665	0.639	0.6097	0.5714	0.5617	0.5372	0.5592	0.5063	0.5381
-5.35	0.595	0.5706	0.5942	0.5608	0.525	0.5592	0.6129	0.5893	0.5999	0.6007	0.6422	0.595	0.5706	0.5722	0.5478	0.5755	0.6081	0.5421	0.6113	0.6252	0.6496	0.6219	0.626	0.6097	0.5828	0.6178	0.5836	0.5478	0.4941	0.5153	0.6195	0.6146	0.6357	0.5332	0.5641	0.5902	0.6243	0.6227	0.5755	0.556	0.5665	0.639	0.6089	0.5722	0.5633	0.5372	0.5584	0.5063	0.5389
-5.34	0.595	0.5714	0.5934	0.5592	0.525	0.5592	0.6138	0.5885	0.5991	0.6007	0.6422	0.5942	0.5698	0.5731	0.5495	0.5755	0.6081	0.5421	0.6089	0.6243	0.6496	0.6227	0.6252	0.6097	0.5812	0.6178	0.5836	0.5486	0.4941	0.5153	0.6195	0.6154	0.6357	0.5332	0.5641	0.5902	0.6235	0.6235	0.5755	0.5568	0.5665	0.6382	0.6064	0.5722	0.5641	0.5372	0.5576	0.5071	0.5397
-5.33	0.595	0.5714	0.5926	0.5576	0.525	0.5584	0.6138	0.5885	0.5991	0.6015	0.6422	0.5942	0.569	0.5731	0.5503	0.5771	0.6081	0.5389	0.6081	0.6235	0.6504	0.6219	0.6252	0.6072	0.5804	0.6178	0.5836	0.5486	0.4925	0.5153	0.6195	0.6162	0.6357	0.5332	0.5641	0.5893	0.6235	0.6235	0.5755	0.5568	0.5665	0.6382	0.6064	0.5731	0.5641	0.5372	0.5584	0.5079	0.5397
-5.32	0.595	0.5714	0.5942	0.5568	0.525	0.5576	0.6121	0.5885	0.5983	0.6015	0.6422	0.5942	0.569	0.5731	0.5503	0.5771	0.6081	0.5389	0.6072	0.6219	0.6512	0.6219	0.6243	0.6056	0.5796	0.6178	0.5836	0.5495	0.4925	0.5153	0.6203	0.6154	0.6349	0.534	0.5633	0.5893	0.6227	0.6235	0.5771	0.5568	0.5674	0.639	0.6064	0.5722	0.5641	0.5372	0.5592	0.5079	0.5397
-5.31	0.5958	0.5714	0.595	0.5568	0.525	0.5576	0.6105	0.5893	0.5983	0.6015	0.6422	0.5942	0.5698	0.5739	0.5486	0.5771	0.6081	0.5389	0.6072	0.6211	0.6512	0.6219	0.6235	0.6048	0.5804	0.6178	0.5836	0.5486	0.4933	0.5153	0.6203	0.6146	0.6349	0.5348	0.5641	0.5877	0.6227	0.6235	0.5763	0.5568	0.5682	0.6406	0.6072	0.5722	0.5641	0.5381	0.56	0.5079	0.5389
-5.3	0.5958	0.5714	0.5967	0.5568	0.525	0.5584	0.6105	0.5902	0.5991	0.5999	0.6414	0.5942	0.5706	0.5747	0.5478	0.5763	0.6081	0.5429	0.6064	0.6211	0.6504	0.6235	0.6235	0.6064	0.5812	0.6178	0.5828	0.5478	0.4941	0.5161	0.6203	0.6146	0.6349	0.5348	0.5641	0.5877	0.6227	0.6235	0.5763	0.5568	0.569	0.6398	0.6064	0.5714	0.5633	0.5381	0.5592	0.5079	0.5389
-5.29	0.595	0.5714	0.595	0.5576	0.525	0.5576	0.6105	0.591	0.5991	0.5999	0.6414	0.5934	0.5714	0.5747	0.5478	0.5763	0.6081	0.5438	0.6064	0.6211	0.6496	0.6235	0.6235	0.6064	0.582	0.6178	0.5828	0.5478	0.4941	0.5169	0.6203	0.6154	0.6349	0.5348	0.5649	0.5877	0.6227	0.6243	0.5747	0.556	0.5682	0.6398	0.6032	0.5714	0.5633	0.5389	0.5584	0.5079	0.5397
-5.28	0.5934	0.5706	0.5942	0.5576	0.525	0.556	0.6113	0.5902	0.6007	0.5999	0.6414	0.5942	0.5714	0.5739	0.5478	0.5763	0.6081	0.5454	0.6072	0.6219	0.6504	0.6243	0.6243	0.6056	0.5828	0.6178	0.5828	0.5495	0.4925	0.5169	0.6203	0.6162	0.6357	0.5348	0.5641	0.5885	0.6219	0.6243	0.5747	0.5551	0.5682	0.6382	0.6032	0.5714	0.5625	0.5389	0.5576	0.5079	0.5413
-5.27	0.5934	0.5706	0.5942	0.5584	0.525	0.5543	0.6105	0.5893	0.5999	0.5999	0.6414	0.5942	0.5714	0.5739	0.547	0.5763	0.6072	0.5454	0.6081	0.6219	0.6512	0.6235	0.6252	0.6056	0.5828	0.617	0.5836	0.5511	0.4925	0.5161	0.6211	0.6154	0.6365	0.534	0.5641	0.5885	0.6211	0.626	0.5755	0.5543	0.5674	0.6382	0.6032	0.5714	0.5617	0.5389	0.5568	0.5071	0.5413
-5.26	0.5934	0.5706	0.5934	0.5584	0.5258	0.5551	0.6105	0.5885	0.6007	0.5999	0.6406	0.5942	0.5714	0.5739	0.547	0.5755	0.6064	0.5446	0.6089	0.6227	0.652	0.6252	0.626	0.6056	0.582	0.617	0.5828	0.5511	0.4933	0.5153	0.6219	0.6146	0.6374	0.5332	0.5633	0.5877	0.6203	0.626	0.5755	0.556	0.5674	0.6374	0.6056	0.5714	0.5617	0.5381	0.5576	0.5071	0.5405
-5.25	0.595	0.5714	0.5926	0.5584	0.5258	0.556	0.6105	0.5885	0.6007	0.5991	0.6406	0.5934	0.5714	0.5731	0.547	0.5747	0.6064	0.5429	0.6089	0.6227	0.652	0.6243	0.626	0.6064	0.582	0.6178	0.5828	0.5503	0.4933	0.5161	0.6219	0.6129	0.6357	0.5324	0.5625	0.5877	0.6211	0.626	0.5763	0.5576	0.5665	0.6374	0.6056	0.5714	0.5608	0.5381	0.5576	0.5063	0.5397
-5.24	0.5942	0.5714	0.591	0.5584	0.5258	0.5568	0.6105	0.5885	0.6015	0.5991	0.6414	0.5942	0.5714	0.5731	0.547	0.5739	0.6072	0.5421	0.6089	0.6227	0.6512	0.6243	0.6243	0.6056	0.5828	0.6186	0.5828	0.5495	0.4933	0.5161	0.6211	0.6129	0.6349	0.5332	0.5617	0.5877	0.6227	0.6252	0.5755	0.5584	0.5665	0.6365	0.6032	0.5714	0.5608	0.5389	0.5576	0.5063	0.5397
-5.23	0.595	0.5714	0.5918	0.5576	0.5258	0.5576	0.6105	0.5877	0.6007	0.5991	0.6422	0.5942	0.5714	0.5731	0.547	0.5747	0.6081	0.5429	0.6089	0.6227	0.6504	0.6227	0.6235	0.6056	0.5836	0.6195	0.5836	0.5495	0.4917	0.5161	0.6203	0.6138	0.6349	0.534	0.5625	0.5877	0.6243	0.6252	0.5763	0.5576	0.5682	0.6365	0.6048	0.5739	0.5592	0.5389	0.5568	0.5055	0.5397
-5.22	0.595	0.5714	0.5942	0.5576	0.5258	0.5576	0.6113	0.5877	0.5999	0.5999	0.6431	0.5942	0.5706	0.5731	0.547	0.5755	0.6081	0.5421	0.6089	0.6219	0.6496	0.6219	0.6195	0.6064	0.5828	0.6178	0.5836	0.5486	0.4917	0.5161	0.6203	0.6154	0.6357	0.534	0.5625	0.5869	0.6252	0.6243	0.5755	0.556	0.5682	0.6365	0.6064	0.5747	0.56	0.5389	0.5568	0.5063	0.5397
-5.21	0.5958	0.5714	0.5942	0.5568	0.5258	0.5576	0.6113	0.5869	0.5991	0.6007	0.6431	0.5934	0.5698	0.5722	0.547	0.5763	0.6072	0.5421	0.6105	0.6219	0.6496	0.6211	0.6195	0.6072	0.582	0.6178	0.5836	0.5478	0.4917	0.5169	0.6203	0.6154	0.6357	0.5332	0.5633	0.5861	0.6252	0.6243	0.5755	0.556	0.5682	0.6374	0.6097	0.5755	0.5617	0.5389	0.5568	0.5071	0.5389
-5.2	0.5958	0.5714	0.5942	0.5568	0.5258	0.5568	0.6121	0.5877	0.5991	0.6015	0.6431	0.5934	0.569	0.5714	0.5478	0.5763	0.6072	0.5405	0.6105	0.6219	0.6496	0.6203	0.6195	0.6072	0.5812	0.6178	0.5828	0.547	0.4917	0.5177	0.6203	0.6146	0.6341	0.5332	0.5633	0.5861	0.6252	0.6235	0.5755	0.556	0.5674	0.6374	0.6089	0.5739	0.5633	0.5405	0.5576	0.5079	0.5389
-5.19	0.5958	0.5714	0.5926	0.5576	0.5267	0.5568	0.6121	0.5877	0.5983	0.6015	0.6422	0.5942	0.5698	0.5722	0.5486	0.5755	0.6072	0.5405	0.6105	0.6227	0.6496	0.6219	0.6235	0.6064	0.5812	0.6195	0.5828	0.547	0.4917	0.5177	0.6203	0.6138	0.6341	0.534	0.5649	0.5869	0.6235	0.6243	0.5763	0.5568	0.5674	0.6374	0.6081	0.5739	0.5633	0.5405	0.5592	0.5088	0.5389
-5.18	0.5958	0.5714	0.5926	0.5576	0.5267	0.5568	0.6138	0.5885	0.5975	0.6015	0.6414	0.595	0.5698	0.5731	0.5495	0.5755	0.6081	0.5413	0.6089	0.6219	0.6496	0.6227	0.6235	0.6064	0.582	0.6203	0.582	0.5478	0.4908	0.5177	0.6203	0.6129	0.6333	0.534	0.5649	0.5869	0.6227	0.6252	0.5755	0.5568	0.5682	0.6374	0.6072	0.5739	0.5625	0.5405	0.5608	0.5096	0.5397
-5.17	0.5958	0.5714	0.5942	0.5576	0.5258	0.5568	0.6129	0.5885	0.5983	0.6015	0.6414	0.595	0.5706	0.5747	0.5495	0.5755	0.6081	0.5421	0.6081	0.6219	0.6496	0.6227	0.6211	0.6072	0.5828	0.6195	0.5836	0.5486	0.4908	0.5177	0.6203	0.6129	0.6341	0.5324	0.5657	0.5877	0.6219	0.6252	0.5747	0.5568	0.5682	0.6374	0.6064	0.5731	0.5617	0.5397	0.5608	0.5096	0.5397
-5.16	0.5958	0.5714	0.595	0.5568	0.525	0.5568	0.6121	0.5877	0.5983	0.6015	0.6414	0.5942	0.5706	0.5755	0.5495	0.5755	0.6081	0.5429	0.6072	0.6219	0.6496	0.6219	0.6211	0.6081	0.5828	0.6186	0.5836	0.5495	0.4925	0.5169	0.6203	0.6129	0.6341	0.5315	0.5641	0.5869	0.6227	0.6252	0.5739	0.5568	0.569	0.6382	0.6056	0.5722	0.5617	0.5397	0.56	0.5088	0.5397
-5.15	0.595	0.5706	0.5958	0.5568	0.525	0.5568	0.6105	0.5893	0.5999	0.6015	0.6422	0.5934	0.5706	0.5763	0.5486	0.5747	0.6081	0.5438	0.6064	0.6227	0.6496	0.6219	0.6219	0.6072	0.582	0.617	0.5845	0.5495	0.4933	0.5161	0.6203	0.6138	0.6349	0.5324	0.5633	0.5869	0.6227	0.6235	0.5739	0.5568	0.5682	0.639	0.6064	0.5722	0.5617	0.5397	0.5592	0.5079	0.5397
-5.14	0.5942	0.5706	0.5942	0.5568	0.525	0.556	0.6105	0.5902	0.5983	0.6015	0.6422	0.5934	0.5698	0.5763	0.5486	0.5747	0.6081	0.5446	0.6064	0.6227	0.6496	0.6227	0.6243	0.6064	0.5812	0.617	0.5836	0.5495	0.4933	0.5153	0.6203	0.6146	0.6349	0.5332	0.5625	0.5869	0.6227	0.6243	0.5739	0.5568	0.5674	0.639	0.604	0.5722	0.5617	0.5389	0.5592	0.5079	0.5397
-5.13	0.5942	0.5706	0.5934	0.5576	0.525	0.556	0.6105	0.591	0.5991	0.6015	0.6422	0.5934	0.569	0.5755	0.5478	0.5763	0.6089	0.5454	0.6072	0.6227	0.6488	0.6227	0.6235	0.6048	0.582	0.617	0.5836	0.5495	0.4917	0.5153	0.6211	0.6154	0.6349	0.5332	0.5633	0.5869	0.6219	0.6252	0.5731	0.5568	0.5665	0.639	0.6048	0.5731	0.5617	0.5389	0.5584	0.5071	0.5405
-5.12	0.5942	0.5714	0.5934	0.5584	0.525	0.556	0.6105	0.5893	0.5983	0.6015	0.6422	0.5934	0.569	0.5755	0.5486	0.5771	0.6097	0.5438	0.6089	0.6227	0.6488	0.6227	0.6195	0.6048	0.5828	0.6186	0.5836	0.5495	0.4908	0.5153	0.6219	0.6146	0.6349	0.5324	0.5649	0.5869	0.6219	0.6268	0.5731	0.5568	0.5665	0.639	0.604	0.5722	0.5617	0.5397	0.5584	0.5063	0.5413
-5.11	0.595	0.5722	0.5934	0.5592	0.525	0.5568	0.6105	0.5885	0.5991	0.6007	0.6422	0.5934	0.569	0.5747	0.5486	0.5771	0.6097	0.5429	0.6089	0.6227	0.6488	0.6227	0.6195	0.6048	0.5828	0.6186	0.5836	0.5495	0.4917	0.5161	0.6227	0.6146	0.6349	0.5324	0.5649	0.5869	0.6219	0.6268	0.5722	0.5576	0.5665	0.6398	0.6072	0.5722	0.5608	0.5405	0.5576	0.5055	0.5413
-5.1	0.595	0.5722	0.5926	0.5592	0.525	0.5568	0.6105	0.5885	0.5983	0.5999	0.6422	0.5934	0.5698	0.5739	0.5486	0.5763	0.6089	0.5413	0.6089	0.6219	0.6504	0.6227	0.6195	0.6056	0.582	0.6195	0.5828	0.5495	0.4908	0.5161	0.6219	0.6138	0.6357	0.5332	0.5649	0.5869	0.6227	0.6252	0.5731	0.5584	0.5674	0.639	0.6072	0.5731	0.5608	0.5413	0.5584	0.5063	0.5405
-5.09	0.5958	0.5722	0.5918	0.56	0.525	0.5576	0.6105	0.5877	0.5975	0.5999	0.6422	0.5934	0.5698	0.5722	0.5486	0.5763	0.6089	0.5421	0.6081	0.6219	0.6504	0.6219	0.6227	0.6064	0.5804	0.6195	0.5828	0.5495	0.4908	0.5161	0.6211	0.6146	0.6365	0.5332	0.5633	0.5877	0.6227	0.6235	0.5731	0.5584	0.5682	0.6382	0.6056	0.5755	0.5608	0.5405	0.5576	0.5063	0.5397
-5.08	0.5958	0.5706	0.591	0.56	0.5258	0.5576	0.6105	0.5877	0.5983	0.5991	0.6422	0.5934	0.5706	0.5722	0.5486	0.5763	0.6089	0.5421	0.6089	0.6227	0.6504	0.6211	0.6227	0.6056	0.5804	0.6203	0.5828	0.5486	0.49	0.5153	0.6211	0.6138	0.6365	0.5332	0.5633	0.5877	0.6235	0.6235	0.5739	0.5576	0.569	0.6374	0.6064	0.5763	0.5617	0.5405	0.5584	0.5071	0.5405
-5.07	0.5958	0.5698	0.5918	0.5608	0.5267	0.5576	0.6113	0.5869	0.5983	0.5999	0.6422	0.5934	0.5698	0.5722	0.5495	0.5755	0.6089	0.5429	0.6097	0.6243	0.6496	0.6203	0.6227	0.6056	0.5804	0.6211	0.5836	0.5478	0.4908	0.5161	0.6219	0.6146	0.6357	0.5324	0.5625	0.5885	0.6227	0.6235	0.5739	0.5568	0.5682	0.6365	0.6072	0.5755	0.5617	0.5397	0.5576	0.5071	0.5413
-5.06	0.5958	0.5698	0.5926	0.5592	0.5275	0.5568	0.6129	0.5869	0.5991	0.5999	0.6422	0.5934	0.5698	0.5731	0.5495	0.5747	0.6072	0.5413	0.6105	0.6252	0.6496	0.6203	0.6227	0.6048	0.5812	0.6211	0.5828	0.547	0.4917	0.5177	0.6227	0.6146	0.6349	0.5332	0.5633	0.5885	0.6227	0.6243	0.5739	0.5568	0.5674	0.6365	0.6089	0.5739	0.5625	0.5397	0.5584	0.5079	0.5421
-5.05	0.5958	0.5698	0.5926	0.5584	0.5267	0.5568	0.6138	0.5869	0.5983	0.6007	0.6422	0.5934	0.569	0.5731	0.5495	0.5747	0.6072	0.5413	0.6105	0.6235	0.6496	0.6211	0.6227	0.6072	0.582	0.6211	0.5828	0.547	0.4917	0.5185	0.6227	0.6154	0.6349	0.534	0.5633	0.5877	0.6227	0.6235	0.5747	0.5568	0.5665	0.6365	0.6072	0.5739	0.5633	0.5397	0.5584	0.5071	0.5413
-5.04	0.5958	0.5706	0.5934	0.5576	0.5258	0.5568	0.6129	0.5869	0.5991	0.6007	0.6422	0.5942	0.569	0.5731	0.5503	0.5747	0.6072	0.5413	0.6105	0.6227	0.6496	0.6219	0.6227	0.6081	0.5755	0.6203	0.5828	0.547	0.4917	0.5185	0.6219	0.6154	0.6341	0.5348	0.5641	0.5877	0.6235	0.6235	0.5755	0.5576	0.5665	0.6374	0.6064	0.5739	0.5633	0.5397	0.56	0.5079	0.5405
-5.03	0.5958	0.5698	0.595	0.5576	0.5258	0.5576	0.6113	0.5869	0.5991	0.6007	0.6422	0.595	0.5698	0.5731	0.5503	0.5763	0.6081	0.5421	0.6097	0.6211	0.6496	0.6227	0.6227	0.6072	0.5763	0.6195	0.5836	0.547	0.4917	0.5177	0.6219	0.6154	0.6341	0.5348	0.5649	0.5869	0.6227	0.6227	0.5763	0.5576	0.5674	0.6374	0.6072	0.5731	0.5617	0.5397	0.56	0.5088	0.5397
-5.02	0.595	0.5698	0.5975	0.5584	0.5258	0.5592	0.6113	0.5869	0.5991	0.6007	0.6422	0.595	0.5698	0.5731	0.5503	0.5755	0.6081	0.5421	0.6089	0.6211	0.6504	0.6227	0.6235	0.6056	0.5763	0.6186	0.5845	0.547	0.4925	0.5177	0.6211	0.6162	0.6341	0.534	0.5641	0.5869	0.6219	0.6235	0.5763	0.5576	0.5674	0.6382	0.6081	0.5731	0.5608	0.5397	0.56	0.5088	0.5397
-5.01	0.5942	0.5698	0.5967	0.5584	0.5258	0.56	0.6121	0.5885	0.5983	0.6007	0.6422	0.595	0.5698	0.5739	0.5486	0.5763	0.6081	0.5421	0.6072	0.6211	0.6512	0.6227	0.6235	0.6048	0.5828	0.6178	0.5853	0.547	0.4933	0.5177	0.6211	0.617	0.6349	0.5332	0.5649	0.5861	0.6211	0.6235	0.5755	0.5568	0.5682	0.639	0.6072	0.5731	0.5608	0.5389	0.56	0.5071	0.5397
-5	0.5934	0.5706	0.595	0.5592	0.525	0.5592	0.6121	0.5902	0.5991	0.6007	0.6422	0.595	0.5706	0.5739	0.5486	0.5755	0.6081	0.5421	0.6072	0.6219	0.6512	0.6227	0.6243	0.6056	0.5828	0.6178	0.5853	0.547	0.4925	0.5169	0.6211	0.617	0.6349	0.5324	0.5649	0.5869	0.6219	0.6235	0.5747	0.5576	0.5674	0.6406	0.6081	0.5731	0.5617	0.5389	0.56	0.5055	0.5397
-4.99	0.5934	0.5706	0.5926	0.5592	0.525	0.5576	0.6113	0.591	0.5991	0.6007	0.6414	0.595	0.5722	0.5747	0.5486	0.5763	0.6081	0.5421	0.6081	0.6227	0.6504	0.6227	0.6243	0.6056	0.5771	0.6186	0.5836	0.5478	0.4925	0.5161	0.6211	0.6162	0.6341	0.5332	0.5665	0.5877	0.6219	0.6235	0.5731	0.5576	0.569	0.6398	0.6081	0.5731	0.5617	0.5389	0.56	0.5055	0.5397
-4.98	0.5942	0.5706	0.5918	0.5592	0.525	0.5568	0.6105	0.5902	0.6007	0.6024	0.6406	0.5942	0.5722	0.5755	0.5495	0.5763	0.6089	0.5413	0.6097	0.6227	0.6504	0.6227	0.6252	0.6056	0.5771	0.6195	0.5828	0.5486	0.4925	0.5161	0.6219	0.6146	0.6349	0.534	0.5665	0.5885	0.6227	0.6243	0.5731	0.5576	0.569	0.639	0.6089	0.5722	0.5608	0.5397	0.5592	0.5055	0.5397
-4.97	0.5942	0.5706	0.5918	0.5592	0.525	0.5568	0.6105	0.5902	0.5999	0.6032	0.6398	0.5934	0.5706	0.5755	0.5495	0.5771	0.6097	0.5413	0.6089	0.6227	0.6512	0.6219	0.6243	0.6056	0.5763	0.6186	0.5828	0.5495	0.4933	0.5161	0.6211	0.6146	0.6349	0.5348	0.5657	0.5885	0.6235	0.6243	0.5731	0.5568	0.5698	0.6365	0.6081	0.5731	0.56	0.5397	0.5584	0.5055	0.5397
-4.96	0.5942	0.5714	0.5926	0.5584	0.525	0.5568	0.6105	0.5893	0.6015	0.6032	0.6406	0.5934	0.569	0.5747	0.5495	0.5779	0.6105	0.5413	0.6081	0.6227	0.652	0.6211	0.6243	0.6064	0.5812	0.6186	0.5836	0.5486	0.4941	0.5161	0.6211	0.6146	0.6357	0.534	0.5657	0.5885	0.6227	0.6235	0.5739	0.5568	0.569	0.6365	0.6072	0.5731	0.56	0.5397	0.5576	0.5055	0.5405
-4.95	0.5934	0.5706	0.5934	0.5584	0.525	0.5568	0.6105	0.5893	0.6015	0.6015	0.6414	0.5934	0.569	0.5739	0.5495	0.5771	0.6105	0.5421	0.6072	0.6227	0.6512	0.6203	0.6235	0.6064	0.5812	0.6178	0.5836	0.5478	0.4949	0.5153	0.6203	0.6146	0.6349	0.5332	0.5649	0.5893	0.6227	0.6235	0.5739	0.5568	0.5682	0.6365	0.6064	0.5739	0.56	0.5397	0.5576	0.5055	0.5413
-4.94	0.5934	0.5698	0.5934	0.5584	0.525	0.5568	0.6105	0.5885	0.6024	0.6007	0.6414	0.5934	0.569	0.5731	0.5486	0.5763	0.6097	0.5413	0.6081	0.6235	0.6504	0.6203	0.6235	0.6072	0.5771	0.6195	0.5836	0.5478	0.4957	0.5153	0.6203	0.6138	0.6341	0.5332	0.5649	0.5902	0.6227	0.6235	0.5739	0.556	0.5682	0.6382	0.6064	0.5747	0.5617	0.5397	0.5584	0.5055	0.5421
-4.93	0.5942	0.5698	0.5934	0.5592	0.525	0.5568	0.6113	0.5877	0.6007	0.6007	0.6414	0.5934	0.5698	0.5722	0.5486	0.5763	0.6089	0.5421	0.6072	0.6235	0.6496	0.6211	0.6235	0.6072	0.5771	0.6195	0.5828	0.5486	0.4949	0.5153	0.6211	0.6121	0.6333	0.5332	0.5641	0.5902	0.6243	0.6243	0.5739	0.5551	0.5674	0.6382	0.6064	0.5747	0.5617	0.5389	0.5584	0.5055	0.5413
-4.92	0.5942	0.5698	0.5934	0.5584	0.525	0.5568	0.6121	0.5869	0.5999	0.6007	0.6414	0.5934	0.5706	0.5722	0.5478	0.5771	0.6081	0.5421	0.6072	0.6235	0.6504	0.6219	0.6235	0.6081	0.5771	0.6203	0.5828	0.5486	0.4941	0.5153	0.6211	0.6129	0.6325	0.534	0.5633	0.5893	0.6252	0.6235	0.5739	0.5551	0.5665	0.6382	0.6064	0.5747	0.5617	0.5381	0.5576	0.5063	0.5413
-4.91	0.5942	0.5698	0.5926	0.5584	0.525	0.5568	0.6129	0.5861	0.5999	0.6007	0.6422	0.5934	0.5714	0.5731	0.5486	0.5771	0.6081	0.5438	0.6072	0.6227	0.6512	0.6219	0.6235	0.6072	0.5812	0.6203	0.5828	0.547	0.4933	0.5153	0.6211	0.6129	0.6333	0.534	0.5633	0.5885	0.6243	0.6243	0.5747	0.5551	0.5665	0.6374	0.6056	0.5739	0.5608	0.5372	0.5576	0.5063	0.5405
-4.9	0.5934	0.5698	0.5926	0.5576	0.5258	0.5568	0.6121	0.5869	0.6007	0.6007	0.6422	0.5934	0.5706	0.5731	0.5495	0.5763	0.6081	0.5429	0.6081	0.6227	0.652	0.6211	0.6235	0.6064	0.5812	0.6203	0.5828	0.5462	0.4941	0.5177	0.6203	0.6138	0.6341	0.534	0.5633	0.5885	0.6227	0.6235	0.5755	0.556	0.5665	0.6374	0.6048	0.5739	0.5608	0.5372	0.5592	0.5063	0.5413
-4.89	0.5942	0.5706	0.5934	0.5592	0.5258	0.5568	0.6113	0.5877	0.5999	0.5999	0.6422	0.5942	0.5706	0.5722	0.5511	0.5763	0.6072	0.5429	0.6072	0.6219	0.6512	0.6203	0.6235	0.6056	0.5812	0.6203	0.5828	0.547	0.4933	0.5185	0.6211	0.6138	0.6349	0.5348	0.5641	0.5885	0.6211	0.6235	0.5763	0.5551	0.5674	0.6382	0.6056	0.5731	0.5608	0.5381	0.5617	0.5055	0.5397
-4.88	0.595	0.5706	0.595	0.5592	0.5258	0.5576	0.6105	0.5885	0.5999	0.5999	0.6414	0.5942	0.5698	0.5731	0.5519	0.5763	0.6072	0.5413	0.6064	0.6219	0.6512	0.6211	0.6235	0.6056	0.5812	0.6195	0.5828	0.5486	0.4933	0.5193	0.6211	0.6138	0.6349	0.5356	0.5649	0.5885	0.6211	0.6227	0.5763	0.5551	0.5665	0.639	0.6056	0.5722	0.5608	0.5389	0.5617	0.5055	0.5397
-4.87	0.5967	0.5706	0.5958	0.56	0.525	0.5584	0.6113	0.5885	0.5999	0.5999	0.6414	0.5942	0.5706	0.5747	0.5511	0.5763	0.6072	0.5405	0.6064	0.6211	0.6512	0.6219	0.6227	0.6056	0.5804	0.6186	0.5845	0.5495	0.4925	0.5177	0.6219	0.6154	0.6349	0.5364	0.5649	0.5885	0.6227	0.6235	0.5763	0.5551	0.5665	0.6406	0.6064	0.5714	0.5608	0.5397	0.56	0.5055	0.5389
-4.86	0.5975	0.5698	0.5958	0.5584	0.525	0.56	0.6121	0.5885	0.5999	0.6015	0.6414	0.5942	0.5706	0.5763	0.5495	0.5763	0.6081	0.5405	0.6064	0.6219	0.6528	0.6235	0.6227	0.6056	0.5804	0.6178	0.5845	0.5486	0.49	0.5177	0.6211	0.6162	0.6349	0.5356	0.5657	0.5885	0.6227	0.6243	0.5763	0.556	0.5674	0.6398	0.6064	0.5714	0.5608	0.5397	0.5576	0.5047	0.5397
-4.85	0.5975	0.5714	0.5958	0.5584	0.525	0.5592	0.6129	0.5902	0.5999	0.6015	0.6414	0.5942	0.5706	0.5763	0.5478	0.5763	0.6081	0.5421	0.6064	0.6219	0.6536	0.6235	0.6227	0.6064	0.5804	0.6178	0.5845	0.5495	0.49	0.5185	0.6211	0.6178	0.6349	0.5348	0.5657	0.5902	0.6219	0.6243	0.5755	0.5576	0.5682	0.639	0.6072	0.5714	0.5617	0.5389	0.5576	0.5047	0.5397
-4.84	0.5958	0.5722	0.595	0.5592	0.525	0.5576	0.6129	0.591	0.5999	0.6015	0.6414	0.5958	0.5706	0.5763	0.5478	0.5763	0.6081	0.5446	0.6064	0.6219	0.6536	0.6235	0.6227	0.6072	0.582	0.6186	0.5836	0.5503	0.4892	0.5177	0.6203	0.617	0.6349	0.5348	0.5657	0.5902	0.6203	0.6243	0.5747	0.5584	0.569	0.639	0.6081	0.5714	0.5617	0.5381	0.5584	0.5047	0.5389
-4.83	0.595	0.5731	0.5942	0.56	0.525	0.5568	0.6113	0.591	0.6007	0.6015	0.6414	0.595	0.5698	0.5747	0.5478	0.5771	0.6089	0.5462	0.6072	0.6219	0.6528	0.6227	0.6243	0.6072	0.5828	0.6186	0.5836	0.5519	0.4925	0.5169	0.6203	0.6154	0.6357	0.5348	0.5649	0.5902	0.6211	0.6235	0.5739	0.5584	0.569	0.6382	0.6081	0.5714	0.5625	0.5372	0.5584	0.5055	0.5381
-4.82	0.595	0.5722	0.5942	0.5592	0.525	0.5576	0.6113	0.5893	0.5999	0.6015	0.6422	0.5958	0.5698	0.5731	0.5486	0.5779	0.6097	0.5462	0.6072	0.6219	0.652	0.6235	0.6243	0.6064	0.5836	0.6186	0.5828	0.5511	0.4925	0.5153	0.6203	0.6146	0.6365	0.534	0.5641	0.5885	0.6235	0.6235	0.5747	0.5576	0.569	0.6374	0.6081	0.5722	0.5608	0.5372	0.5584	0.5055	0.5381
-4.81	0.5958	0.5714	0.5942	0.5584	0.525	0.5584	0.6113	0.5877	0.5991	0.6015	0.6422	0.5942	0.569	0.5714	0.5478	0.5788	0.6097	0.5446	0.6072	0.6227	0.652	0.6243	0.6252	0.6064	0.5836	0.6178	0.5828	0.5503	0.4925	0.5153	0.6203	0.6146	0.6374	0.5332	0.5641	0.5885	0.6235	0.6227	0.5755	0.5576	0.569	0.6349	0.6072	0.5731	0.5608	0.5372	0.5584	0.5063	0.5389
-4.8	0.595	0.5714	0.5942	0.5576	0.525	0.5576	0.6129	0.5885	0.5983	0.6007	0.6422	0.595	0.569	0.5722	0.5478	0.5779	0.6089	0.5421	0.6072	0.6227	0.6512	0.6252	0.6235	0.6064	0.5836	0.6178	0.5828	0.5503	0.4925	0.5161	0.6203	0.6154	0.6365	0.5324	0.5641	0.5893	0.6235	0.6227	0.5755	0.5576	0.569	0.6357	0.6064	0.5747	0.5608	0.5381	0.5592	0.5063	0.5413
-4.79	0.5942	0.5714	0.5918	0.5584	0.5258	0.5568	0.6129	0.5885	0.5983	0.6007	0.6422	0.5942	0.5698	0.5731	0.547	0.5763	0.6081	0.5413	0.6089	0.6227	0.6504	0.6252	0.6243	0.6072	0.5788	0.6186	0.5836	0.5503	0.4925	0.5169	0.6203	0.6154	0.6357	0.5332	0.5641	0.5902	0.6219	0.6227	0.5747	0.5576	0.569	0.6382	0.6056	0.5755	0.5617	0.5397	0.5592	0.5063	0.5413
-4.78	0.5942	0.5714	0.5918	0.5584	0.5267	0.5568	0.6129	0.5885	0.5991	0.6007	0.6422	0.5942	0.5698	0.5747	0.5478	0.5763	0.6089	0.5413	0.6097	0.6227	0.6496	0.6243	0.6243	0.6072	0.5779	0.6203	0.5836	0.5503	0.4933	0.5177	0.6211	0.617	0.6341	0.5332	0.5641	0.591	0.6227	0.6227	0.5739	0.556	0.5682	0.6382	0.6056	0.5755	0.5617	0.5413	0.5592	0.5055	0.5413
-4.77	0.595	0.5714	0.5918	0.5592	0.5275	0.5568	0.6129	0.5877	0.5999	0.6007	0.6422	0.5934	0.5698	0.5739	0.5486	0.5763	0.6089	0.5421	0.6105	0.6227	0.6496	0.6235	0.6252	0.6072	0.5771	0.6219	0.5836	0.5495	0.4933	0.5177	0.6211	0.617	0.6341	0.534	0.5633	0.5902	0.6243	0.6227	0.5747	0.5551	0.5665	0.6382	0.6064	0.5747	0.5617	0.5421	0.5592	0.5055	0.5397
-4.76	0.5958	0.5714	0.5934	0.56	0.5275	0.5576	0.6129	0.5869	0.6007	0.6007	0.6439	0.5934	0.569	0.5731	0.5495	0.5763	0.6081	0.5421	0.6097	0.6227	0.6496	0.6219	0.626	0.6064	0.5812	0.6211	0.5836	0.5486	0.49	0.5185	0.6211	0.617	0.6333	0.5332	0.5633	0.5893	0.6243	0.6227	0.5747	0.5543	0.5657	0.6365	0.6072	0.5731	0.5617	0.5421	0.5592	0.5055	0.5397
-4.75	0.5958	0.5714	0.5934	0.56	0.5267	0.5576	0.6129	0.5869	0.6007	0.6007	0.6439	0.5942	0.5698	0.5722	0.5495	0.5755	0.6072	0.5413	0.6097	0.6227	0.6496	0.6219	0.6252	0.6056	0.5812	0.6203	0.5836	0.5486	0.4892	0.5193	0.6195	0.6154	0.6341	0.534	0.5633	0.5893	0.6235	0.6227	0.5739	0.5543	0.5657	0.6374	0.6056	0.5731	0.5608	0.5421	0.5584	0.5055	0.5397
-4.74	0.5958	0.5714	0.5918	0.5608	0.5258	0.5576	0.6129	0.5869	0.6007	0.6007	0.6439	0.5942	0.5698	0.5731	0.5503	0.5755	0.6072	0.5413	0.6097	0.6219	0.6504	0.6219	0.6243	0.6072	0.5755	0.6195	0.5836	0.5478	0.4884	0.5185	0.6195	0.6154	0.6341	0.5348	0.5649	0.5893	0.6211	0.6227	0.5731	0.5543	0.5665	0.639	0.6048	0.5722	0.56	0.5397	0.5576	0.5055	0.5389
-4.73	0.5958	0.5714	0.5926	0.56	0.5234	0.5576	0.6121	0.5877	0.5999	0.6015	0.6422	0.5958	0.5706	0.5739	0.5503	0.5763	0.6081	0.5421	0.6097	0.6219	0.6504	0.6227	0.6227	0.6081	0.5755	0.6186	0.5836	0.5478	0.4908	0.5169	0.6195	0.6162	0.6349	0.5356	0.5657	0.5885	0.6203	0.6227	0.5731	0.5551	0.5665	0.639	0.604	0.5722	0.5592	0.5381	0.5576	0.5055	0.5389
-4.72	0.5967	0.5714	0.5934	0.56	0.5234	0.5584	0.6121	0.5885	0.5999	0.6015	0.6422	0.5967	0.5706	0.5747	0.5503	0.5763	0.6081	0.5438	0.6089	0.6219	0.6512	0.6227	0.6235	0.6089	0.5763	0.6178	0.5828	0.547	0.4917	0.5153	0.6203	0.6154	0.6349	0.5356	0.5657	0.5877	0.6235	0.6227	0.5755	0.556	0.5665	0.639	0.6064	0.5714	0.56	0.5372	0.5584	0.5047	0.5397
-4.71	0.5975	0.5714	0.5942	0.5584	0.5234	0.5584	0.6121	0.5885	0.5991	0.6007	0.6422	0.5983	0.5714	0.5755	0.5486	0.5763	0.6081	0.5438	0.6072	0.6227	0.6512	0.6227	0.6243	0.6072	0.582	0.6162	0.5828	0.547	0.4892	0.5153	0.6211	0.6146	0.6341	0.534	0.5649	0.5885	0.6235	0.6227	0.5755	0.5568	0.5674	0.6374	0.6072	0.5714	0.5608	0.5381	0.5584	0.5047	0.5405
-4.7	0.5975	0.5714	0.5934	0.5576	0.525	0.5576	0.6121	0.5885	0.5999	0.6007	0.6422	0.5975	0.5706	0.5747	0.5478	0.5763	0.6081	0.5429	0.6072	0.6227	0.6512	0.6235	0.6243	0.6064	0.582	0.617	0.582	0.5478	0.49	0.5177	0.6211	0.6138	0.6341	0.5332	0.5641	0.5893	0.6243	0.6227	0.5755	0.5576	0.5682	0.6374	0.6081	0.5714	0.5608	0.5389	0.5576	0.5047	0.5405
-4.69	0.5967	0.5731	0.5902	0.5568	0.525	0.5568	0.6113	0.5885	0.5991	0.6015	0.6422	0.5942	0.5698	0.5731	0.547	0.5755	0.6081	0.5421	0.6072	0.6219	0.6504	0.6235	0.6243	0.6064	0.582	0.617	0.5828	0.5495	0.49	0.5177	0.6211	0.6146	0.6341	0.5332	0.5641	0.5893	0.6219	0.6227	0.5739	0.5584	0.569	0.639	0.6072	0.5714	0.5608	0.5381	0.556	0.5055	0.5389
-4.68	0.5958	0.5739	0.5902	0.5576	0.5226	0.5568	0.6097	0.5885	0.5999	0.6024	0.6422	0.5934	0.5698	0.5731	0.547	0.5747	0.6089	0.5421	0.6081	0.6219	0.6504	0.6227	0.6243	0.6064	0.5828	0.6178	0.5828	0.5511	0.4933	0.5177	0.6219	0.6146	0.6365	0.5332	0.5633	0.5885	0.6227	0.6227	0.5739	0.5584	0.5698	0.639	0.6072	0.5714	0.5608	0.5381	0.556	0.5055	0.5389
-4.67	0.5958	0.5739	0.5893	0.5584	0.5226	0.5568	0.6097	0.5877	0.5991	0.6015	0.6414	0.5934	0.5706	0.5739	0.547	0.5747	0.6089	0.5421	0.6089	0.6219	0.6512	0.6227	0.6252	0.6072	0.5828	0.6178	0.5836	0.5519	0.4933	0.5153	0.6235	0.6138	0.6374	0.5332	0.5633	0.5893	0.626	0.6227	0.5739	0.5568	0.5698	0.639	0.6064	0.5714	0.5617	0.5381	0.556	0.5055	0.5389
-4.66	0.5958	0.5731	0.591	0.5584	0.5226	0.5568	0.6097	0.5869	0.5991	0.5999	0.6414	0.5942	0.5714	0.5747	0.5478	0.5763	0.6089	0.5405	0.6089	0.6227	0.652	0.6235	0.6243	0.6072	0.582	0.6178	0.5836	0.5511	0.4925	0.5153	0.6243	0.6129	0.6382	0.5315	0.5625	0.5902	0.626	0.6227	0.5739	0.556	0.569	0.6374	0.6064	0.5714	0.5617	0.5389	0.5568	0.5063	0.5405
-4.65	0.5958	0.5714	0.591	0.5576	0.525	0.556	0.6105	0.5869	0.5983	0.5991	0.6414	0.5934	0.5706	0.5739	0.5486	0.5771	0.6089	0.5397	0.6097	0.6219	0.6512	0.6252	0.626	0.6072	0.582	0.6178	0.5836	0.5511	0.4933	0.5161	0.6227	0.6129	0.6357	0.5324	0.5625	0.5918	0.626	0.6235	0.5739	0.556	0.5674	0.6365	0.6056	0.5714	0.5617	0.5397	0.5576	0.5071	0.5421
-4.64	0.5958	0.5714	0.5885	0.5584	0.525	0.556	0.6105	0.5877	0.5983	0.5983	0.6422	0.5934	0.5706	0.5739	0.5495	0.5771	0.6081	0.5397	0.6097	0.6219	0.6504	0.6252	0.6252	0.6072	0.5828	0.6186	0.5828	0.5495	0.4941	0.5161	0.6219	0.6138	0.6341	0.5324	0.5625	0.591	0.6227	0.6252	0.5747	0.5568	0.5674	0.6365	0.6056	0.5722	0.5617	0.5405	0.5576	0.5071	0.5438
-4.63	0.5958	0.5698	0.5893	0.5592	0.525	0.556	0.6097	0.5893	0.5983	0.5991	0.6414	0.595	0.5698	0.5739	0.5486	0.5755	0.6097	0.5413	0.6105	0.6219	0.6496	0.6252	0.6252	0.6064	0.5836	0.6195	0.582	0.5495	0.4949	0.5169	0.6211	0.6129	0.6333	0.5332	0.5633	0.5902	0.6227	0.626	0.5747	0.5568	0.5682	0.6365	0.6056	0.5722	0.5617	0.5413	0.5584	0.5063	0.5429
-4.62	0.595	0.5706	0.5893	0.56	0.5258	0.5568	0.6105	0.5893	0.5991	0.5999	0.6414	0.595	0.5698	0.5731	0.5478	0.5755	0.6081	0.5413	0.6105	0.6235	0.6496	0.6243	0.6219	0.6064	0.5836	0.6203	0.582	0.5486	0.4941	0.5161	0.6203	0.6138	0.6341	0.5324	0.5649	0.5893	0.6227	0.6252	0.5755	0.5568	0.5682	0.6374	0.6056	0.5722	0.5617	0.5421	0.5576	0.5063	0.5421
-4.61	0.595	0.5706	0.5918	0.5592	0.5258	0.5568	0.6113	0.5893	0.5991	0.6007	0.6414	0.5942	0.5698	0.5731	0.547	0.5747	0.6089	0.5421	0.6113	0.6235	0.6496	0.6235	0.6219	0.6056	0.5828	0.6195	0.582	0.5495	0.49	0.5161	0.6195	0.6129	0.6341	0.5324	0.5649	0.5893	0.6219	0.6235	0.5747	0.5568	0.5674	0.6382	0.6048	0.5714	0.5625	0.5405	0.5584	0.5063	0.5405
-4.6	0.595	0.5714	0.5918	0.5592	0.5258	0.5568	0.6138	0.5877	0.5991	0.5999	0.6422	0.5942	0.5698	0.5722	0.547	0.5747	0.6072	0.5421	0.6113	0.6235	0.6496	0.6227	0.6227	0.6064	0.5828	0.6186	0.5828	0.5486	0.4892	0.5169	0.6195	0.6138	0.6341	0.5324	0.5649	0.5885	0.6219	0.6235	0.5747	0.5568	0.5665	0.6382	0.6048	0.5714	0.5633	0.5389	0.5576	0.5063	0.5405
-4.59	0.5958	0.5706	0.591	0.5592	0.525	0.5568	0.6138	0.5885	0.5967	0.5991	0.6422	0.5942	0.5706	0.5722	0.547	0.5739	0.6072	0.5429	0.6113	0.6219	0.6496	0.6219	0.6243	0.6072	0.582	0.6178	0.5828	0.5478	0.4884	0.5169	0.6203	0.6138	0.6341	0.5332	0.5641	0.5877	0.6219	0.6235	0.5739	0.556	0.5665	0.6382	0.6048	0.5714	0.5633	0.5372	0.5576	0.5055	0.5405
-4.58	0.5958	0.5706	0.591	0.5592	0.5234	0.5576	0.6138	0.5885	0.5967	0.5991	0.6414	0.595	0.5706	0.5722	0.547	0.5747	0.6072	0.5421	0.6105	0.6219	0.6504	0.6219	0.6252	0.6081	0.582	0.6178	0.5828	0.547	0.4917	0.5169	0.6203	0.6146	0.6357	0.5332	0.5641	0.5869	0.6227	0.6243	0.5739	0.556	0.5665	0.6374	0.6064	0.5714	0.5617	0.5381	0.5568	0.5055	0.5405
-4.57	0.5967	0.5706	0.591	0.5592	0.5234	0.5576	0.6121	0.5885	0.5967	0.6007	0.6406	0.5958	0.5706	0.5739	0.547	0.5755	0.6072	0.5421	0.6105	0.6219	0.6512	0.6219	0.6219	0.6072	0.582	0.6178	0.582	0.547	0.4917	0.5153	0.6203	0.6146	0.6357	0.5332	0.5641	0.5869	0.6227	0.6243	0.5755	0.556	0.5665	0.6382	0.6064	0.5714	0.5608	0.5389	0.5568	0.5055	0.5405
-4.56	0.5975	0.5714	0.5926	0.5592	0.5234	0.5576	0.6121	0.5877	0.5991	0.6024	0.6406	0.5975	0.5706	0.5763	0.547	0.5763	0.6081	0.5413	0.6097	0.6227	0.6536	0.6227	0.6219	0.6072	0.5828	0.617	0.582	0.5478	0.4884	0.5153	0.6211	0.6138	0.6357	0.5332	0.5641	0.5869	0.6227	0.6252	0.5755	0.5576	0.5674	0.639	0.6064	0.5722	0.5617	0.5397	0.5576	0.5055	0.5397
-4.55	0.5967	0.5722	0.5926	0.5592	0.525	0.5568	0.6105	0.5877	0.5999	0.6024	0.6414	0.5983	0.5714	0.5771	0.547	0.5755	0.6081	0.5413	0.6089	0.6227	0.6536	0.6219	0.6219	0.6064	0.5836	0.617	0.5828	0.5486	0.4884	0.5169	0.6211	0.6129	0.6349	0.534	0.5641	0.5877	0.6227	0.6252	0.5755	0.5584	0.5682	0.6398	0.6064	0.5731	0.5617	0.5389	0.5576	0.5063	0.5397
-4.54	0.595	0.5731	0.591	0.5592	0.525	0.5576	0.6105	0.5885	0.6007	0.6015	0.6422	0.5975	0.5731	0.5763	0.547	0.5755	0.6089	0.5413	0.6081	0.6227	0.6528	0.6219	0.6243	0.6064	0.5836	0.617	0.5836	0.5495	0.4892	0.5169	0.6211	0.6138	0.6349	0.534	0.5641	0.5885	0.6227	0.6243	0.5739	0.5576	0.569	0.6398	0.6129	0.5731	0.5617	0.5381	0.5576	0.5063	0.5397
-4.53	0.5942	0.5731	0.591	0.5592	0.5267	0.5576	0.6097	0.5877	0.6007	0.5999	0.6422	0.5967	0.5731	0.5739	0.5478	0.5755	0.6081	0.5421	0.6072	0.6235	0.6504	0.6219	0.6243	0.6056	0.5836	0.617	0.5836	0.5486	0.4933	0.5169	0.6211	0.6138	0.6349	0.5332	0.5641	0.5902	0.6227	0.6235	0.5739	0.556	0.5674	0.639	0.6138	0.5731	0.5608	0.5372	0.5568	0.5063	0.5397
-4.52	0.595	0.5714	0.591	0.5592	0.5267	0.5576	0.6105	0.5877	0.5999	0.5999	0.6422	0.595	0.5722	0.5722	0.5478	0.5771	0.6072	0.5421	0.6064	0.6235	0.6496	0.6227	0.6219	0.6056	0.5828	0.617	0.5836	0.5486	0.4933	0.5161	0.6219	0.6138	0.6349	0.5332	0.5657	0.5902	0.6227	0.6235	0.5739	0.5543	0.5665	0.6382	0.6138	0.5731	0.5608	0.5381	0.5576	0.5055	0.5405
-4.51	0.595	0.5698	0.5918	0.5592	0.5267	0.5568	0.6105	0.5877	0.5999	0.5991	0.6422	0.5958	0.5714	0.5714	0.5486	0.5771	0.6064	0.5421	0.6056	0.6243	0.6496	0.6235	0.6235	0.6056	0.582	0.617	0.5836	0.5478	0.4933	0.5161	0.6227	0.6129	0.6349	0.5332	0.5657	0.5918	0.6227	0.6243	0.5739	0.5551	0.5657	0.6374	0.6081	0.5739	0.5608	0.5381	0.5576	0.5055	0.5405
-4.5	0.595	0.569	0.5918	0.5592	0.525	0.5568	0.6113	0.5885	0.6007	0.5999	0.6414	0.595	0.5706	0.5714	0.5486	0.5763	0.6064	0.5421	0.6064	0.6243	0.6496	0.6235	0.6235	0.6064	0.5812	0.6178	0.5836	0.5478	0.4933	0.5169	0.6227	0.6138	0.6357	0.534	0.5649	0.591	0.6227	0.6252	0.5739	0.556	0.5665	0.6374	0.6081	0.5739	0.5608	0.5389	0.5584	0.5063	0.5413
-4.49	0.595	0.569	0.5918	0.56	0.525	0.5568	0.6121	0.5877	0.6015	0.5999	0.6414	0.595	0.5698	0.5722	0.5495	0.5755	0.6064	0.5421	0.6072	0.6243	0.6496	0.6227	0.626	0.6072	0.5812	0.6178	0.5836	0.547	0.4925	0.5169	0.6227	0.6138	0.6357	0.534	0.5641	0.591	0.6227	0.6243	0.5739	0.5543	0.5665	0.6374	0.6072	0.5731	0.5608	0.5381	0.5584	0.5063	0.5413
-4.48	0.5958	0.569	0.5926	0.5608	0.525	0.5568	0.6129	0.5869	0.6015	0.6007	0.6414	0.5934	0.5698	0.5731	0.5486	0.5763	0.6056	0.5421	0.6089	0.6235	0.6496	0.6219	0.6252	0.6089	0.5812	0.6195	0.5836	0.547	0.4917	0.5177	0.6227	0.6162	0.6365	0.5348	0.5641	0.5902	0.6227	0.6243	0.5739	0.5535	0.5665	0.6374	0.6081	0.5739	0.5608	0.5389	0.5592	0.5071	0.5413
-4.47	0.5958	0.569	0.5926	0.5617	0.525	0.5576	0.6129	0.5861	0.6007	0.5999	0.6422	0.5934	0.5698	0.5739	0.5486	0.5763	0.6056	0.5421	0.6089	0.6243	0.6496	0.6227	0.6235	0.6081	0.5812	0.6211	0.5836	0.547	0.4908	0.5177	0.6227	0.6162	0.6357	0.5348	0.5649	0.5902	0.6235	0.6235	0.5747	0.5535	0.5665	0.6374	0.6089	0.5731	0.5625	0.5389	0.5584	0.5071	0.5405
-4.46	0.5958	0.569	0.5934	0.56	0.525	0.5576	0.6138	0.5861	0.6007	0.5999	0.6422	0.595	0.5698	0.5739	0.5478	0.5763	0.6064	0.5421	0.6081	0.6252	0.6504	0.6235	0.6227	0.6072	0.5812	0.6219	0.5836	0.547	0.4884	0.5177	0.6227	0.617	0.6357	0.5348	0.5641	0.591	0.6235	0.6243	0.5747	0.556	0.5674	0.6374	0.6097	0.5731	0.5641	0.5397	0.5584	0.5071	0.5397
-4.45	0.595	0.569	0.5934	0.5592	0.525	0.5576	0.6146	0.5869	0.5999	0.5999	0.6414	0.595	0.569	0.5739	0.5486	0.5755	0.6072	0.5421	0.6072	0.6252	0.6512	0.6227	0.6227	0.6064	0.582	0.6211	0.5836	0.547	0.4892	0.5169	0.6195	0.6154	0.6341	0.534	0.5641	0.5902	0.6243	0.6235	0.5739	0.5568	0.5674	0.6374	0.6089	0.5714	0.5641	0.5397	0.5576	0.5079	0.5397
-4.44	0.595	0.569	0.5918	0.5576	0.525	0.5576	0.6146	0.5877	0.5991	0.6015	0.6406	0.5958	0.569	0.5739	0.5478	0.5763	0.6072	0.5421	0.6081	0.6235	0.6512	0.6211	0.6235	0.6072	0.582	0.6203	0.5836	0.547	0.49	0.5161	0.6186	0.6154	0.6341	0.5332	0.5649	0.5893	0.6243	0.6235	0.5731	0.5576	0.5674	0.6382	0.6129	0.5722	0.5625	0.5389	0.5576	0.5088	0.5397
-4.43	0.595	0.569	0.5918	0.5584	0.5267	0.5576	0.6138	0.5885	0.5983	0.6032	0.6398	0.595	0.5698	0.5747	0.5478	0.5763	0.6064	0.5421	0.6089	0.6235	0.6504	0.6203	0.6235	0.6089	0.582	0.6203	0.5836	0.547	0.4933	0.5161	0.6186	0.6154	0.6341	0.5332	0.5657	0.5893	0.6252	0.6227	0.5731	0.5576	0.5665	0.639	0.6129	0.5714	0.5625	0.5381	0.5568	0.5104	0.5397
-4.42	0.5967	0.569	0.5918	0.5584	0.5267	0.5576	0.6113	0.5877	0.5991	0.604	0.6406	0.5967	0.5698	0.5755	0.5478	0.5763	0.6064	0.5421	0.6089	0.6235	0.6504	0.6211	0.6195	0.6089	0.5812	0.6203	0.5836	0.5462	0.4925	0.5169	0.6219	0.6146	0.6349	0.534	0.5665	0.5893	0.6243	0.6227	0.5739	0.5568	0.5665	0.6406	0.6129	0.5714	0.5633	0.5381	0.5576	0.5096	0.5405
-4.41	0.5975	0.569	0.5942	0.5592	0.5267	0.5568	0.6105	0.5869	0.5991	0.604	0.6406	0.5991	0.5698	0.5771	0.5478	0.5763	0.6072	0.5421	0.6081	0.6227	0.6512	0.6219	0.6195	0.6089	0.5812	0.6195	0.5836	0.5462	0.4892	0.5177	0.6227	0.6138	0.6349	0.5348	0.5657	0.5885	0.6235	0.6227	0.5739	0.556	0.5674	0.6406	0.6081	0.5706	0.5633	0.5389	0.5576	0.5088	0.5405
-4.4	0.5983	0.5698	0.595	0.5592	0.525	0.5568	0.6105	0.5877	0.5991	0.6024	0.6406	0.5991	0.5698	0.5771	0.5486	0.5763	0.6081	0.5429	0.6081	0.6219	0.6512	0.6227	0.6195	0.6072	0.582	0.6186	0.5836	0.5462	0.4884	0.5169	0.6227	0.6129	0.6349	0.534	0.5657	0.5877	0.6235	0.6235	0.5739	0.556	0.5674	0.6406	0.6072	0.5722	0.5625	0.5397	0.5576	0.5079	0.5405
-4.39	0.5975	0.5706	0.5942	0.5592	0.525	0.5576	0.6113	0.5893	0.5991	0.6015	0.6398	0.5975	0.5698	0.5763	0.5478	0.5771	0.6081	0.5438	0.6089	0.6219	0.6504	0.6227	0.6235	0.6064	0.5828	0.6178	0.5836	0.5478	0.4884	0.5161	0.6219	0.6129	0.6349	0.534	0.5649	0.5877	0.6227	0.6235	0.5739	0.556	0.5674	0.6398	0.6064	0.5722	0.5617	0.5389	0.5568	0.5079	0.5397
-4.38	0.5958	0.5706	0.5934	0.5592	0.5258	0.5584	0.6113	0.5902	0.5999	0.6015	0.6406	0.595	0.5706	0.5763	0.5486	0.5771	0.6081	0.5454	0.6089	0.6227	0.6496	0.6235	0.6235	0.6056	0.5828	0.6178	0.5836	0.5478	0.4917	0.5153	0.6219	0.6138	0.6349	0.5332	0.5657	0.5902	0.6235	0.6243	0.5739	0.5551	0.5665	0.639	0.6064	0.5731	0.5617	0.5389	0.5576	0.5079	0.5405
-4.37	0.5942	0.5698	0.5926	0.5592	0.5258	0.5584	0.6113	0.5885	0.6007	0.6015	0.6414	0.595	0.5706	0.5755	0.5478	0.5779	0.6081	0.5446	0.6081	0.6227	0.6496	0.6252	0.63	0.6056	0.582	0.6186	0.5836	0.5478	0.4925	0.5153	0.6219	0.6146	0.6349	0.534	0.5649	0.591	0.6235	0.6252	0.5739	0.5543	0.5665	0.639	0.6064	0.5722	0.5608	0.5389	0.5576	0.5071	0.5405
-4.36	0.5934	0.569	0.5926	0.5592	0.5258	0.5576	0.6113	0.5869	0.5999	0.6015	0.6422	0.5967	0.5714	0.5755	0.5478	0.5779	0.6081	0.5446	0.6072	0.6227	0.6504	0.626	0.6292	0.6056	0.5812	0.6186	0.5836	0.547	0.4925	0.5161	0.6219	0.6154	0.6341	0.5332	0.5649	0.5926	0.6243	0.626	0.5747	0.5551	0.5665	0.6382	0.6072	0.5722	0.5608	0.5389	0.5576	0.5063	0.5405
-4.35	0.5934	0.569	0.5918	0.5592	0.525	0.5568	0.6105	0.5869	0.5991	0.6007	0.6422	0.5958	0.5706	0.5731	0.547	0.5779	0.6072	0.5429	0.6072	0.6227	0.6512	0.6252	0.6284	0.6056	0.582	0.6186	0.5836	0.547	0.4925	0.5161	0.6211	0.6154	0.6333	0.5332	0.5641	0.5918	0.6243	0.626	0.5755	0.556	0.5665	0.6382	0.6072	0.5714	0.5608	0.5389	0.5576	0.5055	0.5397
-4.34	0.5934	0.569	0.591	0.5592	0.525	0.5576	0.6097	0.5869	0.5983	0.6007	0.6422	0.595	0.5706	0.5731	0.547	0.5771	0.6072	0.5429	0.6089	0.6227	0.652	0.6227	0.6219	0.6056	0.5828	0.6178	0.5828	0.547	0.4925	0.5161	0.6203	0.6146	0.6325	0.5324	0.5641	0.5918	0.6243	0.6243	0.5755	0.556	0.5657	0.6374	0.6072	0.5706	0.5608	0.5381	0.5584	0.5063	0.5397
-4.33	0.5934	0.569	0.5918	0.56	0.525	0.5576	0.6097	0.5877	0.5983	0.6015	0.6422	0.5934	0.5698	0.5722	0.547	0.5771	0.6072	0.5421	0.6089	0.6227	0.6512	0.6211	0.6219	0.6072	0.5836	0.6186	0.5828	0.547	0.4933	0.5161	0.6195	0.6138	0.6333	0.5324	0.5641	0.591	0.6252	0.6243	0.5747	0.5551	0.5657	0.6374	0.6081	0.5714	0.5608	0.5381	0.5592	0.5071	0.5397
-4.32	0.5942	0.5698	0.5926	0.5608	0.525	0.5576	0.6113	0.5869	0.5991	0.6015	0.6422	0.5934	0.5706	0.5722	0.547	0.5771	0.6081	0.5421	0.6089	0.6227	0.6504	0.6203	0.6235	0.6089	0.5836	0.6186	0.5828	0.5478	0.4933	0.5161	0.6203	0.6129	0.6333	0.5332	0.5641	0.591	0.6252	0.6243	0.5739	0.5551	0.5657	0.6374	0.6089	0.5714	0.5617	0.5372	0.5584	0.5071	0.5397
-4.31	0.5942	0.5706	0.5926	0.5617	0.525	0.5576	0.6129	0.5877	0.5991	0.6015	0.6422	0.5942	0.5706	0.5722	0.5478	0.5771	0.6081	0.5421	0.6081	0.6235	0.6496	0.6203	0.6235	0.6105	0.582	0.6186	0.5836	0.5478	0.4908	0.5161	0.6203	0.6138	0.6341	0.534	0.5641	0.591	0.6252	0.6243	0.5747	0.556	0.5665	0.6374	0.6097	0.5722	0.5633	0.5372	0.56	0.5071	0.5389
-4.3	0.5942	0.5714	0.5926	0.56	0.525	0.5576	0.6129	0.5877	0.5999	0.6007	0.6431	0.5942	0.5722	0.5739	0.5478	0.5755	0.6072	0.5421	0.6072	0.6243	0.6496	0.6203	0.6243	0.6097	0.5812	0.6178	0.5836	0.5486	0.4908	0.5153	0.6211	0.6154	0.6333	0.5348	0.5641	0.5893	0.6252	0.6235	0.5763	0.5568	0.5665	0.6374	0.6089	0.5722	0.5641	0.5372	0.5608	0.5071	0.5389
-4.29	0.5942	0.5714	0.5926	0.5584	0.525	0.5584	0.6121	0.5885	0.5999	0.6007	0.6431	0.595	0.5714	0.5747	0.5486	0.5755	0.6064	0.5421	0.6064	0.6243	0.6496	0.6211	0.6235	0.6081	0.5804	0.617	0.5836	0.5478	0.4908	0.5153	0.6203	0.6162	0.6341	0.534	0.5641	0.5885	0.6243	0.6219	0.5771	0.5568	0.5665	0.6374	0.6129	0.5731	0.5633	0.5381	0.5633	0.5088	0.5389
-4.28	0.5958	0.5706	0.5934	0.5576	0.525	0.5584	0.6105	0.5885	0.5999	0.6007	0.6422	0.595	0.5706	0.5747	0.5486	0.5755	0.6064	0.5421	0.6056	0.6235	0.6504	0.6219	0.6243	0.6064	0.5812	0.617	0.5836	0.5486	0.4933	0.5161	0.6211	0.6162	0.6341	0.5332	0.5641	0.5885	0.6227	0.6219	0.5771	0.5568	0.5665	0.6382	0.6129	0.5731	0.5625	0.5381	0.5617	0.5096	0.5397
-4.27	0.5975	0.5706	0.5926	0.5584	0.525	0.5592	0.6105	0.5885	0.5999	0.5999	0.6414	0.5958	0.5698	0.5731	0.5486	0.5755	0.6072	0.5421	0.6056	0.6227	0.6504	0.6227	0.6292	0.6056	0.5812	0.617	0.5836	0.5486	0.4933	0.5161	0.6219	0.6146	0.6357	0.5324	0.5633	0.5893	0.6211	0.6219	0.5763	0.5568	0.5665	0.6398	0.6121	0.5722	0.5617	0.5381	0.5608	0.5088	0.5389
-4.26	0.5934	0.5706	0.5934	0.5592	0.525	0.5592	0.6105	0.5893	0.5991	0.5999	0.6414	0.5958	0.5706	0.5722	0.5478	0.5747	0.6081	0.5429	0.6056	0.6219	0.6504	0.6227	0.63	0.6064	0.5812	0.6186	0.5836	0.5495	0.4933	0.5161	0.6227	0.6138	0.6357	0.5315	0.5641	0.5885	0.6203	0.6227	0.5755	0.5568	0.5665	0.6414	0.6072	0.5722	0.5617	0.5381	0.56	0.5079	0.5389
-4.25	0.5918	0.5706	0.5934	0.5584	0.525	0.5592	0.6105	0.591	0.5999	0.5999	0.6414	0.595	0.5731	0.5731	0.5478	0.5747	0.6081	0.5429	0.6064	0.6219	0.6496	0.6219	0.6292	0.6064	0.582	0.6178	0.5836	0.5486	0.4925	0.5153	0.6227	0.6138	0.6357	0.5315	0.5649	0.5877	0.6203	0.6227	0.5747	0.556	0.5665	0.6414	0.6072	0.5731	0.5617	0.5381	0.56	0.5063	0.5389
-4.24	0.591	0.5706	0.5942	0.5576	0.525	0.5592	0.6113	0.5918	0.5999	0.6007	0.6414	0.5942	0.5731	0.5747	0.5486	0.5755	0.6072	0.5446	0.6072	0.6219	0.6496	0.6219	0.6243	0.6064	0.582	0.6178	0.5836	0.5486	0.4925	0.5153	0.6227	0.6146	0.6357	0.5307	0.5665	0.5885	0.6211	0.6243	0.5739	0.5551	0.5665	0.6406	0.6064	0.5739	0.5617	0.5381	0.5608	0.5071	0.5397
-4.23	0.595	0.5706	0.5934	0.5576	0.525	0.5592	0.6113	0.591	0.6007	0.6007	0.6414	0.5942	0.5731	0.5747	0.5486	0.5771	0.6072	0.5446	0.6072	0.6227	0.6488	0.6219	0.6243	0.6064	0.582	0.617	0.5836	0.5495	0.4925	0.5153	0.6219	0.6154	0.6365	0.5315	0.5657	0.5902	0.6219	0.626	0.5747	0.5543	0.5665	0.6398	0.6056	0.5739	0.5617	0.5381	0.56	0.5071	0.5397
-4.22	0.595	0.5706	0.5934	0.5576	0.525	0.5584	0.6113	0.5893	0.6015	0.6007	0.6422	0.595	0.5706	0.5731	0.5486	0.5763	0.6072	0.5454	0.6089	0.6227	0.6488	0.6227	0.6227	0.6064	0.582	0.6178	0.5836	0.5503	0.4933	0.5161	0.6219	0.6146	0.6374	0.5307	0.5649	0.591	0.6227	0.6276	0.5747	0.5543	0.5665	0.6406	0.6048	0.5739	0.5625	0.5389	0.56	0.5071	0.5397
-4.21	0.5934	0.5706	0.5942	0.5584	0.525	0.5576	0.6113	0.5885	0.6024	0.6007	0.6422	0.5958	0.5698	0.5714	0.5486	0.5763	0.6081	0.5446	0.6097	0.6219	0.6488	0.6227	0.6235	0.6064	0.5828	0.6178	0.5836	0.5511	0.4949	0.5169	0.6219	0.6138	0.6374	0.5315	0.5641	0.5902	0.6227	0.626	0.5747	0.5551	0.5665	0.6398	0.6064	0.5731	0.5625	0.5397	0.5592	0.5063	0.5389
-4.2	0.5934	0.5706	0.5942	0.5576	0.525	0.5568	0.6113	0.5885	0.6024	0.6007	0.6414	0.595	0.5698	0.5714	0.5486	0.5755	0.6081	0.5438	0.6105	0.6219	0.6504	0.6219	0.6243	0.6056	0.5836	0.6186	0.5836	0.5503	0.4957	0.5177	0.6227	0.6129	0.6365	0.5315	0.5641	0.5902	0.6227	0.6252	0.5747	0.556	0.5665	0.639	0.6081	0.5731	0.5625	0.5397	0.5592	0.5055	0.5381
-4.19	0.5934	0.5714	0.5942	0.5584	0.525	0.5568	0.6113	0.5885	0.6015	0.5999	0.6414	0.5942	0.5698	0.5714	0.5486	0.5763	0.6089	0.5438	0.6089	0.6219	0.6504	0.6219	0.626	0.6056	0.5836	0.6195	0.5836	0.5503	0.4965	0.5177	0.6227	0.6138	0.6365	0.5324	0.5649	0.5893	0.6227	0.6243	0.5747	0.5568	0.5665	0.6374	0.6081	0.5731	0.5617	0.5389	0.56	0.5055	0.5372
-4.18	0.595	0.5706	0.5934	0.5584	0.5267	0.5568	0.6113	0.5885	0.5991	0.5999	0.6414	0.5934	0.5698	0.5722	0.5486	0.5771	0.6097	0.5429	0.6081	0.6235	0.6504	0.6211	0.6243	0.6064	0.5836	0.6211	0.5836	0.5486	0.4949	0.5177	0.6227	0.6146	0.6349	0.5324	0.5649	0.5885	0.6219	0.6252	0.5747	0.556	0.5665	0.6374	0.6097	0.5731	0.5617	0.5381	0.5592	0.5063	0.5381
-4.17	0.5942	0.5706	0.5934	0.5592	0.5267	0.5568	0.6113	0.5885	0.5983	0.5999	0.6422	0.5934	0.5698	0.5731	0.5486	0.5771	0.6089	0.5429	0.6081	0.6243	0.6496	0.6211	0.6235	0.6064	0.5836	0.6211	0.5836	0.5486	0.4933	0.5177	0.6227	0.6154	0.6349	0.5324	0.5649	0.5877	0.6211	0.6252	0.5747	0.556	0.5665	0.6382	0.6089	0.5722	0.5625	0.5372	0.5584	0.5063	0.5389
-4.16	0.595	0.5706	0.5942	0.5584	0.5267	0.5576	0.6121	0.5877	0.5983	0.6007	0.6422	0.5934	0.5706	0.5739	0.5478	0.5771	0.6081	0.5421	0.6072	0.6252	0.6496	0.6211	0.6235	0.6064	0.5828	0.6203	0.5836	0.5486	0.4941	0.5185	0.6219	0.6154	0.6341	0.5332	0.5641	0.5877	0.6211	0.6243	0.5755	0.556	0.5665	0.6382	0.6097	0.5722	0.5633	0.5381	0.5584	0.5063	0.5389
-4.15	0.5942	0.5714	0.5942	0.5576	0.525	0.5576	0.6121	0.5869	0.5991	0.6007	0.6422	0.5934	0.5714	0.5731	0.5478	0.5763	0.6072	0.5421	0.6072	0.6252	0.6496	0.6227	0.6235	0.6056	0.582	0.6178	0.5836	0.5495	0.4941	0.5177	0.6211	0.6154	0.6341	0.5348	0.5641	0.5885	0.6227	0.6243	0.5771	0.5568	0.5665	0.6382	0.6081	0.5722	0.5641	0.5381	0.56	0.5071	0.5389
-4.14	0.595	0.5714	0.5942	0.5568	0.525	0.5576	0.6129	0.5861	0.5991	0.6015	0.6422	0.5942	0.5706	0.5731	0.5478	0.5755	0.6081	0.5413	0.6072	0.6252	0.6504	0.6235	0.6227	0.6056	0.5812	0.617	0.5836	0.5495	0.4949	0.5169	0.6203	0.6154	0.6341	0.5364	0.5649	0.5885	0.6235	0.6243	0.5771	0.5568	0.5665	0.6374	0.6072	0.5722	0.5633	0.5389	0.5625	0.5088	0.5389
-4.13	0.595	0.5714	0.5942	0.5568	0.5258	0.5568	0.6129	0.5869	0.5991	0.6015	0.6422	0.595	0.5706	0.5731	0.5486	0.5747	0.6089	0.5405	0.6089	0.6235	0.6504	0.6243	0.6235	0.6064	0.5812	0.617	0.5836	0.5486	0.4933	0.5161	0.6203	0.6154	0.6341	0.5356	0.5665	0.5885	0.6235	0.6243	0.5771	0.5568	0.5665	0.6382	0.6064	0.5706	0.5625	0.5389	0.5617	0.5096	0.5397
-4.12	0.5975	0.5714	0.5942	0.5568	0.5258	0.5568	0.6121	0.5877	0.5991	0.6007	0.6422	0.595	0.5706	0.5739	0.5486	0.5747	0.6089	0.5405	0.6064	0.6227	0.6504	0.6227	0.6211	0.6072	0.5812	0.6178	0.5836	0.5486	0.4925	0.5169	0.6203	0.617	0.6349	0.534	0.5674	0.5885	0.6211	0.6235	0.5763	0.5568	0.5665	0.6398	0.6056	0.5706	0.5617	0.5397	0.5608	0.5088	0.5397
-4.11	0.5983	0.5714	0.5942	0.5568	0.5258	0.5576	0.6121	0.5893	0.5991	0.5999	0.6431	0.5942	0.5722	0.5747	0.5486	0.5755	0.6089	0.5421	0.6056	0.6211	0.6496	0.6227	0.6211	0.6072	0.582	0.6178	0.5836	0.5486	0.4925	0.5169	0.6203	0.617	0.6349	0.5324	0.5674	0.5885	0.6211	0.6227	0.5763	0.5576	0.5665	0.6414	0.6056	0.5706	0.5617	0.5397	0.5592	0.5079	0.5397
-4.1	0.5983	0.5706	0.5934	0.5576	0.525	0.5584	0.6113	0.5885	0.5983	0.5999	0.6431	0.5934	0.5714	0.5747	0.5486	0.5763	0.6089	0.5438	0.6048	0.6219	0.6496	0.6219	0.6203	0.6064	0.5828	0.6178	0.5836	0.5495	0.4925	0.5161	0.6203	0.617	0.6349	0.5324	0.5657	0.5877	0.6203	0.6227	0.5755	0.5584	0.5665	0.6406	0.6064	0.5722	0.5617	0.5397	0.5592	0.5079	0.5397
-4.09	0.5975	0.5698	0.5934	0.5576	0.525	0.5584	0.6113	0.5885	0.5991	0.6015	0.6431	0.5942	0.5706	0.5739	0.5478	0.5771	0.6097	0.5454	0.6072	0.6219	0.6504	0.6227	0.6235	0.6056	0.5836	0.6186	0.5836	0.5503	0.4933	0.5153	0.6211	0.6154	0.6349	0.5324	0.5641	0.5877	0.6219	0.6227	0.5747	0.5592	0.5665	0.6398	0.6056	0.5714	0.5617	0.5397	0.5592	0.5079	0.5397
-4.08	0.5967	0.5698	0.5934	0.5584	0.5258	0.5576	0.6105	0.5869	0.5991	0.6007	0.6422	0.5942	0.569	0.5739	0.5478	0.5771	0.6097	0.5446	0.6081	0.6227	0.6512	0.6227	0.6243	0.6056	0.5836	0.6186	0.5836	0.5495	0.4933	0.5161	0.6219	0.617	0.6357	0.5332	0.5625	0.5885	0.6219	0.6235	0.5739	0.5584	0.5657	0.639	0.6064	0.5714	0.5617	0.5397	0.5592	0.5063	0.5397
-4.07	0.5975	0.5698	0.5934	0.5584	0.5258	0.5568	0.6105	0.5877	0.5991	0.6007	0.6414	0.5942	0.569	0.5739	0.547	0.5788	0.6081	0.5446	0.6097	0.6227	0.6512	0.6219	0.6252	0.6064	0.5836	0.6186	0.5836	0.5486	0.4925	0.5161	0.6219	0.617	0.6365	0.5324	0.5625	0.5885	0.6211	0.6243	0.5739	0.5576	0.5657	0.639	0.6056	0.5714	0.5608	0.5397	0.5592	0.5063	0.5397
-4.06	0.5967	0.5706	0.5926	0.5592	0.5258	0.5568	0.6113	0.5869	0.5983	0.5991	0.6414	0.5942	0.5698	0.5747	0.5478	0.5779	0.6064	0.5429	0.6097	0.6235	0.6512	0.6219	0.6243	0.6072	0.5828	0.6178	0.5836	0.5478	0.4925	0.5169	0.6211	0.617	0.6374	0.5332	0.5633	0.5893	0.6211	0.6252	0.5739	0.5568	0.5657	0.6382	0.6072	0.5731	0.5608	0.5397	0.5592	0.5055	0.5397
-4.05	0.5967	0.5706	0.5918	0.5592	0.525	0.5568	0.6105	0.5877	0.5983	0.5999	0.6414	0.5942	0.5706	0.5731	0.5486	0.5779	0.6072	0.5429	0.6097	0.6235	0.6504	0.6211	0.6235	0.6072	0.582	0.6186	0.5836	0.5486	0.4933	0.5169	0.6195	0.6154	0.6365	0.5324	0.5633	0.5893	0.6211	0.6243	0.5739	0.5568	0.5665	0.6374	0.6072	0.5747	0.5608	0.5397	0.5584	0.5071	0.5397
-4.04	0.5958	0.5714	0.5918	0.5592	0.5258	0.5568	0.6113	0.5869	0.5983	0.5999	0.6422	0.5942	0.5714	0.5731	0.5495	0.5755	0.6081	0.5413	0.6089	0.6235	0.6504	0.6227	0.6227	0.6064	0.582	0.6195	0.5836	0.5495	0.4941	0.5169	0.6195	0.6146	0.6365	0.5332	0.5633	0.5902	0.6235	0.6235	0.5739	0.5568	0.5665	0.6357	0.6081	0.5747	0.5617	0.5405	0.5584	0.5063	0.5397
-4.03	0.5958	0.5714	0.5926	0.56	0.5267	0.5568	0.6113	0.5869	0.5975	0.6007	0.6422	0.5934	0.5706	0.5722	0.5495	0.5763	0.6089	0.5413	0.6105	0.6235	0.6496	0.6219	0.6227	0.6072	0.582	0.6203	0.5836	0.5495	0.4941	0.5169	0.6195	0.6138	0.6365	0.5332	0.5625	0.5885	0.6243	0.6227	0.5739	0.556	0.5665	0.6357	0.6072	0.5739	0.5625	0.5413	0.5576	0.5071	0.5405
-4.02	0.595	0.5706	0.5926	0.5608	0.5275	0.5568	0.6129	0.5861	0.5975	0.6007	0.6422	0.5942	0.5698	0.5731	0.5495	0.5755	0.6072	0.5413	0.6121	0.6243	0.6504	0.6227	0.6235	0.6081	0.582	0.6203	0.5836	0.5486	0.4933	0.5169	0.6211	0.6129	0.6365	0.534	0.5633	0.5877	0.6227	0.6227	0.5747	0.5551	0.5665	0.6349	0.6064	0.5714	0.5625	0.5421	0.5576	0.5063	0.5413
-4.01	0.595	0.5706	0.5926	0.56	0.5267	0.5568	0.6129	0.5861	0.5975	0.6007	0.6422	0.5942	0.5698	0.5731	0.5486	0.5763	0.6064	0.5421	0.6121	0.6243	0.6504	0.6219	0.6243	0.6089	0.5812	0.6203	0.5836	0.5478	0.4933	0.5185	0.6211	0.6129	0.6357	0.534	0.5633	0.5877	0.6211	0.6227	0.5763	0.5551	0.5665	0.6365	0.6056	0.5714	0.5617	0.5421	0.5584	0.5071	0.5413
-4	0.595	0.5706	0.5926	0.5584	0.5258	0.5568	0.6129	0.5869	0.5983	0.6007	0.6414	0.5942	0.5706	0.5739	0.5478	0.5755	0.6056	0.5421	0.6113	0.6227	0.6496	0.6219	0.6243	0.6072	0.582	0.6203	0.5836	0.547	0.4925	0.5185	0.6211	0.6138	0.6349	0.5332	0.5641	0.5885	0.6203	0.6227	0.5771	0.556	0.5674	0.6365	0.6056	0.5714	0.56	0.5413	0.56	0.5071	0.5405
-3.99	0.595	0.5714	0.5942	0.5576	0.525	0.5568	0.6121	0.5877	0.5983	0.6007	0.6414	0.5942	0.5706	0.5739	0.547	0.5755	0.6064	0.5413	0.6097	0.6219	0.6488	0.6227	0.6243	0.6056	0.582	0.6195	0.5836	0.5478	0.4917	0.5185	0.6203	0.6146	0.6349	0.5324	0.5641	0.5885	0.6219	0.6227	0.5771	0.5568	0.5682	0.6365	0.6064	0.5722	0.56	0.5405	0.5608	0.5071	0.5397
-3.98	0.595	0.5706	0.595	0.5576	0.525	0.5584	0.6121	0.5885	0.5991	0.6015	0.6406	0.5942	0.5706	0.5739	0.5478	0.5747	0.6064	0.5413	0.6089	0.6219	0.6496	0.6227	0.6243	0.6048	0.582	0.6195	0.5836	0.5478	0.4908	0.5177	0.6203	0.6146	0.6357	0.5324	0.5641	0.5877	0.6227	0.6235	0.5755	0.5568	0.5682	0.6374	0.6072	0.5722	0.56	0.5397	0.56	0.5063	0.5397
-3.97	0.595	0.5706	0.5958	0.5576	0.525	0.56	0.6121	0.5893	0.5991	0.6024	0.6414	0.5942	0.5698	0.5739	0.5478	0.5739	0.6064	0.5413	0.6089	0.6219	0.6504	0.6235	0.6252	0.6048	0.582	0.6186	0.5836	0.5478	0.4908	0.5177	0.6203	0.6138	0.6357	0.5324	0.5657	0.5869	0.6227	0.6243	0.5747	0.5576	0.5682	0.6382	0.6089	0.5731	0.5608	0.5389	0.5592	0.5063	0.5397
-3.96	0.5958	0.5714	0.5958	0.5576	0.525	0.5608	0.6121	0.5902	0.5991	0.6024	0.6406	0.595	0.5706	0.5739	0.5478	0.5747	0.6064	0.5421	0.6089	0.6219	0.6512	0.6227	0.6252	0.6056	0.582	0.6195	0.5836	0.5478	0.49	0.5177	0.6203	0.6129	0.6357	0.534	0.5665	0.5869	0.6227	0.6243	0.5739	0.5584	0.5682	0.639	0.6089	0.5731	0.56	0.5381	0.5592	0.5063	0.5397
-3.95	0.595	0.5731	0.5958	0.5576	0.525	0.56	0.6113	0.5893	0.5983	0.6007	0.6414	0.5958	0.5698	0.5731	0.547	0.5763	0.6072	0.5421	0.6089	0.6219	0.6512	0.6219	0.6252	0.6056	0.582	0.6186	0.5836	0.5486	0.4908	0.5169	0.6203	0.6138	0.6349	0.5348	0.5665	0.5877	0.6227	0.6243	0.5731	0.5592	0.5682	0.6382	0.6089	0.5722	0.5608	0.5381	0.5584	0.5063	0.5397
-3.94	0.5942	0.5739	0.5942	0.5576	0.525	0.5584	0.6113	0.5885	0.5991	0.5999	0.6414	0.5967	0.5698	0.5722	0.547	0.5771	0.6072	0.5413	0.6081	0.6219	0.652	0.6219	0.6252	0.6056	0.5812	0.6186	0.5836	0.5503	0.4908	0.5161	0.6211	0.6146	0.6349	0.5356	0.5657	0.5877	0.6227	0.6235	0.5731	0.5592	0.5674	0.6365	0.6081	0.5714	0.5608	0.5389	0.5584	0.5055	0.5397
-3.93	0.5942	0.5731	0.5926	0.5568	0.525	0.5576	0.6113	0.5869	0.5999	0.5999	0.6422	0.595	0.5682	0.5731	0.547	0.5779	0.6064	0.5405	0.6081	0.6219	0.652	0.6219	0.6243	0.6056	0.5812	0.6178	0.5836	0.5511	0.4925	0.5153	0.6211	0.6138	0.6357	0.5348	0.5649	0.5869	0.6227	0.6235	0.5739	0.5584	0.5665	0.6357	0.6081	0.5722	0.5608	0.5397	0.5576	0.5055	0.5397
-3.92	0.595	0.5722	0.591	0.5576	0.525	0.5568	0.6113	0.5877	0.6015	0.6007	0.6422	0.5942	0.569	0.5739	0.5478	0.5779	0.6056	0.5405	0.6081	0.6219	0.652	0.6227	0.6235	0.6056	0.5812	0.6178	0.5836	0.5511	0.4933	0.5161	0.6227	0.6129	0.6365	0.5348	0.5649	0.5877	0.6227	0.6227	0.5739	0.5576	0.5665	0.6349	0.6081	0.5731	0.56	0.5397	0.5584	0.5063	0.5397
-3.91	0.5958	0.5714	0.591	0.5576	0.525	0.5568	0.6105	0.5877	0.6024	0.6007	0.6422	0.5934	0.5698	0.5747	0.5486	0.5779	0.6056	0.5413	0.6081	0.6227	0.6504	0.6227	0.6227	0.6056	0.582	0.6178	0.5836	0.5503	0.4949	0.5169	0.6227	0.6129	0.6374	0.5348	0.5633	0.5893	0.6227	0.6227	0.5739	0.5568	0.5665	0.6357	0.6081	0.5747	0.56	0.5397	0.5584	0.5063	0.5413
-3.9	0.5958	0.5714	0.5918	0.5584	0.5258	0.5576	0.6105	0.5885	0.6015	0.6007	0.6422	0.5934	0.5706	0.5731	0.5495	0.5763	0.6064	0.5421	0.6081	0.6227	0.6496	0.6219	0.6235	0.6056	0.5828	0.6186	0.5836	0.5495	0.4933	0.5169	0.6235	0.6146	0.6357	0.5348	0.5633	0.591	0.6227	0.6227	0.5731	0.5568	0.5665	0.6365	0.6081	0.5755	0.5608	0.5397	0.5584	0.5063	0.5421
-3.89	0.5958	0.5714	0.5926	0.5576	0.5258	0.5584	0.6105	0.5877	0.5999	0.6007	0.6422	0.5942	0.5698	0.5731	0.5495	0.5747	0.6081	0.5421	0.6089	0.6235	0.6488	0.6211	0.6235	0.6064	0.5828	0.6203	0.5836	0.5495	0.4925	0.5161	0.6227	0.6154	0.6349	0.534	0.5633	0.5902	0.6227	0.6227	0.5739	0.5568	0.5665	0.6374	0.6081	0.5755	0.5625	0.5413	0.5576	0.5063	0.5429
-3.88	0.5958	0.5706	0.5934	0.5584	0.5275	0.5584	0.6105	0.5869	0.5967	0.6007	0.6422	0.5942	0.569	0.5739	0.5495	0.5747	0.6089	0.5421	0.6097	0.6235	0.6504	0.6203	0.6235	0.6056	0.5828	0.6219	0.5836	0.5495	0.4917	0.5161	0.6219	0.6146	0.6341	0.534	0.5641	0.5902	0.6227	0.6227	0.5739	0.5568	0.5674	0.6374	0.6081	0.5747	0.5625	0.5421	0.5568	0.5071	0.5413
-3.87	0.5958	0.5698	0.5934	0.5584	0.5283	0.5576	0.6113	0.5869	0.5967	0.6015	0.6422	0.595	0.5698	0.5747	0.5495	0.5747	0.6089	0.5421	0.6097	0.6227	0.6512	0.6203	0.6227	0.6056	0.5828	0.6219	0.5836	0.5486	0.4925	0.5169	0.6211	0.6146	0.6357	0.5332	0.5641	0.5893	0.6219	0.6227	0.5739	0.5568	0.5682	0.6374	0.6081	0.5747	0.5625	0.5438	0.5576	0.5079	0.5405
-3.86	0.5958	0.569	0.5934	0.56	0.5291	0.5568	0.6113	0.5869	0.5967	0.6007	0.6414	0.595	0.5698	0.5755	0.5503	0.5755	0.6081	0.5421	0.6089	0.6211	0.652	0.6211	0.6227	0.6048	0.5836	0.6211	0.5836	0.5478	0.4941	0.5185	0.6203	0.6146	0.6357	0.5348	0.5641	0.5893	0.6211	0.6227	0.5747	0.556	0.5682	0.6374	0.6081	0.5747	0.5608	0.5429	0.56	0.5071	0.5405
-3.85	0.5958	0.5698	0.5934	0.56	0.5275	0.5576	0.6121	0.5877	0.5983	0.6007	0.6414	0.5958	0.5698	0.5747	0.5511	0.5755	0.6081	0.5413	0.6081	0.6211	0.6512	0.6211	0.6227	0.6048	0.5828	0.6203	0.5836	0.5478	0.4941	0.5144	0.6203	0.6154	0.6357	0.5356	0.5641	0.5885	0.6203	0.6227	0.5739	0.5551	0.5682	0.6365	0.6072	0.5739	0.5608	0.5429	0.5617	0.5063	0.5405
-3.84	0.595	0.5706	0.5942	0.5592	0.5258	0.5584	0.6121	0.5877	0.5983	0.5999	0.6414	0.595	0.569	0.5747	0.5519	0.5763	0.6081	0.5413	0.6089	0.6211	0.6512	0.6211	0.6227	0.604	0.582	0.6195	0.5836	0.5478	0.4941	0.5136	0.6203	0.6154	0.6349	0.5372	0.5649	0.5885	0.6203	0.6235	0.5739	0.5543	0.5674	0.6374	0.6072	0.5722	0.5608	0.5413	0.5617	0.5055	0.5405
-3.83	0.5958	0.5706	0.5934	0.5584	0.525	0.5584	0.6121	0.5877	0.5991	0.6015	0.6422	0.5942	0.5698	0.5747	0.5511	0.5763	0.6081	0.5413	0.6089	0.6219	0.6512	0.6203	0.6227	0.604	0.582	0.6195	0.5836	0.5478	0.4925	0.512	0.6203	0.617	0.6349	0.5356	0.5657	0.5885	0.6203	0.6243	0.5731	0.5551	0.5674	0.6374	0.6072	0.5722	0.5617	0.5397	0.56	0.5055	0.5397
-3.82	0.5967	0.5706	0.5926	0.5584	0.525	0.5592	0.6121	0.5877	0.5991	0.6024	0.6414	0.5942	0.5706	0.5755	0.5503	0.5755	0.6081	0.5421	0.6072	0.6219	0.652	0.6211	0.6235	0.604	0.5828	0.6186	0.5836	0.5478	0.4917	0.5153	0.6203	0.6178	0.6349	0.534	0.5657	0.5885	0.6211	0.6252	0.5739	0.556	0.5674	0.6382	0.6081	0.5722	0.5608	0.5397	0.5584	0.5063	0.5405
-3.81	0.5983	0.5706	0.591	0.5592	0.5258	0.5592	0.6121	0.5869	0.5999	0.6024	0.6414	0.5942	0.5722	0.5763	0.5495	0.5747	0.6081	0.5421	0.6056	0.6227	0.652	0.6219	0.6235	0.6048	0.5828	0.6186	0.5836	0.5495	0.4925	0.5153	0.6203	0.6178	0.6349	0.534	0.5649	0.5885	0.6219	0.6252	0.5739	0.5576	0.5682	0.6365	0.6072	0.5722	0.56	0.5397	0.5584	0.5063	0.5405
-3.8	0.5975	0.5722	0.5918	0.5592	0.5267	0.5592	0.6121	0.5877	0.5991	0.6007	0.6414	0.595	0.5722	0.5755	0.5495	0.5747	0.6089	0.5421	0.6056	0.6219	0.6512	0.6219	0.6243	0.6048	0.5828	0.6178	0.5836	0.5511	0.4925	0.5153	0.6203	0.6162	0.6341	0.5348	0.5641	0.5885	0.6219	0.6243	0.5739	0.5584	0.569	0.6365	0.6072	0.5714	0.56	0.5397	0.5584	0.5063	0.5405
-3.79	0.5967	0.5722	0.5926	0.5584	0.5267	0.5568	0.6121	0.5869	0.5999	0.5991	0.6422	0.5942	0.5714	0.5747	0.5486	0.5763	0.6097	0.5421	0.6072	0.6219	0.6504	0.6219	0.6243	0.6056	0.5828	0.6186	0.5828	0.5519	0.4925	0.5153	0.6203	0.6154	0.6341	0.5348	0.5641	0.5885	0.6219	0.6235	0.5739	0.5592	0.569	0.6365	0.6072	0.5714	0.5608	0.5389	0.5592	0.5055	0.5397
-3.78	0.5958	0.5722	0.5934	0.5584	0.5258	0.5551	0.6121	0.5869	0.5991	0.5999	0.6414	0.595	0.5698	0.5739	0.5486	0.5771	0.6097	0.5429	0.6081	0.6219	0.6496	0.6219	0.6243	0.6056	0.5836	0.6195	0.5828	0.5511	0.4925	0.5153	0.6211	0.6138	0.6341	0.5332	0.5633	0.5893	0.6219	0.6227	0.5739	0.5584	0.569	0.6374	0.6072	0.5714	0.5608	0.5381	0.5592	0.5063	0.5405
-3.77	0.595	0.5714	0.5942	0.5584	0.525	0.5551	0.6129	0.5869	0.5991	0.6007	0.6406	0.5942	0.569	0.5731	0.5486	0.5771	0.6089	0.5429	0.6097	0.6235	0.6496	0.6235	0.6252	0.6056	0.5836	0.6195	0.5828	0.5503	0.4925	0.5153	0.6227	0.6138	0.6349	0.5332	0.5633	0.5902	0.6227	0.6227	0.5731	0.5576	0.569	0.6374	0.6072	0.5722	0.5608	0.5389	0.5584	0.5063	0.5413
-3.76	0.5942	0.5714	0.5942	0.5592	0.525	0.556	0.6129	0.5877	0.5983	0.6015	0.6406	0.5942	0.569	0.5722	0.5486	0.5771	0.6089	0.5429	0.6097	0.6235	0.6496	0.6243	0.6252	0.6056	0.5836	0.6186	0.5836	0.5495	0.4957	0.5153	0.6243	0.6138	0.6341	0.534	0.5633	0.591	0.6227	0.6227	0.5731	0.5568	0.5682	0.6374	0.6072	0.5731	0.5608	0.5389	0.5576	0.5063	0.5429
-3.75	0.5942	0.5714	0.5942	0.5592	0.525	0.5568	0.6129	0.5877	0.5983	0.5999	0.6414	0.5934	0.569	0.5722	0.5486	0.5771	0.6089	0.5421	0.6097	0.6243	0.6496	0.6243	0.626	0.6064	0.5828	0.6186	0.5836	0.5495	0.4965	0.5153	0.6243	0.6146	0.6341	0.534	0.5641	0.591	0.6227	0.6227	0.5731	0.556	0.5682	0.6374	0.6081	0.5739	0.5617	0.5405	0.5576	0.5055	0.5429
-3.74	0.5942	0.5714	0.5934	0.5608	0.5267	0.5576	0.6121	0.5877	0.5991	0.5999	0.6414	0.5934	0.5698	0.5731	0.5486	0.5771	0.6089	0.5421	0.6081	0.6243	0.6496	0.6243	0.6243	0.6072	0.582	0.6203	0.5836	0.5486	0.4965	0.5153	0.6227	0.6138	0.6349	0.534	0.5641	0.591	0.6227	0.6235	0.5739	0.5551	0.5674	0.6382	0.6072	0.5739	0.5617	0.5421	0.5576	0.5063	0.5421
-3.73	0.5942	0.5714	0.5934	0.5617	0.5275	0.5576	0.6121	0.5877	0.5999	0.5999	0.6406	0.5934	0.5706	0.5739	0.5486	0.5763	0.6072	0.5421	0.6081	0.6243	0.6496	0.6243	0.6243	0.6072	0.582	0.6211	0.5836	0.5478	0.4941	0.5153	0.6211	0.6129	0.6357	0.5332	0.5641	0.591	0.6227	0.6243	0.5747	0.5543	0.5674	0.6382	0.6064	0.5731	0.5617	0.5429	0.5584	0.5063	0.5413
-3.72	0.5942	0.5706	0.5942	0.5633	0.5275	0.5584	0.6129	0.5885	0.6007	0.6007	0.6398	0.5934	0.5706	0.5739	0.5486	0.5755	0.6072	0.5421	0.6097	0.6235	0.6496	0.6243	0.6243	0.6064	0.582	0.6211	0.5836	0.547	0.4941	0.5153	0.6211	0.6138	0.6349	0.534	0.5641	0.5902	0.6227	0.6252	0.5747	0.5543	0.5665	0.6382	0.6056	0.5722	0.5608	0.5429	0.5584	0.5071	0.5405
-3.71	0.595	0.5698	0.5942	0.5608	0.5258	0.5576	0.6138	0.5885	0.6007	0.6007	0.6406	0.5934	0.5698	0.5747	0.5495	0.5755	0.6064	0.5421	0.6105	0.6227	0.6496	0.6235	0.6243	0.6056	0.582	0.6203	0.5836	0.547	0.4925	0.5153	0.6211	0.6138	0.6333	0.5348	0.5641	0.5893	0.6227	0.6243	0.5747	0.5543	0.5665	0.6382	0.6064	0.5714	0.56	0.5413	0.5584	0.5063	0.5405
-3.7	0.5958	0.569	0.595	0.5592	0.525	0.5576	0.6138	0.5877	0.6007	0.5999	0.6414	0.5942	0.569	0.5747	0.5503	0.5755	0.6072	0.5421	0.6105	0.6219	0.6496	0.6227	0.6235	0.6056	0.5812	0.6203	0.5836	0.547	0.4925	0.5128	0.6211	0.6146	0.6333	0.5356	0.5641	0.5885	0.6219	0.6235	0.5739	0.5551	0.5665	0.639	0.6064	0.5714	0.56	0.5405	0.5576	0.5063	0.5397
-3.69	0.5958	0.5698	0.595	0.5576	0.525	0.5568	0.6129	0.5877	0.5999	0.6007	0.6422	0.595	0.5698	0.5747	0.5495	0.5763	0.6072	0.5421	0.6089	0.6219	0.6496	0.6227	0.6227	0.6064	0.5804	0.6203	0.5836	0.5478	0.4917	0.5128	0.6211	0.6154	0.6341	0.5364	0.5641	0.5893	0.6219	0.6227	0.5739	0.556	0.5657	0.6398	0.6072	0.5722	0.5608	0.5397	0.5576	0.5047	0.5397
-3.68	0.5967	0.5698	0.5958	0.5584	0.525	0.5584	0.6129	0.5877	0.5991	0.6024	0.6422	0.5958	0.5706	0.5739	0.5495	0.5763	0.6072	0.5421	0.6072	0.6211	0.6504	0.6227	0.6227	0.6081	0.5804	0.6195	0.5836	0.5486	0.4933	0.5128	0.6211	0.6146	0.6349	0.5356	0.5641	0.5893	0.6211	0.6235	0.5739	0.5568	0.5657	0.639	0.6072	0.5722	0.5608	0.5389	0.5584	0.5047	0.5397
-3.67	0.5975	0.5706	0.5958	0.5592	0.525	0.5592	0.6129	0.5885	0.5983	0.604	0.6422	0.5967	0.5706	0.5739	0.5495	0.5763	0.6072	0.5429	0.6081	0.6211	0.652	0.6227	0.6227	0.6089	0.5804	0.6195	0.5836	0.5495	0.4933	0.5153	0.6211	0.6146	0.6349	0.5356	0.5633	0.5885	0.6219	0.6243	0.5739	0.556	0.5657	0.6382	0.6072	0.5731	0.5608	0.5381	0.5584	0.5047	0.5397
-3.66	0.5975	0.5706	0.595	0.5592	0.525	0.56	0.6129	0.5885	0.5991	0.6032	0.6414	0.5967	0.5698	0.5739	0.5495	0.5763	0.6072	0.5429	0.6081	0.6211	0.6528	0.6227	0.6235	0.6089	0.5812	0.6186	0.5836	0.5495	0.4933	0.5161	0.6203	0.6138	0.6349	0.5356	0.5625	0.5877	0.6219	0.6252	0.5739	0.5568	0.5674	0.6374	0.6072	0.5722	0.5608	0.5372	0.5576	0.5055	0.5397
-3.65	0.5967	0.5714	0.5942	0.5592	0.525	0.5592	0.6129	0.5877	0.5991	0.6015	0.6406	0.5967	0.569	0.5731	0.5486	0.5763	0.6081	0.5429	0.6089	0.6219	0.6536	0.6227	0.6243	0.6072	0.582	0.6195	0.5836	0.5495	0.4933	0.5153	0.6203	0.6154	0.6341	0.5356	0.5625	0.5877	0.6219	0.6252	0.5739	0.5576	0.5682	0.6374	0.6064	0.5722	0.5617	0.5372	0.5568	0.5063	0.5397
-3.64	0.5958	0.5714	0.5926	0.5592	0.525	0.5584	0.6121	0.5877	0.5999	0.6007	0.6406	0.5958	0.5698	0.5722	0.5486	0.5763	0.6097	0.5421	0.6072	0.6227	0.6528	0.6235	0.6243	0.6064	0.5812	0.6186	0.5828	0.5495	0.4933	0.5153	0.6203	0.6154	0.6341	0.5348	0.5625	0.5893	0.6211	0.6268	0.5739	0.5584	0.569	0.6374	0.6072	0.5714	0.5608	0.5381	0.5576	0.5063	0.5389
-3.63	0.5958	0.5706	0.5926	0.5592	0.525	0.5576	0.6121	0.5877	0.5991	0.6007	0.6414	0.595	0.5714	0.5722	0.5486	0.5763	0.6097	0.5421	0.6072	0.6227	0.6528	0.6243	0.6235	0.6064	0.5804	0.6186	0.5828	0.5486	0.4933	0.5144	0.6203	0.6138	0.6341	0.5332	0.5633	0.5893	0.6211	0.6268	0.5747	0.5576	0.5698	0.6374	0.6072	0.5722	0.5608	0.5381	0.5584	0.5071	0.5389
-3.62	0.5958	0.5706	0.5934	0.5592	0.525	0.5568	0.6121	0.5885	0.5991	0.6007	0.6422	0.5942	0.5714	0.5722	0.5478	0.5755	0.6089	0.5421	0.6072	0.6227	0.652	0.6243	0.6227	0.6072	0.5796	0.6178	0.5828	0.5495	0.4933	0.5153	0.6195	0.6138	0.6349	0.5324	0.5633	0.5893	0.6219	0.6268	0.5747	0.556	0.5698	0.6374	0.6081	0.5731	0.5608	0.5389	0.5592	0.5063	0.5397
-3.61	0.5958	0.5706	0.5942	0.5592	0.525	0.5568	0.6129	0.5877	0.5983	0.5999	0.6414	0.5934	0.5714	0.5731	0.547	0.5747	0.6072	0.5429	0.6072	0.6227	0.6512	0.6235	0.6243	0.6072	0.5804	0.6186	0.5836	0.5495	0.4949	0.5153	0.6195	0.6138	0.6341	0.5332	0.5641	0.5885	0.6227	0.6252	0.5747	0.5551	0.5698	0.6374	0.6081	0.5731	0.5617	0.5389	0.5584	0.5063	0.5413
-3.6	0.5958	0.5714	0.5942	0.5592	0.525	0.5568	0.6129	0.5869	0.5991	0.5999	0.6414	0.5934	0.569	0.5722	0.5478	0.5747	0.6072	0.5429	0.6072	0.6227	0.6512	0.6227	0.626	0.6064	0.582	0.6195	0.5836	0.5503	0.4957	0.5144	0.6195	0.6154	0.6341	0.5332	0.5641	0.5885	0.6227	0.6252	0.5747	0.5551	0.569	0.6374	0.6081	0.5722	0.5617	0.5405	0.5584	0.5063	0.5421
-3.59	0.5958	0.5706	0.5934	0.5592	0.525	0.5576	0.6129	0.5869	0.6007	0.5991	0.6414	0.5942	0.5698	0.5731	0.5486	0.5747	0.6081	0.5429	0.6081	0.6227	0.6504	0.6227	0.626	0.6064	0.5812	0.6211	0.5836	0.5495	0.4965	0.5153	0.6203	0.6146	0.6341	0.5332	0.5641	0.5893	0.6227	0.626	0.5747	0.556	0.5682	0.6374	0.6081	0.5714	0.5617	0.5421	0.5584	0.5071	0.5413
-3.58	0.5958	0.5706	0.5926	0.56	0.525	0.5584	0.6129	0.5877	0.6015	0.5991	0.6422	0.5942	0.5698	0.5731	0.5495	0.5747	0.6081	0.5421	0.6097	0.6235	0.6504	0.6227	0.6252	0.6064	0.5812	0.6203	0.5836	0.5495	0.4949	0.5153	0.6203	0.6146	0.6349	0.5332	0.5641	0.5902	0.6235	0.6252	0.5747	0.5568	0.5674	0.6382	0.6072	0.5722	0.5617	0.5429	0.5592	0.5079	0.5413
-3.57	0.5958	0.5706	0.5934	0.5608	0.525	0.5592	0.6129	0.5877	0.6015	0.5991	0.6422	0.595	0.5714	0.5731	0.5495	0.5747	0.6081	0.5421	0.6064	0.6243	0.6504	0.6227	0.6243	0.6064	0.5804	0.6195	0.5845	0.5495	0.4941	0.5161	0.6195	0.6146	0.6341	0.534	0.5641	0.591	0.6235	0.6243	0.5747	0.5568	0.5674	0.6382	0.6072	0.5722	0.5625	0.5421	0.5592	0.5071	0.5405
-3.56	0.5958	0.5706	0.5934	0.5617	0.525	0.5584	0.6129	0.5877	0.5999	0.5999	0.6422	0.5942	0.5706	0.5722	0.5495	0.5755	0.6064	0.5421	0.6056	0.6243	0.6504	0.6227	0.6252	0.6064	0.5812	0.6178	0.5845	0.5495	0.4917	0.5153	0.6195	0.6154	0.6341	0.5348	0.5641	0.5902	0.6235	0.6227	0.5747	0.5568	0.5674	0.639	0.6064	0.5722	0.5625	0.5397	0.5584	0.5063	0.5405
-3.55	0.5958	0.5706	0.5942	0.5608	0.525	0.5576	0.6129	0.5869	0.5999	0.6007	0.6422	0.5942	0.5706	0.5714	0.5495	0.5763	0.6064	0.5421	0.604	0.6235	0.6504	0.6227	0.6243	0.6064	0.5812	0.6178	0.5836	0.5495	0.4917	0.5144	0.6186	0.6154	0.6341	0.534	0.5641	0.5893	0.6227	0.6235	0.5747	0.5568	0.5682	0.6382	0.6064	0.5714	0.5617	0.5381	0.5584	0.5055	0.5405
-3.54	0.5958	0.5706	0.5934	0.5608	0.525	0.5576	0.6121	0.5877	0.5999	0.6007	0.6422	0.5942	0.5706	0.5722	0.5486	0.5755	0.6064	0.5421	0.6081	0.6235	0.6504	0.6227	0.6235	0.6064	0.5812	0.6178	0.5828	0.5486	0.4917	0.5144	0.6186	0.6162	0.6349	0.5332	0.5641	0.5885	0.6227	0.6243	0.5739	0.5568	0.5674	0.6382	0.6072	0.5714	0.5608	0.5381	0.5584	0.5055	0.5405
-3.53	0.5967	0.5706	0.5934	0.56	0.525	0.5592	0.6113	0.5877	0.5999	0.6015	0.6422	0.5942	0.5714	0.5739	0.5478	0.5755	0.6081	0.5421	0.6081	0.6227	0.6512	0.6227	0.6235	0.6056	0.582	0.6178	0.5828	0.5486	0.4933	0.5144	0.6178	0.617	0.6357	0.5324	0.5641	0.5885	0.6227	0.6243	0.5739	0.5568	0.5674	0.6374	0.6081	0.5714	0.5617	0.5381	0.5592	0.5063	0.5405
-3.52	0.5975	0.5706	0.5934	0.5592	0.525	0.56	0.6113	0.5885	0.5991	0.6024	0.6422	0.5942	0.5722	0.5755	0.547	0.5755	0.6081	0.5421	0.6097	0.6227	0.652	0.6227	0.6227	0.6056	0.582	0.6178	0.5845	0.5486	0.4933	0.5153	0.6186	0.617	0.6357	0.5324	0.5633	0.5893	0.6219	0.6235	0.5747	0.5568	0.5682	0.6374	0.6089	0.5722	0.5625	0.5381	0.5584	0.5071	0.5397
-3.51	0.5983	0.5706	0.5926	0.5584	0.525	0.5592	0.6121	0.5877	0.5983	0.6024	0.6422	0.5942	0.5731	0.5755	0.547	0.5763	0.6081	0.5429	0.6089	0.6219	0.652	0.6227	0.6227	0.6056	0.5828	0.6178	0.5836	0.5495	0.4933	0.5153	0.6195	0.6162	0.6357	0.5324	0.5633	0.5893	0.6219	0.6227	0.5755	0.5568	0.569	0.6374	0.6072	0.5722	0.5625	0.5372	0.5584	0.5071	0.5397
-3.5	0.5983	0.5714	0.5926	0.5576	0.525	0.5576	0.6129	0.5877	0.5983	0.6015	0.6422	0.595	0.5731	0.5747	0.547	0.5763	0.6072	0.5429	0.6089	0.6227	0.652	0.6235	0.6219	0.6056	0.5828	0.6178	0.5836	0.5495	0.4925	0.5153	0.6203	0.6146	0.6357	0.5324	0.5633	0.5893	0.6219	0.6227	0.5755	0.5568	0.569	0.6382	0.6072	0.5722	0.5608	0.5381	0.5576	0.5071	0.5397
-3.49	0.5983	0.5706	0.5926	0.56	0.525	0.5568	0.6121	0.5885	0.5991	0.6007	0.6422	0.5958	0.5722	0.5739	0.547	0.5763	0.6072	0.5421	0.6081	0.6227	0.6512	0.6227	0.6227	0.6056	0.5836	0.6178	0.5828	0.5503	0.4925	0.5144	0.6211	0.6138	0.6357	0.5324	0.5633	0.5893	0.6227	0.6252	0.5747	0.5568	0.5674	0.639	0.6072	0.5714	0.5608	0.5397	0.5584	0.5063	0.5397
-3.48	0.5983	0.5698	0.5926	0.56	0.525	0.5568	0.6113	0.5902	0.5991	0.6007	0.6422	0.5958	0.5714	0.5739	0.5478	0.5771	0.6072	0.5405	0.6081	0.6227	0.6512	0.6235	0.6235	0.6032	0.5836	0.6178	0.5836	0.5511	0.4925	0.5153	0.6219	0.6121	0.6357	0.5324	0.5625	0.5902	0.6227	0.6268	0.5739	0.5568	0.5665	0.639	0.6081	0.5722	0.5608	0.5405	0.5584	0.5063	0.5397
-3.47	0.5975	0.569	0.5918	0.5608	0.525	0.5568	0.6105	0.591	0.5991	0.5999	0.6422	0.5958	0.5714	0.5731	0.5478	0.5779	0.6081	0.5405	0.604	0.6227	0.6512	0.6235	0.6243	0.6032	0.5836	0.6178	0.5845	0.5511	0.4941	0.5161	0.6235	0.6129	0.6349	0.5324	0.5617	0.5918	0.6227	0.6268	0.5739	0.5568	0.5665	0.6382	0.6081	0.5722	0.5617	0.5397	0.5592	0.5055	0.5405
-3.46	0.5967	0.569	0.5918	0.5584	0.525	0.5568	0.6105	0.5902	0.5991	0.5999	0.6422	0.595	0.5714	0.5722	0.5486	0.5779	0.6081	0.5413	0.604	0.6227	0.6512	0.6252	0.6243	0.6032	0.5836	0.6178	0.5836	0.5503	0.49	0.5177	0.6235	0.6138	0.6349	0.5324	0.5625	0.5918	0.6219	0.6252	0.5747	0.5568	0.5674	0.6374	0.6081	0.5722	0.5617	0.5389	0.5584	0.5063	0.5413
-3.45	0.595	0.5698	0.5926	0.5584	0.525	0.5568	0.6113	0.5885	0.5991	0.5991	0.6422	0.595	0.5698	0.5722	0.5486	0.5771	0.6081	0.5421	0.604	0.6227	0.652	0.6243	0.6235	0.6064	0.5845	0.6178	0.5836	0.5503	0.49	0.5169	0.6219	0.6146	0.6349	0.5332	0.5633	0.591	0.6219	0.6235	0.5747	0.556	0.5674	0.6374	0.6081	0.5714	0.5625	0.5389	0.5584	0.5063	0.5413
-3.44	0.5942	0.5706	0.5934	0.5584	0.5258	0.5568	0.6113	0.5869	0.6007	0.5991	0.6422	0.595	0.5698	0.5731	0.5486	0.5763	0.6081	0.5421	0.6089	0.6235	0.6512	0.6235	0.6227	0.6064	0.5845	0.6178	0.5828	0.5503	0.4884	0.5161	0.6203	0.6138	0.6341	0.5332	0.5641	0.5902	0.6219	0.6252	0.5747	0.5551	0.5674	0.6382	0.6097	0.5714	0.5617	0.5397	0.5576	0.5063	0.5405
-3.43	0.5942	0.5714	0.5934	0.56	0.5258	0.5568	0.6113	0.5869	0.5999	0.5991	0.6422	0.5958	0.5698	0.5731	0.5478	0.5763	0.6081	0.5413	0.6105	0.6243	0.6512	0.6227	0.6227	0.6064	0.5845	0.6178	0.5828	0.5503	0.4925	0.5161	0.6195	0.6129	0.6349	0.534	0.5641	0.5902	0.6235	0.6252	0.5739	0.5551	0.5674	0.6382	0.6105	0.5714	0.5617	0.5397	0.5576	0.5063	0.5397
-3.42	0.595	0.5714	0.5918	0.5608	0.5258	0.5568	0.6113	0.5877	0.6007	0.5991	0.6422	0.5958	0.5714	0.5731	0.547	0.5763	0.6072	0.5413	0.6121	0.6252	0.6496	0.6219	0.6276	0.6072	0.5828	0.6178	0.5845	0.5486	0.4917	0.5161	0.6211	0.6138	0.6349	0.534	0.5641	0.5902	0.6243	0.6252	0.5747	0.556	0.5674	0.6382	0.6105	0.5714	0.5608	0.5389	0.5576	0.5071	0.5397
-3.41	0.595	0.5714	0.5918	0.5608	0.525	0.5576	0.6129	0.5885	0.5991	0.5999	0.6422	0.595	0.5714	0.5722	0.547	0.5755	0.6072	0.5413	0.6113	0.6252	0.6496	0.6211	0.6276	0.6081	0.5828	0.6178	0.5845	0.5486	0.4908	0.5161	0.6211	0.6146	0.6357	0.5348	0.5641	0.5893	0.6243	0.6235	0.5747	0.5568	0.5682	0.6374	0.6089	0.5714	0.5625	0.5381	0.5576	0.5071	0.5397
-3.4	0.595	0.5714	0.5926	0.5608	0.525	0.5576	0.6138	0.5877	0.5991	0.5999	0.6422	0.595	0.5706	0.5731	0.5486	0.5747	0.6072	0.5421	0.6105	0.6252	0.6496	0.6211	0.6276	0.6089	0.582	0.6178	0.5853	0.5486	0.4908	0.5153	0.6211	0.6154	0.6349	0.5348	0.5641	0.5885	0.6235	0.6227	0.5747	0.5568	0.5682	0.6374	0.6081	0.5714	0.5633	0.5381	0.5576	0.5079	0.5397
-3.39	0.595	0.5706	0.5934	0.56	0.5258	0.5584	0.6138	0.5877	0.5983	0.6015	0.6422	0.595	0.5698	0.5739	0.5503	0.5739	0.6081	0.5421	0.6081	0.6252	0.6496	0.6219	0.6227	0.6081	0.582	0.6178	0.5836	0.5495	0.4917	0.5153	0.6211	0.6154	0.6349	0.534	0.5633	0.5877	0.6235	0.6235	0.5747	0.5568	0.569	0.6374	0.6089	0.5722	0.5641	0.5389	0.5568	0.5079	0.5397
-3.38	0.5967	0.5706	0.5926	0.5592	0.5258	0.5576	0.6129	0.5877	0.5983	0.6024	0.6422	0.5967	0.5698	0.5747	0.5503	0.5739	0.6081	0.5421	0.6081	0.6252	0.6504	0.6227	0.6235	0.6072	0.582	0.6178	0.5828	0.5495	0.4933	0.5161	0.6219	0.6146	0.6357	0.5332	0.5625	0.5877	0.6235	0.6235	0.5755	0.556	0.569	0.6374	0.6089	0.5714	0.5633	0.5397	0.5576	0.5096	0.5397
-3.37	0.5975	0.5706	0.5926	0.5576	0.5258	0.5576	0.6121	0.5893	0.5983	0.6032	0.6422	0.5967	0.5698	0.5747	0.5486	0.5747	0.6081	0.5421	0.6064	0.6243	0.6504	0.6219	0.6235	0.6064	0.582	0.6178	0.5845	0.5486	0.4925	0.5169	0.6227	0.6146	0.6357	0.5324	0.5617	0.5877	0.6235	0.6243	0.5755	0.5568	0.569	0.6382	0.6089	0.5722	0.5625	0.5397	0.5584	0.5088	0.5397
-3.36	0.5983	0.5714	0.5934	0.5576	0.525	0.5576	0.6113	0.591	0.5991	0.6024	0.6422	0.5967	0.5698	0.5739	0.547	0.5747	0.6081	0.5429	0.6072	0.6235	0.6504	0.6219	0.6235	0.6056	0.5828	0.6186	0.5845	0.5486	0.4884	0.5169	0.6227	0.6138	0.6357	0.5332	0.5625	0.5885	0.6227	0.6235	0.5747	0.5576	0.5682	0.639	0.6072	0.5714	0.5617	0.5397	0.5584	0.5088	0.5397
-3.35	0.5967	0.5706	0.5934	0.5576	0.525	0.5584	0.6113	0.5918	0.5991	0.6015	0.6422	0.5958	0.569	0.5747	0.547	0.5755	0.6072	0.5446	0.6072	0.6227	0.6504	0.6219	0.6227	0.6056	0.5828	0.6186	0.5845	0.5486	0.4884	0.5161	0.6227	0.6138	0.6349	0.534	0.5633	0.5885	0.6227	0.6243	0.5739	0.5592	0.5674	0.639	0.6072	0.5731	0.5617	0.5397	0.5576	0.5079	0.5397
-3.34	0.5967	0.5698	0.5926	0.5584	0.525	0.5584	0.6121	0.591	0.5999	0.6007	0.6414	0.5958	0.569	0.5755	0.547	0.5763	0.6064	0.5454	0.6081	0.6227	0.6504	0.6227	0.6235	0.6056	0.5836	0.6195	0.582	0.5486	0.4884	0.5153	0.6219	0.6138	0.6349	0.5348	0.5641	0.5877	0.6227	0.6252	0.5739	0.5584	0.5665	0.6382	0.6072	0.5731	0.5617	0.5397	0.5568	0.5079	0.5397
-3.33	0.5967	0.569	0.5926	0.5584	0.525	0.5568	0.6121	0.5902	0.5991	0.6007	0.6414	0.595	0.569	0.5763	0.547	0.5771	0.6064	0.5446	0.6081	0.6227	0.6496	0.6227	0.6243	0.6056	0.5836	0.6186	0.582	0.5486	0.4925	0.5153	0.6211	0.6146	0.6374	0.534	0.5641	0.5885	0.6219	0.6268	0.5739	0.5568	0.5665	0.6382	0.6072	0.5739	0.5617	0.5397	0.5568	0.5071	0.5397
-3.32	0.5967	0.569	0.5934	0.5592	0.525	0.556	0.6121	0.5893	0.5991	0.6007	0.6414	0.5942	0.5698	0.5755	0.547	0.5771	0.6072	0.5429	0.6089	0.6235	0.6488	0.6227	0.6243	0.6056	0.5828	0.6195	0.5812	0.5478	0.4917	0.5153	0.6219	0.6154	0.6382	0.5332	0.5641	0.5893	0.6219	0.6268	0.5739	0.556	0.5665	0.6382	0.6064	0.5731	0.56	0.5397	0.5576	0.5063	0.5397
-3.31	0.5958	0.569	0.5934	0.5592	0.525	0.556	0.6121	0.5893	0.5983	0.6007	0.6422	0.5942	0.5698	0.5747	0.547	0.5763	0.6081	0.5421	0.6089	0.6235	0.6488	0.6227	0.6252	0.6056	0.582	0.6186	0.582	0.5486	0.4892	0.5153	0.6227	0.6154	0.639	0.5324	0.5649	0.5902	0.6219	0.626	0.5739	0.556	0.5665	0.6374	0.6064	0.5722	0.56	0.5397	0.5584	0.5063	0.5397
-3.3	0.595	0.5698	0.5934	0.5592	0.5258	0.5568	0.6129	0.5877	0.5975	0.5999	0.6422	0.5942	0.5698	0.5739	0.5478	0.5763	0.6081	0.5413	0.6097	0.6243	0.6512	0.6219	0.626	0.6056	0.582	0.6186	0.5812	0.5486	0.4884	0.5153	0.6235	0.6162	0.6357	0.5324	0.5649	0.5893	0.6235	0.6252	0.5739	0.5568	0.5665	0.6365	0.6072	0.5714	0.5592	0.5397	0.5592	0.5071	0.5397
-3.29	0.5958	0.5698	0.5942	0.5592	0.5275	0.5576	0.6121	0.5869	0.5975	0.5999	0.6422	0.5942	0.569	0.5739	0.5486	0.5763	0.6081	0.5413	0.6105	0.6235	0.6512	0.6211	0.626	0.6064	0.5828	0.6178	0.5828	0.5486	0.4884	0.5153	0.6227	0.6162	0.6349	0.5324	0.5649	0.5885	0.6243	0.6243	0.5739	0.556	0.5674	0.6365	0.6097	0.5714	0.5608	0.5397	0.5584	0.5071	0.5397
-3.28	0.5958	0.5698	0.5942	0.5592	0.5291	0.5576	0.6121	0.5861	0.5983	0.5999	0.6422	0.5934	0.569	0.5739	0.5495	0.5763	0.6072	0.5405	0.6113	0.6235	0.6512	0.6203	0.6252	0.6072	0.5836	0.6178	0.5828	0.5486	0.4917	0.5153	0.6219	0.6162	0.6341	0.5332	0.5641	0.5893	0.6252	0.6243	0.5739	0.556	0.5665	0.6382	0.6105	0.5722	0.5617	0.5405	0.5584	0.5063	0.5397
-3.27	0.5958	0.5698	0.595	0.5584	0.5291	0.5576	0.6113	0.5861	0.5991	0.6007	0.6414	0.5942	0.569	0.5739	0.5495	0.5763	0.6072	0.5413	0.6113	0.6219	0.6496	0.6211	0.6235	0.6072	0.5828	0.6186	0.5861	0.5478	0.4917	0.5153	0.6211	0.6154	0.6349	0.534	0.5641	0.5893	0.6252	0.6243	0.5747	0.556	0.5674	0.6382	0.6105	0.5731	0.5625	0.5421	0.5584	0.5055	0.5397
-3.26	0.5958	0.5706	0.5942	0.5576	0.5275	0.5576	0.6113	0.5861	0.5983	0.6007	0.6414	0.595	0.5698	0.5739	0.5495	0.5763	0.6072	0.5413	0.6105	0.6219	0.6504	0.6211	0.6235	0.6064	0.582	0.6195	0.5861	0.5486	0.4908	0.5153	0.6211	0.6154	0.6349	0.534	0.5641	0.5893	0.6252	0.6243	0.5755	0.5568	0.5674	0.6382	0.6089	0.5731	0.5633	0.5429	0.5592	0.5063	0.5397
-3.25	0.5958	0.5714	0.5942	0.5576	0.5267	0.5584	0.6105	0.5869	0.5975	0.6015	0.6414	0.5958	0.5698	0.5739	0.5495	0.5763	0.6081	0.5421	0.6105	0.6227	0.6512	0.6219	0.6227	0.6056	0.5812	0.6195	0.5861	0.5486	0.4908	0.5161	0.6211	0.6162	0.6349	0.5332	0.5641	0.5885	0.6243	0.6243	0.5763	0.5568	0.5682	0.6374	0.6081	0.5731	0.5633	0.5421	0.56	0.5079	0.5397
-3.24	0.5967	0.5714	0.5934	0.5576	0.5267	0.5592	0.6105	0.5869	0.5983	0.6015	0.6414	0.5958	0.5698	0.5739	0.5486	0.5763	0.6081	0.5413	0.6113	0.6235	0.652	0.6211	0.6227	0.6056	0.5812	0.6195	0.5836	0.5495	0.4917	0.5169	0.6219	0.6162	0.6349	0.5324	0.5657	0.5885	0.6235	0.6235	0.5763	0.5568	0.5682	0.6382	0.6081	0.5731	0.5633	0.5405	0.5608	0.5096	0.5397
-3.23	0.5975	0.5714	0.5934	0.5584	0.5275	0.5592	0.6105	0.5877	0.5999	0.6024	0.6414	0.595	0.5698	0.5747	0.5486	0.5763	0.6081	0.5413	0.6105	0.6235	0.6512	0.6211	0.6235	0.6056	0.5812	0.6186	0.5836	0.5486	0.4925	0.5169	0.6219	0.6162	0.6341	0.5324	0.5674	0.5885	0.6219	0.6243	0.5763	0.5568	0.5682	0.6398	0.6081	0.5722	0.5633	0.5389	0.5608	0.5096	0.5397
-3.22	0.5983	0.5706	0.5934	0.5584	0.5267	0.5592	0.6113	0.5885	0.5999	0.6015	0.6406	0.5942	0.5714	0.5763	0.5478	0.5763	0.6081	0.5413	0.6105	0.6227	0.6504	0.6203	0.6227	0.6064	0.582	0.6195	0.582	0.5478	0.4925	0.5161	0.6227	0.6154	0.6341	0.5324	0.5682	0.5885	0.6211	0.6235	0.5763	0.5568	0.5682	0.6414	0.6081	0.5714	0.5617	0.5381	0.56	0.5088	0.5405
-3.21	0.5983	0.5706	0.5942	0.5584	0.5258	0.5592	0.6121	0.5902	0.5991	0.6007	0.6406	0.5934	0.5722	0.5771	0.5486	0.5763	0.6081	0.5421	0.6089	0.6227	0.6496	0.6203	0.6227	0.6064	0.582	0.6186	0.582	0.5478	0.4892	0.5161	0.6227	0.6146	0.6341	0.5324	0.5665	0.5885	0.6211	0.6243	0.5755	0.5568	0.5682	0.6414	0.6072	0.5706	0.5617	0.5381	0.5592	0.5079	0.5405
-3.2	0.5967	0.5706	0.5942	0.5584	0.525	0.5592	0.6121	0.5902	0.5983	0.5999	0.6398	0.5934	0.5722	0.5763	0.5486	0.5771	0.6081	0.5429	0.6097	0.6227	0.6504	0.6203	0.6219	0.6064	0.5828	0.6186	0.582	0.5478	0.4892	0.5161	0.6219	0.6146	0.6349	0.5324	0.5649	0.5877	0.6219	0.6243	0.5747	0.5568	0.5674	0.6414	0.6072	0.5722	0.5608	0.5389	0.5592	0.5079	0.5405
-3.19	0.595	0.5714	0.5942	0.56	0.525	0.5584	0.6121	0.5885	0.5991	0.5999	0.6406	0.5934	0.5714	0.5747	0.5486	0.5779	0.6081	0.5438	0.6089	0.6227	0.6504	0.6211	0.6235	0.6056	0.5828	0.6186	0.5836	0.5478	0.4892	0.5161	0.6219	0.6146	0.6357	0.5332	0.5633	0.5877	0.6227	0.626	0.5739	0.556	0.5674	0.6406	0.6081	0.5731	0.5617	0.5397	0.5584	0.5079	0.5397
-3.18	0.5926	0.5706	0.5942	0.5608	0.5258	0.5576	0.6121	0.5877	0.5991	0.6007	0.6414	0.5926	0.5706	0.5739	0.5486	0.5779	0.6081	0.5446	0.6097	0.6219	0.6504	0.6219	0.6243	0.6072	0.5828	0.6186	0.5836	0.5478	0.4925	0.5153	0.6211	0.6154	0.6365	0.5332	0.5633	0.5877	0.6227	0.626	0.5739	0.556	0.5665	0.6406	0.6089	0.5739	0.5617	0.5397	0.5576	0.5071	0.5397
-3.17	0.5926	0.5698	0.5942	0.56	0.5267	0.5568	0.6129	0.5877	0.5991	0.5999	0.6422	0.5926	0.5698	0.5731	0.5478	0.5771	0.6081	0.5438	0.6081	0.6219	0.6496	0.6227	0.6252	0.6081	0.582	0.6195	0.5853	0.5486	0.4933	0.5153	0.6227	0.6146	0.6374	0.534	0.5633	0.5885	0.6227	0.6252	0.5739	0.556	0.5665	0.639	0.6081	0.5739	0.5617	0.5405	0.5576	0.5063	0.5397
-3.16	0.5926	0.569	0.5942	0.5584	0.5267	0.5568	0.6121	0.5885	0.5983	0.5999	0.6414	0.5926	0.569	0.5731	0.5478	0.5755	0.6081	0.5429	0.6081	0.6219	0.6504	0.6219	0.6252	0.6089	0.5812	0.6186	0.5853	0.5495	0.4917	0.5153	0.6227	0.6146	0.6374	0.534	0.5649	0.5877	0.6227	0.6243	0.5747	0.5568	0.5665	0.6382	0.6072	0.5731	0.5617	0.5405	0.5576	0.5055	0.5397
-3.15	0.5942	0.569	0.5934	0.5584	0.5258	0.5568	0.6113	0.5885	0.5983	0.5999	0.6414	0.5934	0.569	0.5731	0.547	0.5755	0.6081	0.5421	0.6072	0.6235	0.652	0.6219	0.6243	0.6081	0.5812	0.6203	0.5853	0.5486	0.4917	0.5161	0.6235	0.6146	0.6365	0.5348	0.5657	0.5877	0.6227	0.6235	0.5747	0.556	0.5665	0.6382	0.6072	0.5731	0.5617	0.5413	0.5576	0.5055	0.5397
-3.14	0.5942	0.569	0.5934	0.5617	0.525	0.5576	0.6113	0.5877	0.5983	0.6007	0.6414	0.5934	0.5698	0.5739	0.5478	0.5755	0.6081	0.5429	0.6089	0.6243	0.652	0.6211	0.6235	0.6072	0.5812	0.6211	0.5836	0.5486	0.4917	0.5161	0.6219	0.6154	0.6357	0.534	0.5657	0.5877	0.6235	0.6235	0.5747	0.5551	0.5665	0.6382	0.6105	0.5731	0.5617	0.5405	0.5568	0.5055	0.5397
-3.13	0.595	0.5698	0.5934	0.5617	0.5258	0.5584	0.6121	0.5869	0.5991	0.6015	0.6422	0.5926	0.5706	0.5747	0.5486	0.5755	0.6081	0.5429	0.6089	0.6252	0.6512	0.6211	0.6227	0.6064	0.5812	0.6219	0.5836	0.5486	0.4933	0.5169	0.6211	0.6154	0.6349	0.5332	0.5649	0.5885	0.6243	0.6227	0.5739	0.5543	0.5665	0.6382	0.6113	0.5731	0.5617	0.5397	0.5576	0.5055	0.5397
-3.12	0.5942	0.5706	0.5934	0.5617	0.5267	0.5592	0.6129	0.5869	0.5999	0.6024	0.6422	0.5926	0.5714	0.5747	0.5495	0.5755	0.6081	0.5429	0.6089	0.6252	0.6496	0.6211	0.6227	0.6072	0.5804	0.6203	0.5836	0.5486	0.4933	0.5177	0.6203	0.6154	0.6349	0.5324	0.5641	0.5885	0.6235	0.6227	0.5755	0.5543	0.5665	0.6374	0.6113	0.5731	0.5617	0.5389	0.5584	0.5063	0.5397
-3.11	0.595	0.5714	0.5934	0.5592	0.5275	0.5592	0.6121	0.5877	0.5999	0.6024	0.6414	0.5934	0.5714	0.5747	0.5503	0.5755	0.6081	0.5421	0.6089	0.6243	0.6504	0.6219	0.6227	0.6089	0.5804	0.6186	0.5836	0.5495	0.4933	0.5185	0.6211	0.6154	0.6349	0.5332	0.5641	0.5885	0.6235	0.6227	0.5771	0.5543	0.5665	0.6374	0.6081	0.5731	0.5625	0.5389	0.5592	0.5071	0.5397
-3.1	0.5942	0.5714	0.5934	0.5592	0.5267	0.5592	0.6113	0.5885	0.5999	0.6015	0.6414	0.5942	0.5706	0.5739	0.5503	0.5755	0.6081	0.5421	0.6097	0.6243	0.652	0.6227	0.6235	0.6089	0.5804	0.6178	0.5836	0.5486	0.4933	0.5185	0.6219	0.6154	0.6349	0.5348	0.5649	0.5885	0.6227	0.6235	0.5779	0.5551	0.5674	0.6374	0.6072	0.5731	0.5633	0.5389	0.56	0.5079	0.5397
-3.09	0.595	0.5714	0.5934	0.5608	0.5258	0.56	0.6105	0.5885	0.5991	0.6015	0.6414	0.5942	0.5706	0.5739	0.5495	0.5755	0.6081	0.5421	0.6097	0.6235	0.6528	0.6227	0.6235	0.6072	0.5804	0.6186	0.5828	0.5486	0.4933	0.5177	0.6227	0.6154	0.6357	0.534	0.5649	0.5885	0.6235	0.6235	0.5771	0.556	0.5682	0.6382	0.6072	0.5722	0.5633	0.5389	0.56	0.5079	0.5397
-3.08	0.595	0.5714	0.5934	0.56	0.525	0.5608	0.6072	0.5893	0.5999	0.6015	0.6422	0.5934	0.5698	0.5739	0.5495	0.5755	0.6081	0.5421	0.6089	0.6235	0.652	0.6227	0.6235	0.6056	0.5804	0.6186	0.582	0.5478	0.4925	0.5177	0.6227	0.617	0.6365	0.5332	0.5649	0.5885	0.6219	0.6235	0.5763	0.5568	0.5682	0.639	0.6081	0.5714	0.5617	0.5389	0.56	0.5079	0.5397
-3.07	0.595	0.5714	0.5934	0.56	0.525	0.5608	0.6081	0.5902	0.5991	0.6015	0.6414	0.5926	0.5698	0.5731	0.5495	0.5763	0.6081	0.5421	0.6081	0.6227	0.652	0.6235	0.6227	0.6056	0.5804	0.6186	0.582	0.5495	0.4917	0.5169	0.6219	0.617	0.6365	0.5315	0.5649	0.5885	0.6219	0.6227	0.5763	0.5568	0.5674	0.6398	0.6081	0.5714	0.5608	0.5389	0.56	0.5079	0.5405
-3.06	0.5942	0.5706	0.5934	0.5584	0.525	0.56	0.6089	0.591	0.5999	0.6007	0.6414	0.5934	0.569	0.5722	0.5503	0.5763	0.6081	0.5438	0.6081	0.6227	0.6512	0.6235	0.6235	0.6056	0.5812	0.6178	0.5828	0.5503	0.4908	0.5161	0.6219	0.6178	0.6357	0.5332	0.5657	0.5893	0.6211	0.6235	0.5763	0.5576	0.5674	0.639	0.6081	0.5714	0.5608	0.5381	0.5592	0.5071	0.5405
-3.05	0.5934	0.5698	0.5934	0.56	0.525	0.5592	0.6121	0.5902	0.5991	0.5999	0.6414	0.5934	0.569	0.5722	0.5495	0.5763	0.6081	0.5446	0.6081	0.6227	0.6512	0.6235	0.6243	0.6056	0.5812	0.6186	0.5836	0.5495	0.4917	0.5153	0.6211	0.6154	0.6349	0.5332	0.5665	0.5893	0.6219	0.6243	0.5763	0.5584	0.5674	0.6382	0.6081	0.5714	0.5617	0.5381	0.5592	0.5063	0.5405
-3.04	0.5934	0.569	0.5942	0.5617	0.525	0.5592	0.6113	0.5893	0.5999	0.5999	0.6414	0.5942	0.5698	0.5722	0.5495	0.5763	0.6081	0.5438	0.6081	0.6227	0.6496	0.6219	0.6252	0.6056	0.5812	0.6186	0.5828	0.5478	0.4917	0.5153	0.6211	0.6154	0.6357	0.5332	0.5657	0.5893	0.6211	0.6252	0.5755	0.5584	0.5674	0.6374	0.6081	0.5722	0.5608	0.5389	0.5584	0.5055	0.5397
-3.03	0.5942	0.5698	0.5942	0.5617	0.5258	0.5592	0.6048	0.5885	0.5991	0.6007	0.6406	0.5934	0.5714	0.5739	0.5495	0.5771	0.6089	0.5421	0.6081	0.6227	0.6496	0.6235	0.6252	0.6081	0.5812	0.6195	0.5828	0.5478	0.4925	0.5153	0.6211	0.6146	0.6357	0.5324	0.5649	0.5885	0.6219	0.6243	0.5747	0.5576	0.5674	0.6374	0.6081	0.5731	0.5608	0.5389	0.5592	0.5055	0.5397
-3.02	0.595	0.5714	0.5942	0.5608	0.5258	0.5592	0.6056	0.5893	0.5991	0.6015	0.6398	0.5934	0.5722	0.5739	0.5495	0.5779	0.6089	0.5405	0.6089	0.6227	0.6504	0.6235	0.626	0.6089	0.5812	0.6195	0.5828	0.5486	0.4925	0.5153	0.6227	0.6154	0.6357	0.5324	0.5665	0.5893	0.6219	0.6235	0.5739	0.5568	0.5682	0.6374	0.6081	0.5739	0.5608	0.5389	0.5592	0.5055	0.5405
-3.01	0.595	0.5722	0.5942	0.5592	0.5258	0.5584	0.6064	0.5893	0.5983	0.6007	0.6406	0.5934	0.5722	0.5747	0.5486	0.5779	0.6097	0.5413	0.6089	0.6227	0.6504	0.6243	0.626	0.6097	0.5812	0.6203	0.5836	0.5503	0.4933	0.5153	0.6235	0.6146	0.6341	0.5332	0.5665	0.5902	0.6227	0.6227	0.5739	0.556	0.5682	0.6374	0.6089	0.5747	0.5617	0.5389	0.5584	0.5055	0.5413
-3	0.5942	0.5714	0.5942	0.5592	0.525	0.5584	0.6121	0.5893	0.5991	0.5999	0.6414	0.5934	0.5706	0.5731	0.5486	0.5763	0.6089	0.5405	0.6089	0.6227	0.6512	0.6227	0.626	0.6072	0.5812	0.6203	0.5836	0.5503	0.4933	0.5153	0.6235	0.6146	0.6349	0.5332	0.5665	0.5902	0.6227	0.6227	0.5739	0.556	0.5674	0.6374	0.6089	0.5755	0.5617	0.5389	0.5584	0.5055	0.5421
-2.99	0.5942	0.5698	0.595	0.56	0.525	0.5584	0.6121	0.5885	0.5999	0.5999	0.6422	0.5942	0.5706	0.5731	0.5478	0.5747	0.6089	0.5413	0.6081	0.6219	0.6504	0.6227	0.6243	0.6072	0.582	0.6203	0.5836	0.5503	0.4941	0.5153	0.6219	0.6146	0.6357	0.5332	0.5641	0.5885	0.6235	0.6227	0.5739	0.5551	0.5665	0.6374	0.6081	0.5755	0.5617	0.5397	0.5584	0.5055	0.5413
-2.98	0.595	0.5698	0.5942	0.56	0.5258	0.5584	0.6121	0.5885	0.6015	0.6007	0.6431	0.595	0.5698	0.5739	0.5495	0.5747	0.6081	0.5413	0.6072	0.6219	0.652	0.6235	0.6243	0.6072	0.582	0.6203	0.5836	0.5495	0.4941	0.5161	0.6211	0.6146	0.6374	0.5324	0.5641	0.5877	0.6235	0.6227	0.5755	0.5551	0.5665	0.6374	0.6064	0.5747	0.5625	0.5397	0.56	0.5055	0.5405
-2.97	0.5958	0.5706	0.5942	0.5592	0.5267	0.5584	0.6129	0.5885	0.6015	0.6007	0.6431	0.5958	0.5698	0.5747	0.5486	0.5755	0.6081	0.5421	0.6072	0.6211	0.652	0.6235	0.6243	0.6072	0.582	0.6211	0.5836	0.5495	0.4941	0.5177	0.6203	0.6146	0.6365	0.5324	0.5641	0.5877	0.6227	0.6227	0.5771	0.5551	0.5665	0.6374	0.6064	0.5731	0.5641	0.5405	0.5608	0.5063	0.5397
-2.96	0.5958	0.5714	0.5934	0.5584	0.5267	0.5584	0.6129	0.5885	0.6015	0.6015	0.6431	0.595	0.5698	0.5747	0.5486	0.5763	0.6081	0.5421	0.6081	0.6211	0.6528	0.6235	0.6252	0.6064	0.582	0.6211	0.5836	0.5495	0.4933	0.5185	0.6203	0.6146	0.6357	0.5332	0.5641	0.5885	0.6211	0.6227	0.5788	0.556	0.5665	0.6374	0.6072	0.5722	0.5641	0.5397	0.5608	0.5079	0.5397
-2.95	0.5958	0.5714	0.5942	0.5592	0.5258	0.5592	0.6121	0.5885	0.5999	0.6024	0.6422	0.5942	0.5706	0.5739	0.547	0.5763	0.6081	0.5421	0.6097	0.6219	0.6512	0.6235	0.6252	0.6056	0.5828	0.6211	0.5836	0.5495	0.4925	0.5185	0.6195	0.6154	0.6349	0.5332	0.5649	0.5885	0.6203	0.6227	0.5779	0.556	0.5665	0.6382	0.6081	0.5714	0.5633	0.5397	0.56	0.5079	0.5397
-2.94	0.5967	0.5714	0.5967	0.5608	0.525	0.56	0.6113	0.5893	0.5999	0.6032	0.6422	0.5942	0.5714	0.5739	0.5478	0.5763	0.6081	0.5429	0.6105	0.6235	0.6504	0.6243	0.6252	0.6056	0.5836	0.6203	0.5853	0.5486	0.4925	0.5177	0.6195	0.6162	0.6349	0.5332	0.5657	0.5893	0.6203	0.6227	0.5771	0.5551	0.5674	0.6382	0.6072	0.5714	0.5608	0.5397	0.5592	0.5071	0.5397
-2.93	0.5967	0.5706	0.5975	0.5608	0.525	0.56	0.6064	0.5902	0.5983	0.6032	0.6422	0.595	0.5714	0.5739	0.5486	0.5763	0.6072	0.5429	0.6097	0.6243	0.6512	0.6243	0.6252	0.6064	0.5836	0.6195	0.5861	0.5486	0.4925	0.5177	0.6195	0.6178	0.6349	0.5332	0.5665	0.5893	0.6211	0.6227	0.5763	0.5551	0.5674	0.6398	0.6072	0.5722	0.5608	0.5389	0.5592	0.5055	0.5397
-2.92	0.5967	0.5706	0.5975	0.56	0.525	0.5592	0.6072	0.5918	0.5991	0.6032	0.6422	0.595	0.5714	0.5739	0.5495	0.5755	0.6072	0.5438	0.6089	0.6235	0.6528	0.6235	0.6252	0.6064	0.5836	0.6186	0.5861	0.5495	0.4933	0.5177	0.6203	0.6178	0.6357	0.534	0.569	0.5893	0.6219	0.6227	0.5755	0.556	0.5682	0.6406	0.6064	0.5722	0.5608	0.5389	0.5592	0.5047	0.5397
-2.91	0.595	0.5714	0.595	0.5584	0.525	0.5568	0.6081	0.5918	0.5983	0.6024	0.6422	0.595	0.5706	0.5731	0.5495	0.5755	0.6072	0.5429	0.6081	0.6227	0.6545	0.6235	0.6252	0.6064	0.5836	0.6178	0.5836	0.5511	0.4933	0.5169	0.6203	0.617	0.6365	0.5348	0.5682	0.5885	0.6227	0.6235	0.5747	0.5576	0.569	0.6406	0.6072	0.5731	0.5617	0.5389	0.5584	0.5047	0.5397
-2.9	0.5942	0.5731	0.5934	0.5576	0.525	0.556	0.6121	0.5902	0.5999	0.6015	0.6422	0.5942	0.5698	0.5731	0.5495	0.5755	0.6081	0.5429	0.6081	0.6219	0.6536	0.6235	0.6252	0.6056	0.5836	0.6178	0.5828	0.5519	0.4933	0.5169	0.6203	0.6154	0.6382	0.5348	0.5674	0.5885	0.6219	0.6243	0.5747	0.5584	0.569	0.639	0.6072	0.5722	0.5617	0.5397	0.5576	0.5047	0.5397
-2.89	0.5942	0.5739	0.5918	0.5576	0.525	0.5568	0.6113	0.5885	0.5999	0.6007	0.6422	0.595	0.569	0.5731	0.5486	0.5771	0.6081	0.5421	0.6072	0.6219	0.6528	0.6235	0.6252	0.6056	0.5836	0.6178	0.5828	0.5519	0.4933	0.5161	0.6211	0.6154	0.6374	0.5348	0.5641	0.5885	0.6219	0.6252	0.5747	0.5592	0.5682	0.6374	0.6081	0.5722	0.5617	0.5389	0.5576	0.5055	0.5405
-2.88	0.595	0.5731	0.5918	0.5576	0.525	0.5584	0.6056	0.5877	0.6024	0.5999	0.6422	0.595	0.569	0.5731	0.5486	0.5771	0.6081	0.5421	0.6064	0.6219	0.652	0.6227	0.6252	0.6056	0.5828	0.617	0.5836	0.5511	0.4933	0.5161	0.6219	0.6162	0.6365	0.534	0.5633	0.5885	0.6219	0.6243	0.5747	0.5584	0.5674	0.6374	0.6072	0.5722	0.5617	0.5381	0.5576	0.5055	0.5413
-2.87	0.5958	0.5731	0.5926	0.5584	0.525	0.5584	0.6064	0.5885	0.6032	0.5991	0.6422	0.595	0.569	0.5722	0.5478	0.5779	0.6081	0.5421	0.6064	0.6227	0.652	0.6227	0.6252	0.6056	0.582	0.617	0.5828	0.5495	0.4933	0.5153	0.6227	0.6162	0.6357	0.534	0.5641	0.5877	0.6227	0.6235	0.5739	0.5584	0.5682	0.6365	0.6072	0.5731	0.5617	0.5381	0.5576	0.5055	0.5429
-2.86	0.5958	0.5731	0.5934	0.5584	0.525	0.5576	0.6072	0.5885	0.6032	0.5991	0.6422	0.595	0.569	0.5722	0.5478	0.5779	0.6081	0.5421	0.6081	0.6227	0.6512	0.6227	0.626	0.6064	0.582	0.6178	0.582	0.5478	0.4925	0.5161	0.6227	0.6162	0.6365	0.5324	0.5641	0.5877	0.6227	0.6227	0.5739	0.5576	0.569	0.6365	0.6072	0.5747	0.5617	0.5397	0.5568	0.5055	0.5429
-2.85	0.5958	0.5722	0.5926	0.5592	0.5267	0.5568	0.6129	0.5877	0.6007	0.5999	0.6422	0.595	0.569	0.5731	0.5478	0.5779	0.6081	0.5421	0.6097	0.6227	0.6504	0.6227	0.626	0.6072	0.5828	0.6195	0.582	0.547	0.4925	0.5177	0.6227	0.6154	0.6365	0.5324	0.5649	0.5885	0.6227	0.6227	0.5747	0.5576	0.5682	0.6365	0.6072	0.5747	0.5617	0.5413	0.5568	0.5055	0.5429
-2.84	0.5958	0.5714	0.5926	0.5592	0.5283	0.5568	0.6129	0.5869	0.5999	0.6007	0.6422	0.5958	0.569	0.5739	0.5486	0.5771	0.6081	0.5429	0.6105	0.6227	0.6496	0.6219	0.6252	0.6081	0.5836	0.6211	0.5828	0.5478	0.4925	0.5185	0.6219	0.6154	0.6357	0.5324	0.5633	0.5902	0.6219	0.6227	0.5747	0.556	0.5674	0.6382	0.6064	0.5747	0.5617	0.5413	0.5568	0.5055	0.5429
-2.83	0.5958	0.5698	0.5926	0.5592	0.5291	0.5568	0.6072	0.5869	0.5999	0.6007	0.6422	0.595	0.569	0.5739	0.5495	0.5763	0.6081	0.5429	0.6097	0.6227	0.6496	0.6219	0.6235	0.6081	0.5828	0.6211	0.5836	0.5486	0.4925	0.5193	0.6211	0.6162	0.6357	0.534	0.5625	0.591	0.6219	0.6227	0.5739	0.556	0.5665	0.6382	0.6056	0.5747	0.5617	0.5413	0.5576	0.5055	0.5429
-2.82	0.5958	0.5706	0.5934	0.5584	0.5283	0.5568	0.6064	0.5877	0.5999	0.6007	0.6422	0.595	0.569	0.5739	0.5495	0.5763	0.6072	0.5429	0.6089	0.6227	0.6496	0.6219	0.6235	0.6072	0.582	0.6211	0.5836	0.5495	0.4925	0.5193	0.6211	0.6154	0.6357	0.5348	0.5617	0.5902	0.6219	0.6227	0.5722	0.5551	0.5665	0.6382	0.6056	0.5747	0.5617	0.5405	0.5592	0.5063	0.5421
-2.81	0.5958	0.5706	0.5934	0.5584	0.5275	0.5568	0.6064	0.5885	0.5991	0.6007	0.6422	0.595	0.569	0.5731	0.5495	0.5755	0.6064	0.5421	0.6089	0.6227	0.6496	0.6227	0.6243	0.6064	0.5812	0.6203	0.5836	0.5495	0.4917	0.5201	0.6211	0.6146	0.6349	0.5348	0.5625	0.5893	0.6227	0.6227	0.5722	0.556	0.5674	0.6382	0.6064	0.5739	0.5608	0.5405	0.5608	0.5071	0.5405
-2.8	0.5958	0.5714	0.5942	0.5584	0.5267	0.5576	0.6121	0.5877	0.5983	0.5999	0.6422	0.5958	0.5698	0.5731	0.5495	0.5755	0.6056	0.5421	0.6105	0.6227	0.6496	0.6227	0.6243	0.6056	0.582	0.6203	0.5836	0.5495	0.4917	0.5193	0.6211	0.6138	0.6341	0.5348	0.5633	0.5885	0.6227	0.6235	0.5731	0.556	0.5682	0.6382	0.6064	0.5722	0.56	0.5397	0.5617	0.5071	0.5397
-2.79	0.5958	0.5714	0.595	0.56	0.5258	0.5584	0.6129	0.5869	0.5983	0.5999	0.6422	0.5958	0.5706	0.5722	0.5495	0.5747	0.6064	0.5421	0.6105	0.6227	0.6496	0.6227	0.6243	0.6048	0.582	0.6203	0.5836	0.5495	0.4917	0.5177	0.6211	0.6154	0.6341	0.5356	0.5649	0.5885	0.6227	0.6235	0.5739	0.5568	0.569	0.6382	0.6072	0.5714	0.56	0.5389	0.56	0.5063	0.5405
-2.78	0.5975	0.5706	0.5958	0.56	0.5258	0.5576	0.6089	0.5877	0.5983	0.6015	0.6414	0.5958	0.5714	0.5739	0.5495	0.5747	0.6064	0.5421	0.6097	0.6235	0.6496	0.6227	0.6243	0.6048	0.5828	0.6203	0.5836	0.5495	0.4925	0.5169	0.6219	0.617	0.6349	0.5356	0.5657	0.5885	0.6227	0.6243	0.5731	0.5568	0.5682	0.6374	0.6064	0.5714	0.5608	0.5381	0.5584	0.5055	0.5405
-2.77	0.5983	0.5706	0.5942	0.5592	0.5258	0.556	0.6089	0.5885	0.5983	0.6024	0.6414	0.5967	0.5706	0.5739	0.5495	0.5747	0.6072	0.5421	0.6081	0.6235	0.6496	0.6227	0.6252	0.6048	0.582	0.6195	0.5836	0.5495	0.4925	0.5161	0.6219	0.617	0.6349	0.5356	0.5682	0.5885	0.6219	0.6235	0.5714	0.5576	0.569	0.6365	0.6072	0.5722	0.5608	0.5381	0.556	0.5055	0.5405
-2.76	0.5983	0.5698	0.5926	0.5584	0.5258	0.5551	0.6089	0.5893	0.5983	0.6024	0.6414	0.5967	0.5698	0.5739	0.5495	0.5755	0.6072	0.5413	0.6081	0.6235	0.6496	0.6227	0.6243	0.6056	0.5828	0.6195	0.5836	0.5503	0.4917	0.5161	0.6203	0.6162	0.6349	0.534	0.5665	0.5885	0.6211	0.6243	0.5714	0.5584	0.5698	0.6365	0.6072	0.5722	0.5608	0.5389	0.556	0.5055	0.5397
-2.75	0.5967	0.5706	0.591	0.5584	0.525	0.5568	0.6121	0.5885	0.5983	0.6007	0.6422	0.5967	0.5682	0.5731	0.5486	0.5755	0.6089	0.5405	0.6081	0.6227	0.6504	0.6227	0.6243	0.6056	0.5828	0.6186	0.5828	0.5511	0.4908	0.5161	0.6203	0.6154	0.6357	0.5332	0.5657	0.5885	0.6211	0.6243	0.5722	0.5592	0.5714	0.6374	0.6081	0.5722	0.56	0.5389	0.556	0.5055	0.5397
-2.74	0.5958	0.5698	0.5918	0.56	0.525	0.5584	0.6113	0.5877	0.5991	0.6007	0.6422	0.5958	0.5682	0.5731	0.5478	0.5747	0.6097	0.5397	0.6089	0.6227	0.6512	0.6227	0.6235	0.6064	0.5836	0.6186	0.582	0.5511	0.4917	0.5161	0.6211	0.6154	0.6365	0.5324	0.5633	0.5877	0.6219	0.6243	0.5739	0.5584	0.5706	0.6374	0.6081	0.5714	0.56	0.5381	0.5576	0.5063	0.5405
-2.73	0.5958	0.5698	0.5926	0.56	0.525	0.5576	0.6105	0.5869	0.5983	0.6015	0.6422	0.595	0.569	0.5731	0.547	0.5739	0.6089	0.5405	0.6089	0.6227	0.652	0.6235	0.6243	0.6064	0.5836	0.6186	0.5812	0.5503	0.4933	0.5161	0.6235	0.6162	0.6374	0.5324	0.5641	0.5877	0.6227	0.6243	0.5739	0.5576	0.5698	0.6374	0.6081	0.5722	0.56	0.5381	0.5576	0.5071	0.5421
-2.72	0.5958	0.569	0.5918	0.56	0.525	0.5568	0.6105	0.5861	0.5983	0.6015	0.6422	0.5942	0.5698	0.5722	0.5478	0.5739	0.6072	0.5413	0.6089	0.6227	0.652	0.6243	0.6252	0.6064	0.5836	0.6186	0.582	0.5495	0.4949	0.5153	0.6227	0.6162	0.6374	0.5324	0.5657	0.5885	0.6227	0.6235	0.5739	0.5568	0.5698	0.6365	0.6072	0.5731	0.5608	0.5397	0.5584	0.5079	0.5429
-2.71	0.595	0.569	0.5918	0.5592	0.5258	0.556	0.6105	0.5861	0.5975	0.6007	0.6422	0.5934	0.5698	0.5714	0.5478	0.5747	0.6056	0.5421	0.6081	0.6227	0.6512	0.6243	0.6268	0.6056	0.5836	0.6186	0.5828	0.5495	0.4957	0.5153	0.6219	0.6162	0.6374	0.5324	0.5657	0.5902	0.6227	0.6235	0.5739	0.5568	0.5698	0.6374	0.6072	0.5747	0.5617	0.5413	0.5584	0.5079	0.5429
-2.7	0.5942	0.569	0.591	0.5592	0.5267	0.5568	0.6113	0.5869	0.5983	0.5999	0.6422	0.5942	0.569	0.5722	0.5478	0.5755	0.6064	0.5421	0.6081	0.6227	0.6504	0.6227	0.6268	0.6056	0.5836	0.6186	0.5836	0.5486	0.4949	0.5161	0.6203	0.6154	0.6357	0.5324	0.5657	0.591	0.6227	0.6227	0.5739	0.5568	0.5698	0.6374	0.6072	0.5747	0.5617	0.5421	0.5584	0.5079	0.5413
-2.69	0.5942	0.569	0.5926	0.56	0.5283	0.5568	0.6113	0.5869	0.5991	0.5999	0.6414	0.5942	0.569	0.5731	0.547	0.5755	0.6072	0.5421	0.6097	0.6219	0.6496	0.6211	0.626	0.6056	0.5828	0.6203	0.5828	0.5478	0.4949	0.5169	0.6203	0.6154	0.6349	0.5332	0.5641	0.591	0.6219	0.6227	0.5739	0.5568	0.569	0.6374	0.6072	0.5739	0.5617	0.5405	0.5584	0.5079	0.5421
-2.68	0.595	0.569	0.5926	0.5608	0.5275	0.5568	0.6129	0.5877	0.5991	0.6015	0.6414	0.595	0.5698	0.5731	0.5478	0.5747	0.6072	0.5421	0.6113	0.6211	0.6496	0.6203	0.6252	0.6056	0.582	0.6219	0.582	0.547	0.4933	0.5177	0.6203	0.6162	0.6333	0.5332	0.5641	0.5902	0.6219	0.6235	0.5739	0.5568	0.5682	0.6374	0.6072	0.5722	0.5617	0.5397	0.5584	0.5079	0.5413
-2.67	0.5958	0.5698	0.5942	0.5608	0.5267	0.5568	0.6138	0.5877	0.5991	0.6015	0.6414	0.595	0.5698	0.5731	0.5495	0.5747	0.6064	0.5421	0.6121	0.6203	0.6496	0.6203	0.6252	0.6056	0.5812	0.6219	0.582	0.547	0.4933	0.5169	0.6211	0.6162	0.6333	0.534	0.5674	0.5893	0.6211	0.6235	0.5731	0.556	0.5674	0.6374	0.6081	0.5714	0.5608	0.5389	0.5584	0.5079	0.5413
-2.66	0.5967	0.5698	0.595	0.5608	0.525	0.5568	0.6154	0.5885	0.5983	0.6015	0.6422	0.595	0.5698	0.5731	0.5511	0.5755	0.6056	0.5421	0.6113	0.6203	0.6496	0.6211	0.6252	0.6056	0.5812	0.6211	0.5828	0.5478	0.4917	0.5161	0.6211	0.6162	0.6333	0.5332	0.5674	0.5885	0.6227	0.6235	0.5731	0.556	0.5674	0.6365	0.6089	0.5722	0.5608	0.5405	0.5576	0.5071	0.5397
-2.65	0.5967	0.5706	0.595	0.56	0.525	0.5568	0.6146	0.5885	0.5983	0.6007	0.6422	0.595	0.569	0.5739	0.5519	0.5763	0.6064	0.5421	0.6105	0.6211	0.6504	0.6211	0.6243	0.6056	0.5812	0.6195	0.5836	0.5478	0.4917	0.5153	0.6219	0.6154	0.6333	0.5332	0.5674	0.5885	0.6227	0.6235	0.5722	0.556	0.5674	0.6374	0.6089	0.5722	0.5608	0.5413	0.5568	0.5063	0.5397
-2.64	0.5967	0.5706	0.5942	0.5617	0.525	0.5568	0.6146	0.5877	0.5991	0.6015	0.6422	0.595	0.5698	0.5739	0.5511	0.5763	0.6072	0.5429	0.6097	0.6219	0.6504	0.6219	0.6235	0.6048	0.5812	0.6186	0.5836	0.5486	0.4917	0.5153	0.6211	0.617	0.6341	0.5324	0.5641	0.5885	0.6243	0.6235	0.5731	0.5568	0.5674	0.6374	0.6081	0.5722	0.5625	0.5405	0.5568	0.5063	0.5405
-2.63	0.5967	0.5714	0.5934	0.5608	0.5234	0.5584	0.6138	0.5869	0.5991	0.604	0.6422	0.5967	0.5698	0.5747	0.5495	0.5763	0.6081	0.5429	0.6081	0.6235	0.6504	0.6219	0.6227	0.6048	0.582	0.6178	0.5836	0.5478	0.4925	0.5153	0.6211	0.6186	0.6349	0.5332	0.5641	0.5893	0.6235	0.6235	0.5731	0.5568	0.5665	0.6382	0.6081	0.5714	0.5625	0.5389	0.5576	0.5071	0.5405
-2.62	0.5967	0.5722	0.5958	0.5608	0.5234	0.5592	0.6129	0.5869	0.5999	0.604	0.6422	0.5975	0.5698	0.5747	0.5495	0.5763	0.6081	0.5429	0.6072	0.6235	0.6496	0.6227	0.6235	0.6048	0.5828	0.6178	0.5836	0.5478	0.4933	0.5153	0.6211	0.6186	0.6357	0.5348	0.5674	0.5893	0.6235	0.6227	0.5739	0.5568	0.5674	0.6374	0.6081	0.5722	0.5633	0.5381	0.5568	0.5071	0.5413
-2.61	0.5967	0.5731	0.5967	0.5592	0.5234	0.56	0.6121	0.5877	0.5991	0.6032	0.6422	0.5975	0.569	0.5739	0.5495	0.5763	0.6072	0.5421	0.6072	0.6235	0.6496	0.6227	0.6235	0.6056	0.5828	0.6178	0.5836	0.5486	0.4933	0.5153	0.6219	0.6162	0.6357	0.5356	0.5674	0.5893	0.6227	0.6227	0.5739	0.5568	0.5682	0.6382	0.6081	0.5731	0.5625	0.5381	0.5576	0.5063	0.5413
-2.6	0.5958	0.5739	0.5975	0.5592	0.525	0.5592	0.6113	0.5877	0.6007	0.6015	0.6422	0.5958	0.569	0.5731	0.5503	0.5771	0.6072	0.5421	0.6081	0.6235	0.6504	0.6227	0.6243	0.6056	0.582	0.6178	0.5836	0.5503	0.4933	0.5153	0.6227	0.6146	0.6349	0.5356	0.5674	0.5885	0.6227	0.6235	0.5739	0.5568	0.569	0.639	0.6081	0.5731	0.5625	0.5389	0.5568	0.5055	0.5421
-2.59	0.5958	0.5731	0.595	0.5592	0.525	0.5592	0.6121	0.5877	0.5999	0.6015	0.6422	0.595	0.569	0.5722	0.5486	0.5788	0.6072	0.5421	0.6081	0.6235	0.6512	0.6235	0.6235	0.6072	0.582	0.6178	0.5836	0.5511	0.4933	0.5153	0.6227	0.6138	0.6357	0.5348	0.5641	0.5893	0.6227	0.6235	0.5739	0.556	0.569	0.639	0.6089	0.5722	0.5633	0.5381	0.5584	0.5063	0.5421
-2.58	0.5958	0.5722	0.5934	0.5592	0.5234	0.5592	0.6113	0.5877	0.6007	0.6024	0.6422	0.5942	0.569	0.5739	0.5478	0.5804	0.6089	0.5421	0.6081	0.6235	0.652	0.6243	0.6243	0.6072	0.5828	0.6178	0.5836	0.5503	0.4941	0.5153	0.6219	0.6146	0.6349	0.5348	0.5641	0.5902	0.6227	0.6243	0.5739	0.5551	0.5682	0.6382	0.6089	0.5731	0.5633	0.5389	0.5576	0.5063	0.5421
-2.57	0.595	0.5706	0.5918	0.5592	0.5234	0.5592	0.6113	0.5877	0.6007	0.6015	0.6414	0.5942	0.569	0.5739	0.5478	0.5804	0.6097	0.5429	0.6081	0.6227	0.6512	0.6243	0.6252	0.6072	0.5836	0.6186	0.5836	0.5478	0.4949	0.5153	0.6219	0.6146	0.6341	0.534	0.5665	0.591	0.6227	0.6243	0.5739	0.5551	0.5674	0.6374	0.6089	0.5739	0.5633	0.5389	0.5584	0.5071	0.5429
-2.56	0.595	0.5698	0.5918	0.5592	0.5234	0.5592	0.6105	0.5877	0.6007	0.6015	0.6414	0.5934	0.5698	0.5755	0.5486	0.5788	0.6121	0.5429	0.6081	0.6227	0.6504	0.6235	0.626	0.6064	0.5836	0.6195	0.5836	0.547	0.4957	0.5153	0.6219	0.6154	0.6333	0.5324	0.5665	0.591	0.6227	0.6243	0.5747	0.556	0.5665	0.6374	0.6081	0.5755	0.5617	0.5405	0.5584	0.5063	0.5429
-2.55	0.595	0.5698	0.5926	0.5592	0.525	0.5584	0.6113	0.5885	0.6007	0.6007	0.6414	0.5934	0.5698	0.5747	0.5495	0.5779	0.6113	0.5429	0.6089	0.6227	0.6504	0.6227	0.626	0.6064	0.5836	0.6195	0.5836	0.5462	0.4941	0.5153	0.6227	0.6154	0.6333	0.5315	0.5665	0.591	0.6219	0.6243	0.5747	0.556	0.5665	0.6382	0.6081	0.5747	0.5617	0.5413	0.56	0.5063	0.5429
-2.54	0.5958	0.5706	0.5942	0.56	0.5258	0.5576	0.6121	0.5893	0.5991	0.6007	0.6414	0.5934	0.5706	0.5739	0.5495	0.5771	0.6105	0.5421	0.6105	0.6227	0.6504	0.6227	0.6252	0.6064	0.5828	0.6186	0.5836	0.5478	0.4933	0.5161	0.6219	0.6146	0.6333	0.5315	0.5649	0.5918	0.6219	0.6243	0.5755	0.5535	0.5665	0.639	0.6089	0.5747	0.5625	0.5413	0.56	0.5063	0.5421
-2.53	0.5958	0.5714	0.5934	0.5617	0.5291	0.5568	0.6129	0.5885	0.5999	0.6007	0.6414	0.5942	0.5698	0.5731	0.5495	0.5779	0.6081	0.5429	0.6113	0.6235	0.6512	0.6227	0.6252	0.6056	0.582	0.6178	0.5836	0.5478	0.4917	0.5161	0.6211	0.6162	0.6333	0.5324	0.5649	0.5918	0.6227	0.6243	0.5747	0.5527	0.5665	0.639	0.6089	0.5747	0.5625	0.5397	0.56	0.5071	0.5413
-2.52	0.5958	0.5714	0.5942	0.5625	0.5291	0.5568	0.6121	0.5877	0.5999	0.6007	0.6414	0.5942	0.5698	0.5731	0.5495	0.5763	0.6081	0.5429	0.6105	0.6243	0.6504	0.6227	0.626	0.6056	0.5812	0.6178	0.5836	0.5486	0.4925	0.5144	0.6203	0.6162	0.6341	0.5332	0.5682	0.591	0.6235	0.6235	0.5747	0.5527	0.5674	0.6382	0.6097	0.5747	0.5617	0.5381	0.5584	0.5071	0.5413
-2.51	0.5958	0.5706	0.5934	0.5617	0.5283	0.5568	0.6121	0.5877	0.6007	0.6007	0.6422	0.5942	0.5698	0.5739	0.5486	0.5763	0.6081	0.5429	0.6097	0.6243	0.6504	0.6219	0.626	0.6056	0.5812	0.6178	0.5836	0.5478	0.4925	0.5128	0.6211	0.617	0.6349	0.534	0.5674	0.5893	0.6243	0.6227	0.5739	0.5551	0.5674	0.6374	0.6089	0.5739	0.5617	0.5372	0.5584	0.5071	0.5397
-2.5	0.5967	0.5706	0.5942	0.56	0.525	0.5576	0.6113	0.5885	0.5999	0.6007	0.6422	0.5942	0.5706	0.5739	0.5478	0.5755	0.6081	0.5421	0.6097	0.6235	0.6496	0.6211	0.6252	0.6056	0.5812	0.6178	0.5836	0.5478	0.4933	0.512	0.6211	0.6154	0.6349	0.5356	0.5674	0.5885	0.6235	0.6227	0.5739	0.5551	0.5674	0.639	0.6089	0.5722	0.5625	0.5372	0.5584	0.5071	0.5397
-2.49	0.5975	0.5706	0.5934	0.56	0.525	0.5592	0.6113	0.5885	0.5991	0.6007	0.6422	0.5958	0.5714	0.5747	0.547	0.5763	0.6081	0.5421	0.6097	0.6227	0.6504	0.6211	0.6235	0.6056	0.5812	0.6178	0.5845	0.547	0.4933	0.5136	0.6219	0.6154	0.6349	0.5364	0.5641	0.5893	0.6235	0.6235	0.5739	0.5617	0.5665	0.639	0.6064	0.5722	0.5649	0.5372	0.5584	0.5071	0.5389
-2.48	0.5975	0.5714	0.5934	0.56	0.5234	0.5592	0.6113	0.5885	0.5991	0.6015	0.6422	0.5975	0.5714	0.5755	0.547	0.5755	0.6081	0.5421	0.6089	0.6227	0.6512	0.6227	0.6235	0.604	0.5812	0.6178	0.5845	0.547	0.4941	0.5153	0.6219	0.617	0.6357	0.5364	0.5641	0.5893	0.6227	0.6243	0.5739	0.5617	0.5657	0.639	0.6064	0.5731	0.5649	0.5381	0.5576	0.5071	0.5397
-2.47	0.5958	0.5722	0.5934	0.56	0.5234	0.5592	0.6113	0.5877	0.5999	0.6024	0.6422	0.5975	0.5722	0.5755	0.5486	0.5755	0.6081	0.5429	0.6072	0.6227	0.6528	0.6227	0.6243	0.6048	0.5812	0.6178	0.5845	0.5478	0.4941	0.5161	0.6227	0.6162	0.6357	0.5356	0.5641	0.5893	0.6219	0.6243	0.5747	0.5625	0.5665	0.6382	0.6064	0.5731	0.5649	0.5381	0.5568	0.5071	0.5397
-2.46	0.5942	0.5731	0.5934	0.5592	0.5234	0.5576	0.6113	0.5877	0.6007	0.6024	0.6422	0.5958	0.5731	0.5747	0.5495	0.5755	0.6089	0.5429	0.6072	0.6219	0.6528	0.6227	0.6252	0.6056	0.582	0.6186	0.5828	0.5495	0.4941	0.5161	0.6219	0.6162	0.6357	0.5348	0.5633	0.5893	0.6219	0.6235	0.5755	0.556	0.5665	0.639	0.6081	0.5722	0.5633	0.5389	0.5568	0.5079	0.5397
-2.45	0.595	0.5731	0.5934	0.5592	0.525	0.5576	0.6113	0.5885	0.6007	0.6015	0.6422	0.595	0.5731	0.5731	0.5503	0.5763	0.6081	0.5438	0.6072	0.6219	0.6528	0.6219	0.6243	0.6072	0.5828	0.6186	0.582	0.5511	0.4933	0.5153	0.6211	0.6138	0.6349	0.5348	0.5625	0.5893	0.6219	0.6243	0.5755	0.5551	0.5674	0.6398	0.6081	0.5722	0.5625	0.5381	0.5568	0.5071	0.5397
-2.44	0.5958	0.5714	0.5934	0.5592	0.525	0.5568	0.6121	0.5902	0.6007	0.6015	0.6422	0.5942	0.5722	0.5731	0.5495	0.5763	0.6081	0.5429	0.6081	0.6219	0.652	0.6235	0.6243	0.6072	0.5836	0.6195	0.5812	0.5511	0.4933	0.5153	0.6211	0.6138	0.6349	0.534	0.5617	0.5893	0.6227	0.626	0.5755	0.5568	0.5657	0.6398	0.6081	0.5722	0.5625	0.5381	0.5576	0.5063	0.5405
-2.43	0.5975	0.5706	0.5934	0.5584	0.5307	0.556	0.6121	0.591	0.5999	0.6007	0.6422	0.595	0.5714	0.5739	0.5495	0.5763	0.6072	0.5429	0.6081	0.6227	0.652	0.6243	0.6252	0.6089	0.5836	0.6186	0.5812	0.5511	0.4925	0.5161	0.6211	0.6138	0.6349	0.5332	0.5625	0.5885	0.6227	0.6268	0.5747	0.5568	0.5657	0.639	0.6081	0.5722	0.5633	0.5381	0.5576	0.5055	0.5413
-2.42	0.5967	0.5706	0.5926	0.5584	0.5307	0.556	0.6113	0.591	0.5991	0.6007	0.6422	0.5942	0.5714	0.5739	0.5495	0.5763	0.6072	0.5421	0.6081	0.6227	0.6512	0.6252	0.6276	0.6089	0.5836	0.6195	0.582	0.5511	0.4925	0.5169	0.6211	0.6146	0.6341	0.5324	0.5633	0.5885	0.6227	0.626	0.5755	0.5568	0.5657	0.6382	0.6081	0.5714	0.5633	0.5389	0.5584	0.5055	0.5413
-2.41	0.5958	0.5706	0.5934	0.5584	0.5307	0.5568	0.6105	0.5902	0.5991	0.5999	0.6422	0.5942	0.5706	0.5739	0.5495	0.5763	0.6072	0.5421	0.6081	0.6227	0.6512	0.6252	0.6276	0.6089	0.5836	0.6186	0.582	0.5503	0.4925	0.5177	0.6203	0.6154	0.6341	0.5315	0.5641	0.5877	0.6227	0.6252	0.5747	0.5551	0.5657	0.6374	0.6089	0.5722	0.5625	0.5389	0.5576	0.5055	0.5397
-2.4	0.595	0.5706	0.5926	0.5592	0.525	0.5576	0.6113	0.5893	0.5999	0.6007	0.6422	0.5934	0.5706	0.5722	0.5495	0.5763	0.6072	0.5421	0.6081	0.6219	0.6504	0.6243	0.6268	0.6072	0.5828	0.6195	0.5828	0.5495	0.4941	0.5169	0.6211	0.6154	0.6349	0.5315	0.5641	0.5877	0.6235	0.6252	0.5747	0.5551	0.5657	0.6374	0.6097	0.5722	0.5617	0.5381	0.5584	0.5063	0.5389
-2.39	0.595	0.5706	0.5934	0.56	0.525	0.5584	0.6121	0.5885	0.6007	0.6007	0.6422	0.5934	0.5698	0.5731	0.5495	0.5763	0.6081	0.5421	0.6081	0.6219	0.6504	0.6235	0.6252	0.6072	0.582	0.6186	0.5828	0.5486	0.4949	0.5169	0.6219	0.6154	0.6365	0.5324	0.5641	0.5885	0.6243	0.6252	0.5739	0.5551	0.5657	0.6374	0.6097	0.5722	0.5625	0.5381	0.5584	0.5071	0.5389
-2.38	0.5958	0.5706	0.5926	0.5625	0.5283	0.5576	0.6138	0.5885	0.6007	0.5999	0.6422	0.5934	0.5698	0.5731	0.5495	0.5763	0.6081	0.5421	0.6072	0.6211	0.6496	0.6227	0.6252	0.6056	0.5812	0.6186	0.5836	0.5495	0.4933	0.5161	0.6219	0.6154	0.6365	0.5332	0.5641	0.5902	0.6243	0.6243	0.5739	0.5543	0.5665	0.6374	0.6097	0.5698	0.5633	0.5389	0.5592	0.5079	0.5397
-2.37	0.5958	0.5706	0.5942	0.5625	0.5283	0.5584	0.6146	0.5885	0.6007	0.5991	0.6422	0.5934	0.5698	0.5731	0.5503	0.5763	0.6081	0.5421	0.6072	0.6211	0.6496	0.6219	0.626	0.6048	0.582	0.6178	0.5828	0.5495	0.4925	0.5161	0.6211	0.6154	0.6357	0.534	0.5633	0.5902	0.6235	0.6235	0.5755	0.5551	0.5665	0.6382	0.6089	0.5698	0.5641	0.5389	0.5584	0.5079	0.5397
-2.36	0.5958	0.5706	0.5942	0.5617	0.5283	0.5584	0.6154	0.5885	0.6007	0.5991	0.6422	0.5934	0.5698	0.5722	0.5503	0.5755	0.6081	0.5421	0.6072	0.6203	0.6504	0.6219	0.626	0.6056	0.582	0.6178	0.5828	0.5486	0.4917	0.5161	0.6203	0.6146	0.6349	0.534	0.5633	0.5893	0.6227	0.6227	0.5763	0.5568	0.5665	0.6382	0.6089	0.5698	0.5641	0.5381	0.5584	0.5079	0.5397
-2.35	0.5967	0.5722	0.5942	0.5584	0.525	0.5584	0.6146	0.5885	0.5999	0.6007	0.6422	0.5942	0.5706	0.5731	0.5503	0.5755	0.6072	0.5421	0.6081	0.6211	0.6504	0.6219	0.626	0.6064	0.582	0.6178	0.5828	0.5486	0.4925	0.5169	0.6203	0.6146	0.6349	0.534	0.5633	0.5885	0.6227	0.6227	0.5771	0.5568	0.5665	0.6382	0.6072	0.5714	0.5641	0.5372	0.5576	0.5079	0.5397
-2.34	0.5967	0.5722	0.5926	0.5576	0.525	0.5576	0.6129	0.5885	0.5999	0.6024	0.6422	0.5958	0.5706	0.5739	0.5486	0.5755	0.6072	0.5421	0.6081	0.6219	0.6512	0.6227	0.6252	0.6064	0.5812	0.6178	0.5836	0.5486	0.4917	0.5177	0.6203	0.6154	0.6349	0.5332	0.5657	0.5893	0.6227	0.6227	0.5763	0.556	0.5674	0.6382	0.6064	0.5714	0.5641	0.5381	0.5576	0.5079	0.5397
-2.33	0.5967	0.5722	0.5918	0.5568	0.525	0.5568	0.6121	0.5893	0.5991	0.6024	0.6422	0.5975	0.5722	0.5747	0.5486	0.5755	0.6072	0.5421	0.6081	0.6235	0.6512	0.6227	0.6243	0.6081	0.5812	0.617	0.5836	0.5495	0.4917	0.5177	0.6211	0.617	0.6357	0.5324	0.5665	0.5893	0.6219	0.6227	0.5763	0.5551	0.5682	0.639	0.6056	0.5722	0.5633	0.5389	0.5584	0.5079	0.5397
-2.32	0.5958	0.5714	0.591	0.5576	0.525	0.5576	0.6121	0.591	0.5999	0.6007	0.6422	0.5975	0.5731	0.5731	0.5486	0.5755	0.6089	0.5421	0.6081	0.6235	0.652	0.6219	0.6243	0.6081	0.5812	0.617	0.5836	0.5486	0.4925	0.5177	0.6211	0.617	0.6357	0.5324	0.5682	0.5893	0.6219	0.6227	0.5763	0.556	0.569	0.6398	0.6064	0.5722	0.5625	0.5397	0.5592	0.5079	0.5397
-2.31	0.595	0.5714	0.5918	0.5584	0.525	0.5584	0.6121	0.5918	0.5999	0.5999	0.6422	0.5967	0.5739	0.5722	0.5486	0.5755	0.6097	0.5421	0.6081	0.6227	0.6512	0.6219	0.6243	0.6081	0.582	0.617	0.5836	0.5478	0.4933	0.5169	0.6211	0.6162	0.6357	0.5315	0.5674	0.5893	0.6219	0.6235	0.5755	0.5568	0.5682	0.6398	0.6072	0.5731	0.5617	0.5397	0.5608	0.5079	0.5397
-2.3	0.595	0.5714	0.5926	0.5584	0.525	0.5592	0.6113	0.591	0.6007	0.5999	0.6422	0.5958	0.5731	0.5722	0.5486	0.5771	0.6097	0.5429	0.6081	0.6219	0.6496	0.6227	0.6252	0.6056	0.5828	0.6178	0.5828	0.5478	0.4933	0.5169	0.6211	0.6154	0.6357	0.5315	0.5674	0.5893	0.6227	0.6252	0.5755	0.5568	0.5682	0.639	0.6072	0.5722	0.5617	0.5397	0.56	0.5071	0.5397
-2.29	0.595	0.5714	0.5934	0.5576	0.525	0.5584	0.6113	0.5902	0.6015	0.6007	0.6422	0.5958	0.5714	0.5739	0.5478	0.5779	0.6081	0.5438	0.6081	0.6219	0.6488	0.6235	0.6252	0.6056	0.5836	0.6178	0.5828	0.5486	0.4933	0.5169	0.6227	0.6154	0.6357	0.5324	0.5657	0.5893	0.6227	0.626	0.5755	0.556	0.5674	0.639	0.6064	0.5722	0.5625	0.5397	0.5592	0.5063	0.5397
-2.28	0.5958	0.5706	0.5926	0.5568	0.525	0.5576	0.6113	0.5902	0.6015	0.6007	0.6422	0.5958	0.5706	0.5747	0.5478	0.5779	0.6064	0.5446	0.6081	0.6219	0.6488	0.6235	0.6252	0.6056	0.5828	0.6178	0.5828	0.5495	0.4925	0.5177	0.6227	0.6154	0.6357	0.534	0.5641	0.5885	0.6219	0.626	0.5763	0.556	0.5682	0.639	0.6056	0.5714	0.5625	0.5397	0.5584	0.5063	0.5397
-2.27	0.5958	0.5698	0.5942	0.5568	0.525	0.5568	0.6121	0.5893	0.6007	0.6007	0.6422	0.5958	0.5698	0.5739	0.5478	0.5771	0.6056	0.5438	0.6081	0.6211	0.6496	0.6219	0.6243	0.6056	0.5828	0.6186	0.5836	0.5495	0.4917	0.5177	0.6219	0.6146	0.6349	0.534	0.5625	0.5902	0.6219	0.6252	0.5755	0.5551	0.5674	0.639	0.6056	0.5714	0.5625	0.5405	0.5584	0.5063	0.5397
-2.26	0.5958	0.569	0.5942	0.5576	0.525	0.5568	0.6113	0.5885	0.5991	0.6007	0.6422	0.5958	0.5706	0.5722	0.5478	0.5771	0.6056	0.5421	0.6089	0.6211	0.6496	0.6219	0.6243	0.6056	0.5828	0.6195	0.5828	0.5486	0.4908	0.5169	0.6203	0.6146	0.6341	0.5324	0.5625	0.591	0.6227	0.6252	0.5755	0.556	0.5674	0.6382	0.6072	0.5714	0.5617	0.5405	0.56	0.5071	0.5397
-2.25	0.5958	0.5698	0.595	0.5592	0.525	0.5568	0.6121	0.5877	0.5991	0.5999	0.6422	0.5958	0.5698	0.5722	0.5478	0.5771	0.6056	0.5413	0.6097	0.6219	0.6496	0.6211	0.6235	0.6064	0.5836	0.6211	0.5828	0.5478	0.4908	0.5169	0.6203	0.6146	0.6341	0.5315	0.5633	0.591	0.6243	0.6252	0.5747	0.556	0.5674	0.6365	0.6097	0.5714	0.5617	0.5405	0.56	0.5071	0.5397
-2.24	0.5958	0.5706	0.5942	0.56	0.525	0.5568	0.6121	0.5885	0.5999	0.5999	0.6422	0.5958	0.5706	0.5722	0.5478	0.5771	0.6064	0.5413	0.6113	0.6235	0.6504	0.6219	0.6235	0.6072	0.5836	0.6211	0.5828	0.547	0.4908	0.5161	0.6211	0.6154	0.6341	0.5315	0.5633	0.5885	0.6252	0.6252	0.5755	0.5568	0.5682	0.6365	0.6105	0.5714	0.5625	0.5389	0.56	0.5071	0.5397
-2.23	0.5967	0.5706	0.5942	0.56	0.5267	0.5568	0.6129	0.5877	0.5999	0.5999	0.6422	0.595	0.5706	0.5731	0.5486	0.5763	0.6072	0.5421	0.6113	0.6243	0.6504	0.6211	0.6227	0.6064	0.5836	0.6203	0.5836	0.547	0.49	0.5161	0.6219	0.6154	0.6357	0.5332	0.5633	0.5869	0.6252	0.6243	0.5755	0.5568	0.569	0.6365	0.6097	0.5722	0.5633	0.5389	0.5592	0.5071	0.5397
-2.22	0.5967	0.5698	0.5942	0.5592	0.5275	0.5568	0.6121	0.5877	0.5999	0.6007	0.6422	0.595	0.5714	0.5731	0.5486	0.5763	0.6072	0.5421	0.6138	0.6252	0.6504	0.6211	0.6227	0.6056	0.5828	0.6178	0.5836	0.5478	0.49	0.5153	0.6219	0.6154	0.6357	0.534	0.5633	0.5869	0.6243	0.6243	0.5771	0.5568	0.569	0.6374	0.6081	0.5722	0.5641	0.5389	0.56	0.5071	0.5397
-2.21	0.5967	0.5698	0.5934	0.5592	0.5275	0.5576	0.6113	0.5877	0.5991	0.6007	0.6422	0.595	0.5714	0.5739	0.5478	0.5763	0.6072	0.5421	0.6121	0.6252	0.6504	0.6211	0.6227	0.6048	0.582	0.617	0.5836	0.5486	0.49	0.5161	0.6219	0.6154	0.6357	0.5356	0.5641	0.5877	0.6243	0.6235	0.5771	0.5568	0.569	0.6374	0.6081	0.5731	0.5641	0.5397	0.5608	0.5088	0.5397
-2.2	0.5958	0.5698	0.5934	0.5584	0.5258	0.5584	0.6105	0.5885	0.5991	0.6007	0.6422	0.595	0.5714	0.5747	0.547	0.5755	0.6072	0.5421	0.6113	0.6252	0.6512	0.6211	0.6227	0.6064	0.5812	0.6162	0.5836	0.5495	0.4917	0.5169	0.6219	0.6154	0.6349	0.5364	0.5649	0.5885	0.6243	0.6243	0.5771	0.5568	0.569	0.6374	0.6081	0.5731	0.5641	0.5389	0.5608	0.5096	0.5397
-2.19	0.5967	0.5706	0.5926	0.5576	0.525	0.5592	0.6105	0.5885	0.5983	0.5999	0.6422	0.595	0.5714	0.5755	0.547	0.5755	0.6072	0.5421	0.6089	0.6252	0.6512	0.6219	0.6227	0.6072	0.5812	0.617	0.5845	0.5486	0.4917	0.5177	0.6219	0.6146	0.6349	0.5364	0.5657	0.5885	0.6243	0.6235	0.5747	0.5568	0.569	0.6382	0.6089	0.5731	0.5641	0.5389	0.56	0.5096	0.5397
-2.18	0.5967	0.5706	0.5918	0.5576	0.525	0.5584	0.6105	0.5893	0.5975	0.5999	0.6422	0.5942	0.5722	0.5755	0.547	0.5747	0.6081	0.5421	0.6097	0.6243	0.6512	0.6219	0.6227	0.6097	0.5812	0.617	0.5845	0.5478	0.4917	0.5177	0.6211	0.6146	0.6349	0.5356	0.5665	0.5877	0.6235	0.6243	0.5731	0.5568	0.569	0.6398	0.6089	0.5731	0.5633	0.5389	0.56	0.5079	0.5397
-2.17	0.5958	0.5714	0.5934	0.5576	0.525	0.5584	0.6105	0.5902	0.5975	0.5991	0.6422	0.595	0.5731	0.5747	0.5486	0.5747	0.6081	0.5429	0.6097	0.6235	0.652	0.6227	0.6235	0.6089	0.5812	0.6178	0.5845	0.5478	0.4917	0.5169	0.6211	0.6154	0.6349	0.5348	0.5665	0.5877	0.6235	0.6243	0.5722	0.5568	0.5682	0.6398	0.6081	0.5722	0.5625	0.5405	0.56	0.5071	0.5405
-2.16	0.595	0.5706	0.595	0.5584	0.525	0.5576	0.6105	0.591	0.5975	0.5999	0.6414	0.595	0.5731	0.5739	0.5486	0.5755	0.6089	0.5429	0.6089	0.6227	0.6528	0.6227	0.6235	0.6081	0.582	0.6178	0.5836	0.5495	0.4917	0.5169	0.6211	0.6162	0.6357	0.534	0.5665	0.5885	0.6235	0.6243	0.5731	0.5584	0.5682	0.6398	0.6064	0.5731	0.5617	0.5397	0.56	0.5071	0.5405
-2.15	0.595	0.5706	0.5958	0.5584	0.525	0.5576	0.6105	0.591	0.5983	0.5999	0.6414	0.5958	0.5722	0.5747	0.5495	0.5755	0.6081	0.5429	0.6081	0.6227	0.6536	0.6227	0.6235	0.6056	0.5828	0.6186	0.5836	0.5511	0.4917	0.5169	0.6211	0.6162	0.6357	0.534	0.5657	0.5893	0.6235	0.6252	0.5747	0.5592	0.5674	0.639	0.6064	0.5722	0.5617	0.5397	0.5584	0.5071	0.5405
-2.14	0.5958	0.5706	0.5942	0.556	0.525	0.5568	0.6113	0.591	0.5991	0.6007	0.6414	0.5958	0.5714	0.5747	0.5486	0.5755	0.6089	0.5429	0.6081	0.6235	0.6528	0.6227	0.6227	0.6056	0.5836	0.6195	0.5836	0.5519	0.4917	0.5177	0.6211	0.6154	0.6357	0.534	0.5641	0.5893	0.6227	0.626	0.5747	0.56	0.5674	0.639	0.6072	0.5731	0.5617	0.5389	0.5576	0.5071	0.5397
-2.13	0.5958	0.5714	0.5934	0.556	0.5258	0.5568	0.6113	0.5902	0.5999	0.6007	0.6422	0.5958	0.5714	0.5747	0.5486	0.5739	0.6097	0.5429	0.6081	0.6227	0.6528	0.6227	0.6235	0.6048	0.5836	0.6203	0.5836	0.5511	0.4917	0.5177	0.6219	0.6146	0.6357	0.534	0.5633	0.5885	0.6227	0.6276	0.5763	0.5584	0.5665	0.6382	0.6081	0.5739	0.5617	0.5397	0.5576	0.5071	0.5397
-2.12	0.5958	0.5714	0.5934	0.556	0.5258	0.5576	0.6121	0.5893	0.5999	0.6007	0.6414	0.595	0.5706	0.5747	0.5486	0.5739	0.6097	0.5429	0.6081	0.6227	0.652	0.6243	0.6227	0.6048	0.5836	0.6195	0.5836	0.5503	0.4917	0.5177	0.6219	0.6154	0.6357	0.534	0.5633	0.5885	0.6243	0.6268	0.5755	0.5576	0.5674	0.6374	0.6081	0.5755	0.5608	0.5405	0.5584	0.5079	0.5397
-2.11	0.5958	0.5714	0.5934	0.5592	0.5258	0.5576	0.6113	0.5877	0.5991	0.6007	0.6414	0.595	0.5698	0.5747	0.5486	0.5739	0.6089	0.5421	0.6081	0.6227	0.652	0.6243	0.6227	0.6048	0.5828	0.6186	0.5836	0.5486	0.4908	0.5177	0.6203	0.6154	0.6357	0.5332	0.5641	0.5877	0.6252	0.626	0.5755	0.5568	0.5682	0.6374	0.6089	0.5763	0.5608	0.5405	0.5592	0.5071	0.5397
-2.1	0.5958	0.5714	0.5934	0.5592	0.5258	0.5584	0.6121	0.5869	0.5991	0.6007	0.6414	0.5942	0.569	0.5747	0.5495	0.5747	0.6072	0.5421	0.6081	0.6235	0.6512	0.6252	0.6219	0.6064	0.582	0.6178	0.5836	0.5486	0.4908	0.5169	0.6203	0.6162	0.6349	0.5332	0.5641	0.5877	0.626	0.6252	0.5739	0.5568	0.569	0.6374	0.6097	0.5755	0.5608	0.5397	0.5592	0.5071	0.5397
-2.09	0.5958	0.5706	0.5934	0.5576	0.5275	0.5576	0.6121	0.5861	0.6007	0.6007	0.6422	0.5942	0.5698	0.5739	0.5495	0.5755	0.6072	0.5421	0.6097	0.6243	0.6512	0.6235	0.6235	0.6081	0.5812	0.6178	0.5836	0.5478	0.4908	0.5169	0.6211	0.6154	0.6341	0.5324	0.5641	0.5877	0.6252	0.6243	0.5747	0.5568	0.569	0.6382	0.6121	0.5747	0.5625	0.5381	0.5584	0.5063	0.5397
-2.08	0.5958	0.5698	0.5934	0.5568	0.5291	0.5568	0.6129	0.5861	0.6007	0.6015	0.6414	0.5934	0.5706	0.5739	0.5495	0.5771	0.6064	0.5421	0.6105	0.6243	0.6512	0.6227	0.6235	0.6097	0.5812	0.6195	0.5828	0.5478	0.4917	0.5177	0.6227	0.6121	0.6333	0.5332	0.5641	0.5877	0.6252	0.6235	0.5763	0.5576	0.569	0.6382	0.6105	0.5731	0.5633	0.5381	0.5584	0.5063	0.5405
-2.07	0.5958	0.5698	0.5942	0.5568	0.5291	0.556	0.6121	0.5869	0.5999	0.6024	0.6414	0.5934	0.5714	0.5739	0.5503	0.5771	0.6072	0.5421	0.6113	0.6252	0.652	0.6203	0.6243	0.6097	0.582	0.6203	0.5828	0.547	0.4917	0.5193	0.6227	0.6121	0.6333	0.5332	0.5674	0.5869	0.626	0.6227	0.5771	0.5576	0.569	0.6382	0.6097	0.5722	0.5641	0.5405	0.5592	0.5063	0.5413
-2.06	0.5958	0.5706	0.5942	0.5584	0.5275	0.556	0.6113	0.5877	0.5983	0.6032	0.639	0.5942	0.5706	0.5739	0.5511	0.5771	0.6072	0.5421	0.6105	0.6252	0.6512	0.6203	0.6235	0.6089	0.5828	0.6211	0.5828	0.547	0.4925	0.5193	0.6219	0.6121	0.6341	0.534	0.5674	0.5869	0.6252	0.6235	0.5771	0.5576	0.569	0.6374	0.6072	0.5714	0.5633	0.5413	0.5608	0.5063	0.5421
-2.05	0.5958	0.5706	0.5942	0.5592	0.5258	0.5576	0.6113	0.5877	0.5991	0.6024	0.6398	0.595	0.5706	0.5747	0.5511	0.5763	0.6081	0.5429	0.6105	0.6235	0.6504	0.6219	0.6235	0.6072	0.5828	0.6203	0.5836	0.547	0.4917	0.5193	0.6211	0.6162	0.6349	0.5332	0.5682	0.5877	0.6235	0.6235	0.5755	0.5568	0.5682	0.6374	0.6081	0.5722	0.5625	0.5413	0.5608	0.5063	0.5413
-2.04	0.595	0.5698	0.5934	0.5576	0.5258	0.5592	0.6121	0.5877	0.5991	0.6015	0.639	0.5958	0.5706	0.5755	0.5511	0.5763	0.6081	0.5438	0.6097	0.6227	0.6504	0.6235	0.6227	0.6056	0.5828	0.6195	0.5836	0.547	0.4917	0.5185	0.6211	0.617	0.6349	0.5348	0.5665	0.5885	0.6211	0.6235	0.5747	0.5568	0.5682	0.6398	0.6105	0.5722	0.5608	0.5389	0.5608	0.5063	0.5413
-2.03	0.595	0.5698	0.5934	0.5568	0.5267	0.56	0.6129	0.5877	0.5991	0.6007	0.6414	0.5958	0.5714	0.5747	0.5503	0.5763	0.6081	0.5438	0.6089	0.6211	0.6512	0.6235	0.6227	0.604	0.582	0.6195	0.5845	0.547	0.4917	0.5177	0.6219	0.6162	0.6349	0.5348	0.5674	0.5885	0.6211	0.6227	0.5747	0.5568	0.5674	0.6414	0.6105	0.5731	0.5608	0.5389	0.56	0.5071	0.5405
-2.02	0.5942	0.5698	0.5934	0.5568	0.5267	0.56	0.6121	0.5893	0.5983	0.6007	0.6414	0.5967	0.5706	0.5739	0.5503	0.5763	0.6089	0.5429	0.6072	0.6219	0.6512	0.6227	0.6227	0.604	0.5828	0.6186	0.5836	0.5486	0.4925	0.5161	0.6227	0.6154	0.6349	0.5364	0.5706	0.5893	0.6235	0.6227	0.5755	0.5576	0.5682	0.6422	0.6105	0.5731	0.5608	0.5397	0.56	0.5079	0.5405
-2.01	0.5942	0.5698	0.5942	0.5576	0.5258	0.5584	0.6121	0.5893	0.5983	0.6007	0.6422	0.5967	0.5698	0.5731	0.5486	0.5763	0.6097	0.5438	0.6072	0.6219	0.652	0.6227	0.6235	0.6048	0.582	0.6195	0.5836	0.5495	0.4933	0.5153	0.6227	0.6154	0.6349	0.5356	0.5698	0.5893	0.6243	0.6235	0.5755	0.5584	0.569	0.6406	0.6072	0.5731	0.5608	0.5397	0.56	0.5071	0.5389
-2	0.5942	0.569	0.5942	0.5584	0.5258	0.5584	0.6113	0.5893	0.5991	0.6007	0.6422	0.5967	0.5698	0.5739	0.5486	0.5771	0.6105	0.5446	0.6072	0.6227	0.652	0.6227	0.6235	0.6064	0.5828	0.6195	0.5828	0.5495	0.4925	0.5153	0.6227	0.617	0.6357	0.5348	0.5698	0.5893	0.6243	0.6243	0.5747	0.5584	0.5706	0.6398	0.6072	0.5722	0.5608	0.5397	0.56	0.5063	0.5389
-1.99	0.595	0.5698	0.5942	0.556	0.5267	0.5584	0.6121	0.5885	0.6007	0.6007	0.6414	0.5958	0.5706	0.5731	0.5486	0.5779	0.6105	0.5446	0.6081	0.6227	0.6528	0.6227	0.6235	0.6072	0.5828	0.6203	0.5836	0.5486	0.4925	0.5153	0.6235	0.617	0.6365	0.534	0.5657	0.5885	0.6227	0.6243	0.5739	0.5576	0.5706	0.6406	0.6072	0.5714	0.5608	0.5389	0.56	0.5063	0.5389
-1.98	0.5958	0.5706	0.5934	0.5568	0.5267	0.5592	0.6121	0.5885	0.6015	0.6007	0.6414	0.595	0.5714	0.5731	0.5495	0.5779	0.6097	0.5429	0.6081	0.6235	0.652	0.6227	0.6235	0.6072	0.5836	0.6203	0.5836	0.5486	0.4933	0.5153	0.6235	0.617	0.6374	0.534	0.5649	0.5877	0.6227	0.6235	0.5739	0.5568	0.5698	0.6406	0.6072	0.5731	0.5617	0.5397	0.5592	0.5063	0.5397
-1.97	0.5958	0.5714	0.5934	0.5568	0.5258	0.5584	0.6129	0.5877	0.6024	0.6015	0.6414	0.5942	0.5706	0.5731	0.5495	0.5771	0.6089	0.5421	0.6081	0.6227	0.652	0.6227	0.6235	0.6064	0.5836	0.6203	0.5836	0.5503	0.4949	0.5153	0.6243	0.6154	0.6365	0.534	0.5665	0.5877	0.6243	0.6227	0.5739	0.5568	0.569	0.6398	0.6072	0.5747	0.5617	0.5397	0.5592	0.5071	0.5397
-1.96	0.5958	0.5714	0.5926	0.5592	0.5258	0.5576	0.6129	0.5869	0.6015	0.6015	0.6422	0.5934	0.5706	0.5739	0.5495	0.5763	0.6081	0.5421	0.6081	0.6227	0.6528	0.6227	0.6227	0.6056	0.5836	0.6195	0.5836	0.5503	0.4957	0.5153	0.6235	0.6154	0.6357	0.534	0.5665	0.5877	0.6243	0.6219	0.5739	0.5568	0.5682	0.6382	0.6072	0.5755	0.5617	0.5389	0.5584	0.5063	0.5405
-1.95	0.5958	0.5714	0.5926	0.5592	0.5275	0.5576	0.6121	0.5869	0.6024	0.6024	0.6422	0.5934	0.5706	0.5739	0.5495	0.5755	0.6081	0.5421	0.6081	0.6227	0.6528	0.6227	0.6219	0.6064	0.5836	0.6203	0.5836	0.5503	0.4957	0.5161	0.6227	0.6146	0.6349	0.5332	0.5657	0.5885	0.6252	0.6219	0.5747	0.5568	0.5674	0.6374	0.6089	0.5747	0.5617	0.5381	0.5584	0.5063	0.5413
-1.94	0.5958	0.5714	0.5926	0.556	0.5283	0.5584	0.6121	0.5877	0.6024	0.6024	0.6422	0.5934	0.5714	0.5739	0.5495	0.5747	0.6081	0.5421	0.6081	0.6243	0.652	0.6219	0.6227	0.6072	0.5836	0.6211	0.5828	0.5495	0.4957	0.5169	0.6211	0.6154	0.6357	0.534	0.5633	0.5885	0.6235	0.6219	0.5755	0.5568	0.5665	0.639	0.6089	0.5739	0.5617	0.5381	0.5584	0.5063	0.5421
-1.93	0.5958	0.5714	0.5934	0.556	0.5283	0.5584	0.6121	0.5893	0.6024	0.6024	0.6422	0.5934	0.5706	0.5739	0.5495	0.5755	0.6072	0.5421	0.6081	0.6243	0.6512	0.6227	0.6235	0.6072	0.5828	0.6219	0.5828	0.5495	0.4949	0.5177	0.6203	0.6121	0.6357	0.5332	0.5633	0.5885	0.6227	0.6227	0.5763	0.5568	0.5665	0.639	0.6089	0.5739	0.5617	0.5381	0.5592	0.5071	0.5413
-1.92	0.595	0.5714	0.5942	0.556	0.5275	0.5584	0.6129	0.5893	0.6015	0.6015	0.6422	0.5942	0.5698	0.5739	0.5495	0.5763	0.6072	0.5421	0.6072	0.6235	0.6512	0.6227	0.6235	0.6072	0.5828	0.6203	0.5828	0.5495	0.4941	0.5169	0.6203	0.6121	0.6365	0.534	0.5674	0.5885	0.6235	0.6227	0.5771	0.5568	0.5665	0.639	0.6072	0.5739	0.5617	0.5381	0.56	0.5088	0.5405
-1.91	0.595	0.5714	0.595	0.5584	0.5267	0.5584	0.6138	0.5893	0.5999	0.6007	0.6406	0.5942	0.569	0.5739	0.5511	0.5771	0.6072	0.5421	0.6064	0.6227	0.6528	0.6227	0.6227	0.6072	0.582	0.6186	0.5836	0.5495	0.4933	0.5161	0.6203	0.6121	0.6357	0.5348	0.5674	0.5885	0.6227	0.6227	0.5779	0.556	0.5665	0.6374	0.6072	0.5731	0.5617	0.5381	0.5617	0.5096	0.5397
-1.9	0.595	0.5714	0.5958	0.5576	0.5258	0.5592	0.6138	0.5877	0.5999	0.6015	0.6406	0.5942	0.5698	0.5739	0.5511	0.5763	0.6081	0.5421	0.6056	0.6235	0.6528	0.6219	0.6227	0.6072	0.582	0.6178	0.5836	0.5486	0.4933	0.5161	0.6203	0.6162	0.6357	0.5356	0.5682	0.5885	0.6227	0.6235	0.5779	0.556	0.5674	0.6382	0.6072	0.5722	0.5617	0.5389	0.5617	0.5079	0.5397
-1.89	0.595	0.5714	0.595	0.5584	0.525	0.5592	0.6129	0.5877	0.5999	0.6015	0.6398	0.5942	0.5706	0.5739	0.5519	0.5763	0.6072	0.5421	0.6064	0.6235	0.652	0.6219	0.6235	0.6081	0.582	0.6178	0.5836	0.5478	0.4933	0.5169	0.6211	0.6178	0.6349	0.5356	0.5657	0.5893	0.6203	0.6243	0.5771	0.556	0.5674	0.6398	0.6072	0.5722	0.5608	0.5397	0.5617	0.5063	0.5397
-1.88	0.5942	0.5714	0.5934	0.5592	0.525	0.56	0.6121	0.5877	0.6015	0.6015	0.6414	0.5942	0.5706	0.5739	0.5495	0.5763	0.6072	0.5421	0.6072	0.6227	0.6512	0.6227	0.6243	0.6081	0.582	0.6186	0.5836	0.5478	0.4925	0.5177	0.6211	0.617	0.6349	0.5348	0.5665	0.5893	0.6211	0.6252	0.5763	0.5568	0.5682	0.6398	0.6072	0.5722	0.5608	0.5397	0.5592	0.5047	0.5397
-1.87	0.5942	0.5714	0.5926	0.56	0.525	0.56	0.6121	0.5885	0.6007	0.6007	0.6414	0.5942	0.5698	0.5731	0.5495	0.5763	0.6081	0.5421	0.6081	0.6219	0.6512	0.6235	0.6252	0.6081	0.5828	0.6186	0.5836	0.5495	0.4925	0.5169	0.6219	0.617	0.6349	0.5348	0.5698	0.5902	0.6235	0.6252	0.5763	0.5568	0.5682	0.639	0.6064	0.5722	0.5608	0.5397	0.5592	0.5055	0.5397
-1.86	0.5942	0.5706	0.5918	0.5592	0.525	0.56	0.6129	0.5885	0.6007	0.6024	0.6422	0.5942	0.569	0.5722	0.5486	0.5763	0.6097	0.5429	0.6081	0.6219	0.6512	0.6235	0.6243	0.6064	0.5828	0.6195	0.5836	0.5511	0.4917	0.5161	0.6219	0.6154	0.6349	0.534	0.5698	0.5893	0.6235	0.6243	0.5763	0.5576	0.5698	0.6374	0.6072	0.5714	0.5617	0.5397	0.5576	0.5055	0.5397
-1.85	0.5942	0.5698	0.5926	0.5592	0.525	0.5584	0.6121	0.5893	0.5999	0.6024	0.6422	0.595	0.569	0.5722	0.5495	0.5763	0.6105	0.5438	0.6081	0.6227	0.6504	0.6227	0.6243	0.6056	0.5836	0.6195	0.5836	0.5519	0.4925	0.5153	0.6227	0.6162	0.6357	0.5332	0.569	0.5902	0.6227	0.6235	0.5755	0.5576	0.569	0.6382	0.6072	0.5714	0.5608	0.5397	0.5576	0.5055	0.5397
-1.84	0.5934	0.569	0.5926	0.556	0.525	0.5584	0.6121	0.5902	0.6007	0.6024	0.6414	0.5958	0.569	0.5722	0.5495	0.5763	0.6105	0.5438	0.6072	0.6227	0.6496	0.6211	0.6243	0.6056	0.5836	0.6203	0.5836	0.5519	0.4925	0.5153	0.6235	0.6154	0.6365	0.5332	0.5641	0.5893	0.6203	0.6227	0.5747	0.5576	0.5682	0.6398	0.6081	0.5722	0.56	0.5389	0.5568	0.5063	0.5405
-1.83	0.5934	0.5706	0.5934	0.556	0.5258	0.5584	0.6121	0.5902	0.6007	0.6007	0.6414	0.5958	0.5698	0.5731	0.5495	0.5771	0.6105	0.5429	0.6072	0.6235	0.6504	0.6211	0.6243	0.6056	0.5836	0.6195	0.5836	0.5511	0.4941	0.5153	0.6227	0.6129	0.6374	0.5332	0.5633	0.5893	0.6203	0.6227	0.5747	0.5568	0.5674	0.6398	0.6081	0.5739	0.56	0.5389	0.5576	0.5071	0.5413
-1.82	0.5942	0.5714	0.5926	0.556	0.5258	0.5584	0.6121	0.5893	0.6015	0.6007	0.6414	0.595	0.5698	0.5722	0.5495	0.5779	0.6097	0.5421	0.6072	0.6235	0.6504	0.6211	0.6235	0.6056	0.5836	0.6195	0.5836	0.5511	0.4949	0.5153	0.6219	0.6129	0.6365	0.534	0.5649	0.5893	0.6235	0.6227	0.5747	0.5568	0.5682	0.639	0.6081	0.5755	0.5608	0.5389	0.5584	0.5071	0.5421
-1.81	0.595	0.5722	0.5918	0.56	0.5267	0.5576	0.6121	0.5885	0.6015	0.6007	0.6422	0.595	0.5706	0.5722	0.5495	0.5788	0.6097	0.5421	0.6081	0.6235	0.6512	0.6211	0.6227	0.6064	0.5828	0.6195	0.5828	0.5503	0.4949	0.5153	0.6203	0.6129	0.6357	0.5332	0.5657	0.5902	0.6243	0.6227	0.5747	0.5568	0.569	0.6374	0.6081	0.5755	0.5617	0.5405	0.5592	0.5063	0.5421
-1.8	0.5958	0.5714	0.591	0.5608	0.5267	0.5568	0.6121	0.5877	0.6007	0.6007	0.6422	0.595	0.5706	0.5722	0.5495	0.5788	0.6081	0.5421	0.6081	0.6235	0.6504	0.6211	0.6235	0.6064	0.582	0.6211	0.582	0.5503	0.4933	0.5161	0.6211	0.6154	0.6349	0.534	0.5657	0.591	0.6252	0.6227	0.5747	0.556	0.5682	0.6374	0.6081	0.5747	0.5617	0.5413	0.5592	0.5055	0.5413
-1.79	0.5958	0.5714	0.5918	0.5568	0.5275	0.5568	0.6129	0.5877	0.5991	0.6007	0.6422	0.595	0.5714	0.5731	0.5495	0.5779	0.6081	0.5421	0.6089	0.6243	0.6512	0.6219	0.6243	0.6064	0.582	0.6219	0.582	0.5486	0.4925	0.5169	0.6211	0.6154	0.6357	0.534	0.5641	0.591	0.6227	0.6227	0.5755	0.556	0.5674	0.639	0.6072	0.5739	0.5625	0.5421	0.5592	0.5055	0.5405
-1.78	0.595	0.5706	0.5926	0.556	0.5267	0.5568	0.6138	0.5877	0.5999	0.6015	0.6422	0.595	0.5714	0.5739	0.5495	0.5779	0.6072	0.5421	0.6089	0.6243	0.6504	0.6235	0.6243	0.6072	0.582	0.6227	0.5828	0.5486	0.4925	0.5185	0.6211	0.6162	0.6357	0.534	0.5641	0.5902	0.6227	0.6219	0.5763	0.556	0.5665	0.639	0.6072	0.5731	0.5625	0.5421	0.5592	0.5063	0.5397
-1.77	0.595	0.5706	0.5942	0.5543	0.5258	0.5568	0.6146	0.5885	0.5999	0.6015	0.6414	0.595	0.5714	0.5731	0.5495	0.5771	0.6081	0.5421	0.6089	0.6227	0.6512	0.6227	0.6243	0.6089	0.582	0.6211	0.5836	0.5486	0.4925	0.5193	0.6203	0.6162	0.6357	0.534	0.5665	0.5893	0.6243	0.6219	0.5763	0.5568	0.5665	0.639	0.6064	0.5722	0.5625	0.5413	0.5584	0.5071	0.5397
-1.76	0.595	0.5706	0.595	0.5584	0.525	0.5568	0.6146	0.5885	0.5999	0.6015	0.6422	0.5958	0.5714	0.5731	0.5503	0.5763	0.6081	0.5421	0.6081	0.6211	0.6504	0.6227	0.6235	0.6089	0.582	0.6203	0.5836	0.5486	0.4917	0.5193	0.6203	0.6162	0.6349	0.5348	0.5665	0.5885	0.6243	0.6219	0.5755	0.5568	0.5665	0.6382	0.6064	0.5714	0.5617	0.5405	0.5584	0.5063	0.5397
-1.75	0.5967	0.5714	0.5967	0.5584	0.525	0.5576	0.6138	0.5877	0.5983	0.6015	0.6422	0.5958	0.5706	0.5731	0.5503	0.5747	0.6081	0.5421	0.6081	0.6203	0.6504	0.6219	0.6243	0.6072	0.5828	0.6186	0.5836	0.5486	0.4917	0.5169	0.6203	0.6154	0.6349	0.5364	0.5674	0.5885	0.6235	0.6235	0.5739	0.556	0.5674	0.6382	0.6056	0.5714	0.5617	0.5389	0.5576	0.5063	0.5397
-1.74	0.5975	0.5714	0.5967	0.5568	0.525	0.5576	0.6129	0.5877	0.5983	0.6024	0.6431	0.5958	0.5698	0.5739	0.5503	0.5739	0.6081	0.5421	0.6081	0.6211	0.6504	0.6227	0.6235	0.6064	0.5836	0.6186	0.5836	0.5478	0.4925	0.5153	0.6203	0.6154	0.6349	0.5348	0.5649	0.5885	0.6219	0.6243	0.5731	0.556	0.5674	0.6398	0.6056	0.5722	0.5617	0.5397	0.5576	0.5055	0.5397
-1.73	0.5983	0.5714	0.5967	0.556	0.525	0.5584	0.6121	0.5877	0.5983	0.6024	0.6422	0.595	0.5698	0.5739	0.5503	0.5747	0.6072	0.5429	0.6072	0.6211	0.652	0.6227	0.6243	0.6072	0.5836	0.6178	0.5828	0.5486	0.4933	0.5144	0.6203	0.6146	0.6349	0.5332	0.5649	0.5885	0.6219	0.6243	0.5731	0.5568	0.5674	0.639	0.6056	0.5722	0.5617	0.5389	0.5568	0.5063	0.5397
-1.72	0.5975	0.5722	0.5934	0.5551	0.525	0.5576	0.6121	0.5877	0.5983	0.6015	0.6422	0.5942	0.5698	0.5739	0.5503	0.5755	0.6072	0.5438	0.6072	0.6219	0.6536	0.6235	0.6243	0.6081	0.5828	0.6178	0.582	0.5503	0.4933	0.5161	0.6203	0.6138	0.6349	0.5324	0.5625	0.5885	0.6235	0.6235	0.5739	0.5584	0.5682	0.639	0.6064	0.5722	0.5617	0.5397	0.5568	0.5055	0.5397
-1.71	0.5975	0.5731	0.5918	0.5576	0.525	0.5568	0.6121	0.5869	0.5991	0.6007	0.6422	0.5934	0.5698	0.5731	0.5503	0.5763	0.6072	0.5429	0.6072	0.6211	0.6545	0.6235	0.6252	0.6081	0.5828	0.6178	0.582	0.5519	0.4925	0.5161	0.6203	0.6129	0.6357	0.534	0.5625	0.5885	0.6235	0.6227	0.5739	0.5592	0.5698	0.6374	0.6072	0.5714	0.5617	0.5381	0.5568	0.5055	0.5397
-1.7	0.5975	0.5739	0.591	0.5584	0.525	0.556	0.6121	0.5861	0.5999	0.6007	0.6422	0.5934	0.569	0.5731	0.5495	0.5763	0.6089	0.5413	0.6089	0.6219	0.6536	0.6235	0.6252	0.6072	0.5828	0.6178	0.5828	0.5519	0.4925	0.5161	0.6211	0.6129	0.6365	0.5348	0.5625	0.5893	0.6235	0.6227	0.5747	0.5584	0.5714	0.6374	0.6072	0.5722	0.5625	0.5389	0.5568	0.5063	0.5405
-1.69	0.5975	0.5731	0.5926	0.5568	0.525	0.556	0.6121	0.5861	0.5999	0.6007	0.6414	0.5942	0.569	0.5731	0.5486	0.5763	0.6089	0.5405	0.6081	0.6227	0.6528	0.6227	0.6252	0.6064	0.5828	0.6178	0.5836	0.5503	0.4925	0.5153	0.6227	0.6129	0.6382	0.534	0.5641	0.5902	0.6227	0.6227	0.5747	0.5576	0.5706	0.6382	0.6072	0.5731	0.5625	0.5389	0.5576	0.5063	0.5421
-1.68	0.5975	0.5731	0.5934	0.5568	0.5275	0.5568	0.6113	0.5861	0.6007	0.5999	0.6414	0.5942	0.5698	0.5739	0.5486	0.5763	0.6097	0.5421	0.6081	0.6243	0.6512	0.6243	0.6252	0.6064	0.5828	0.6178	0.5836	0.5503	0.4941	0.5153	0.6243	0.6113	0.6374	0.5332	0.5641	0.5918	0.6227	0.6227	0.5747	0.5568	0.5698	0.6382	0.6072	0.5747	0.5625	0.5397	0.5576	0.5071	0.5438
-1.67	0.5967	0.5722	0.5926	0.556	0.5275	0.5568	0.6113	0.5869	0.6007	0.5999	0.6414	0.595	0.5698	0.5739	0.5486	0.5755	0.6089	0.5438	0.6072	0.6252	0.6504	0.6252	0.6252	0.6064	0.5828	0.6186	0.5836	0.5511	0.4949	0.5153	0.6235	0.6121	0.6374	0.5332	0.5657	0.5926	0.6235	0.6227	0.5755	0.5568	0.569	0.639	0.6072	0.5755	0.5617	0.5405	0.5576	0.5071	0.5438
-1.66	0.5967	0.5722	0.5926	0.5584	0.5283	0.5576	0.6105	0.5877	0.6015	0.5999	0.6414	0.595	0.5706	0.5739	0.5495	0.5755	0.6089	0.5438	0.6089	0.6243	0.6496	0.626	0.6243	0.6072	0.5836	0.6195	0.5836	0.5511	0.4941	0.5161	0.6227	0.6121	0.6365	0.5332	0.5649	0.5918	0.6235	0.6227	0.5763	0.5568	0.569	0.6374	0.6072	0.5747	0.5617	0.5413	0.5576	0.5079	0.5429
-1.65	0.5958	0.5714	0.5926	0.5584	0.5275	0.5576	0.6113	0.5877	0.6007	0.5999	0.6414	0.5958	0.5706	0.5739	0.5495	0.5755	0.6072	0.5421	0.6097	0.6235	0.6496	0.6243	0.6252	0.6072	0.5828	0.6195	0.5836	0.5495	0.4925	0.5161	0.6219	0.6138	0.6365	0.5332	0.5641	0.5902	0.6243	0.6227	0.5771	0.5568	0.5682	0.6374	0.6064	0.5731	0.5617	0.5421	0.5576	0.5079	0.5421
-1.64	0.5958	0.5714	0.5926	0.5592	0.5291	0.5576	0.6121	0.5877	0.6007	0.5999	0.6414	0.5958	0.5714	0.5739	0.5495	0.5763	0.6072	0.5413	0.6097	0.6227	0.6496	0.6243	0.6252	0.6072	0.5828	0.6186	0.5828	0.5478	0.4908	0.5169	0.6227	0.6129	0.6357	0.534	0.5625	0.5885	0.6243	0.6235	0.5755	0.5568	0.5674	0.6365	0.6072	0.5714	0.5617	0.5429	0.5584	0.5079	0.5421
-1.63	0.5958	0.5714	0.5918	0.5592	0.5283	0.556	0.6121	0.5877	0.6007	0.5991	0.6414	0.5958	0.5706	0.5731	0.5503	0.5763	0.6072	0.5413	0.6089	0.6235	0.6496	0.6243	0.626	0.6081	0.582	0.6186	0.582	0.5478	0.4908	0.5169	0.6219	0.6146	0.6349	0.5348	0.5633	0.5885	0.6235	0.6235	0.5747	0.5568	0.5665	0.6374	0.6064	0.5714	0.5633	0.5421	0.5584	0.5079	0.5413
-1.62	0.5958	0.5714	0.5918	0.5584	0.5267	0.556	0.6113	0.5877	0.5999	0.5991	0.6406	0.5958	0.5698	0.5731	0.5511	0.5763	0.6072	0.5413	0.6081	0.6235	0.6496	0.6243	0.6235	0.6089	0.582	0.6186	0.582	0.5486	0.4908	0.5169	0.6219	0.6154	0.6349	0.5364	0.5584	0.5885	0.6227	0.6235	0.5739	0.5568	0.5665	0.6374	0.6064	0.5714	0.5641	0.5413	0.5592	0.5079	0.5405
-1.61	0.5958	0.5714	0.5934	0.5584	0.525	0.556	0.6105	0.5877	0.5991	0.5991	0.6406	0.595	0.569	0.5731	0.5503	0.5763	0.6072	0.5413	0.6081	0.6235	0.6504	0.6235	0.6227	0.6097	0.5812	0.6186	0.5828	0.5495	0.4908	0.5161	0.6211	0.6154	0.6349	0.5364	0.5584	0.5885	0.6211	0.6235	0.5739	0.5568	0.5674	0.6374	0.6056	0.5722	0.5641	0.5397	0.5584	0.5071	0.5397
-1.6	0.5967	0.5714	0.595	0.5584	0.525	0.5568	0.6105	0.5877	0.5983	0.6007	0.6414	0.595	0.5698	0.5747	0.5486	0.5763	0.6072	0.5405	0.6081	0.6235	0.6512	0.6227	0.6227	0.6089	0.582	0.6178	0.5836	0.5495	0.4908	0.5169	0.6219	0.6154	0.6349	0.5372	0.5584	0.5885	0.6219	0.6235	0.5739	0.5568	0.5674	0.6374	0.6064	0.5731	0.5633	0.5397	0.5576	0.5071	0.5397
-1.59	0.5975	0.5714	0.5942	0.5584	0.525	0.5584	0.6105	0.5885	0.5983	0.6024	0.6422	0.5958	0.5714	0.5763	0.547	0.5763	0.6072	0.5413	0.6081	0.6235	0.6512	0.6227	0.6243	0.6081	0.582	0.6178	0.5836	0.5495	0.4908	0.5185	0.6219	0.6162	0.6349	0.5372	0.5641	0.5885	0.6219	0.6268	0.5739	0.5568	0.5682	0.639	0.6064	0.5731	0.5633	0.5397	0.5568	0.5063	0.5397
-1.58	0.5983	0.5714	0.5934	0.5584	0.525	0.5592	0.6105	0.5877	0.5983	0.6032	0.6414	0.5967	0.5714	0.5779	0.5478	0.5771	0.6064	0.5421	0.6081	0.6227	0.6512	0.6227	0.6252	0.6072	0.582	0.6178	0.5828	0.5495	0.4908	0.5193	0.6219	0.6162	0.6357	0.5364	0.5641	0.5885	0.6227	0.626	0.5739	0.5568	0.5682	0.639	0.6072	0.5722	0.5633	0.5397	0.5576	0.5071	0.5397
-1.57	0.5983	0.5722	0.591	0.5584	0.525	0.56	0.6113	0.5869	0.5983	0.6032	0.6414	0.5967	0.5706	0.5779	0.5486	0.5771	0.6072	0.5429	0.6081	0.6219	0.6512	0.6235	0.6252	0.6064	0.5812	0.6178	0.5828	0.5495	0.4908	0.5177	0.6211	0.6154	0.6357	0.5364	0.5625	0.5885	0.6227	0.6268	0.5731	0.5576	0.569	0.6382	0.6072	0.5722	0.5617	0.5397	0.5576	0.5071	0.5397
-1.56	0.5983	0.5731	0.5918	0.5584	0.525	0.5584	0.6121	0.5869	0.5983	0.6024	0.6414	0.595	0.569	0.5763	0.5486	0.5763	0.6089	0.5429	0.6089	0.6219	0.652	0.6235	0.6243	0.6056	0.5812	0.6178	0.5828	0.5503	0.4925	0.5169	0.6211	0.6146	0.6365	0.5356	0.5625	0.5885	0.6227	0.6235	0.5731	0.5584	0.5698	0.6357	0.6081	0.5722	0.5608	0.5397	0.5576	0.5079	0.5397
-1.55	0.5983	0.5739	0.5918	0.5576	0.525	0.5576	0.6129	0.5869	0.5991	0.6015	0.6422	0.5942	0.5698	0.5755	0.5486	0.5747	0.6089	0.5413	0.6097	0.6227	0.6512	0.6235	0.6243	0.6056	0.5812	0.6186	0.5836	0.5511	0.4933	0.5161	0.6219	0.6154	0.6365	0.5356	0.5625	0.5893	0.6227	0.6235	0.5731	0.5592	0.569	0.6357	0.6081	0.5731	0.56	0.5405	0.5576	0.5071	0.5405
-1.54	0.5983	0.5731	0.5934	0.5576	0.525	0.5568	0.6129	0.5877	0.5991	0.5999	0.6422	0.5942	0.5706	0.5747	0.5486	0.5739	0.6072	0.5413	0.6097	0.6227	0.6512	0.6227	0.6243	0.6056	0.582	0.6186	0.5828	0.5511	0.4941	0.5161	0.6235	0.6146	0.6365	0.5348	0.5641	0.5902	0.6227	0.6268	0.5739	0.5584	0.5674	0.6365	0.6113	0.5739	0.5608	0.5405	0.5584	0.5063	0.5413
-1.53	0.5975	0.5731	0.5926	0.5576	0.5258	0.5568	0.6121	0.5877	0.5991	0.5991	0.6422	0.595	0.5714	0.5739	0.5495	0.5731	0.6048	0.5413	0.6089	0.6235	0.6504	0.6227	0.6252	0.6064	0.5828	0.6195	0.5828	0.5503	0.4941	0.5153	0.6243	0.6154	0.6357	0.5348	0.5641	0.591	0.6227	0.6276	0.5739	0.5568	0.5657	0.6374	0.6113	0.5755	0.5608	0.5405	0.5592	0.5063	0.5421
-1.52	0.5958	0.5714	0.5918	0.5584	0.5267	0.5568	0.6121	0.5885	0.5991	0.5991	0.6422	0.5958	0.5714	0.5731	0.5495	0.5739	0.6064	0.5429	0.6072	0.6235	0.6504	0.6227	0.6252	0.6064	0.5836	0.6195	0.5828	0.5486	0.4941	0.5161	0.6243	0.6154	0.6349	0.5348	0.5576	0.591	0.6227	0.6284	0.5747	0.5551	0.5657	0.6374	0.6113	0.5763	0.5608	0.5405	0.56	0.5071	0.5421
-1.51	0.5942	0.5706	0.5918	0.5576	0.5267	0.5568	0.6121	0.5877	0.5991	0.5999	0.6422	0.5958	0.5706	0.5722	0.5495	0.5747	0.6072	0.5429	0.6072	0.6235	0.6496	0.6227	0.6252	0.6064	0.5836	0.6211	0.5836	0.5478	0.4941	0.5169	0.6227	0.6162	0.6349	0.5348	0.5576	0.5902	0.6227	0.6252	0.5747	0.5551	0.5674	0.6374	0.6097	0.5755	0.5608	0.5413	0.56	0.5071	0.5421
-1.5	0.5942	0.5698	0.5926	0.5576	0.5275	0.5576	0.6129	0.5877	0.5999	0.6007	0.6414	0.595	0.5698	0.5731	0.5495	0.5771	0.6089	0.5429	0.6089	0.6227	0.6504	0.6227	0.6252	0.6056	0.5836	0.6203	0.5836	0.547	0.4925	0.5177	0.6219	0.6154	0.6349	0.5348	0.5576	0.5885	0.6227	0.6252	0.5755	0.556	0.5674	0.6374	0.6113	0.5739	0.5608	0.5421	0.56	0.5071	0.5421
-1.49	0.595	0.5698	0.5934	0.56	0.5283	0.5584	0.6129	0.5869	0.5983	0.5999	0.6414	0.595	0.5698	0.5731	0.5495	0.5763	0.6081	0.5421	0.6113	0.6235	0.6512	0.6227	0.6243	0.6056	0.5828	0.6186	0.5836	0.5478	0.4917	0.5185	0.6211	0.6154	0.6349	0.534	0.5649	0.5877	0.6227	0.626	0.5747	0.5568	0.5682	0.639	0.6154	0.5722	0.5617	0.5397	0.5592	0.5071	0.5421
-1.48	0.5958	0.5706	0.5934	0.5617	0.5283	0.5584	0.6138	0.5877	0.5975	0.5999	0.6414	0.5942	0.5706	0.5739	0.5503	0.5763	0.6081	0.5421	0.6121	0.626	0.6512	0.6219	0.6235	0.6097	0.5828	0.6178	0.5836	0.5486	0.4917	0.5177	0.6219	0.617	0.6341	0.534	0.5649	0.5877	0.6235	0.6252	0.5747	0.5568	0.5674	0.6398	0.6146	0.5714	0.5608	0.5389	0.5592	0.5079	0.5421
-1.47	0.5958	0.5698	0.5926	0.5625	0.5267	0.5576	0.6129	0.5869	0.5975	0.5999	0.6422	0.5942	0.5714	0.5739	0.5511	0.5755	0.6081	0.5421	0.6105	0.6268	0.6504	0.6219	0.6252	0.6097	0.582	0.6178	0.5836	0.5486	0.4925	0.5169	0.6211	0.617	0.6341	0.5348	0.5649	0.5885	0.6243	0.6243	0.5739	0.5568	0.5674	0.6398	0.6138	0.5714	0.5617	0.5381	0.5592	0.5071	0.5413
-1.46	0.5967	0.5698	0.5926	0.56	0.525	0.5568	0.6129	0.5877	0.5991	0.6007	0.6422	0.5942	0.5706	0.5739	0.5519	0.5763	0.6081	0.5421	0.6089	0.6268	0.6496	0.6219	0.626	0.6097	0.582	0.6186	0.5836	0.5478	0.4925	0.5153	0.6219	0.617	0.6341	0.5364	0.5641	0.5885	0.6243	0.6235	0.5747	0.5568	0.5665	0.639	0.6097	0.5722	0.5625	0.5397	0.5592	0.5063	0.5405
-1.45	0.5967	0.5698	0.5926	0.5592	0.525	0.5576	0.6121	0.5869	0.5999	0.6015	0.6422	0.595	0.5698	0.5739	0.5511	0.5763	0.6081	0.5421	0.6081	0.6243	0.6471	0.6219	0.626	0.6064	0.5812	0.6178	0.5845	0.547	0.4925	0.5153	0.6211	0.6162	0.6349	0.5372	0.5641	0.5885	0.6235	0.6243	0.5747	0.5568	0.5665	0.6382	0.6089	0.5722	0.5641	0.5389	0.5592	0.5071	0.5397
-1.44	0.5975	0.5706	0.5934	0.5592	0.525	0.5592	0.6129	0.5877	0.5991	0.6032	0.6422	0.5967	0.569	0.5731	0.5503	0.5771	0.6081	0.5421	0.6081	0.6235	0.6479	0.6219	0.6235	0.6064	0.582	0.6186	0.5853	0.5478	0.4917	0.5153	0.6211	0.617	0.6349	0.5364	0.5649	0.5885	0.6235	0.6252	0.5755	0.5568	0.5665	0.6398	0.6105	0.5731	0.5633	0.5381	0.5592	0.5079	0.5397
-1.43	0.5967	0.5714	0.5934	0.5592	0.525	0.56	0.6129	0.5885	0.5983	0.6032	0.6422	0.5967	0.569	0.5747	0.5495	0.5779	0.6081	0.5429	0.6081	0.6235	0.6488	0.6219	0.6227	0.6072	0.582	0.6186	0.5853	0.5486	0.4925	0.5153	0.6203	0.6162	0.6341	0.5356	0.5657	0.5885	0.6235	0.6252	0.5747	0.5568	0.5674	0.6382	0.6097	0.5739	0.5625	0.5372	0.5584	0.5088	0.5405
-1.42	0.5958	0.5706	0.5926	0.5592	0.525	0.56	0.6121	0.591	0.5983	0.6024	0.6422	0.5967	0.569	0.5755	0.5495	0.5779	0.6081	0.5429	0.6081	0.6235	0.6512	0.6227	0.6227	0.6072	0.5828	0.6186	0.5845	0.5495	0.4925	0.5153	0.6203	0.6146	0.6341	0.5348	0.5665	0.5885	0.6235	0.6243	0.5755	0.5568	0.5674	0.6382	0.6097	0.5747	0.5608	0.5372	0.5576	0.5079	0.5405
-1.41	0.5942	0.5698	0.5926	0.5592	0.525	0.5592	0.6121	0.591	0.5983	0.5999	0.6422	0.5958	0.569	0.5763	0.5495	0.5771	0.6081	0.5421	0.6081	0.6235	0.6512	0.6227	0.6235	0.6081	0.5828	0.6186	0.5836	0.5495	0.4925	0.5144	0.6203	0.6138	0.6341	0.5348	0.5657	0.5885	0.6227	0.6252	0.5747	0.5568	0.5674	0.6374	0.6072	0.5747	0.56	0.5372	0.5576	0.5079	0.5405
-1.4	0.5934	0.5698	0.5926	0.5592	0.525	0.5592	0.6121	0.591	0.5991	0.5999	0.6422	0.5958	0.5698	0.5755	0.5495	0.5771	0.6081	0.5413	0.6089	0.6227	0.652	0.6219	0.6243	0.6072	0.5828	0.6186	0.5836	0.5486	0.4925	0.5144	0.6211	0.6138	0.6349	0.5348	0.5649	0.5885	0.6227	0.626	0.5747	0.5568	0.5665	0.639	0.6081	0.5739	0.56	0.5381	0.5584	0.5071	0.5405
-1.39	0.5934	0.5698	0.5934	0.5592	0.5258	0.5592	0.6129	0.5893	0.5999	0.6007	0.6422	0.5958	0.5698	0.5747	0.5486	0.5779	0.6081	0.5413	0.6089	0.6227	0.652	0.6211	0.6252	0.6064	0.5828	0.6186	0.5836	0.5478	0.4933	0.5153	0.6211	0.6146	0.6349	0.534	0.5641	0.5893	0.6227	0.6276	0.5747	0.556	0.5665	0.6398	0.6105	0.5739	0.5608	0.5381	0.5592	0.5071	0.5413
-1.38	0.5934	0.5698	0.5934	0.56	0.5267	0.5584	0.6121	0.5902	0.5999	0.6015	0.6422	0.595	0.5706	0.5747	0.5486	0.5788	0.6081	0.5429	0.6089	0.6227	0.6512	0.6211	0.6252	0.6048	0.5828	0.6186	0.5836	0.5478	0.4933	0.5161	0.6227	0.6146	0.6349	0.5332	0.5641	0.591	0.6227	0.6268	0.5747	0.5551	0.5665	0.639	0.6105	0.5739	0.5617	0.5389	0.5592	0.5063	0.5413
-1.37	0.5942	0.569	0.5926	0.56	0.5267	0.5576	0.6113	0.5885	0.5991	0.6024	0.6422	0.5942	0.5698	0.5739	0.5478	0.5779	0.6081	0.5429	0.6081	0.6227	0.6504	0.6219	0.6252	0.6056	0.5828	0.6186	0.5836	0.5478	0.4933	0.5169	0.6227	0.6154	0.6341	0.5324	0.5641	0.5918	0.6235	0.626	0.5755	0.5543	0.5665	0.6382	0.6113	0.5731	0.5608	0.5389	0.5592	0.5071	0.5405
-1.36	0.595	0.569	0.5926	0.56	0.5258	0.5568	0.6105	0.5877	0.5991	0.6015	0.6422	0.5942	0.5698	0.5739	0.5478	0.5779	0.6081	0.5429	0.6081	0.6227	0.6512	0.6219	0.6252	0.6056	0.582	0.6195	0.5836	0.5486	0.4925	0.5161	0.6235	0.6154	0.6341	0.5324	0.5641	0.5918	0.6243	0.6252	0.5755	0.5551	0.5665	0.6374	0.6097	0.5722	0.5608	0.5397	0.5584	0.5071	0.5397
-1.35	0.5958	0.5698	0.5926	0.56	0.525	0.5576	0.6113	0.5869	0.6007	0.6015	0.6422	0.5942	0.5698	0.5739	0.5478	0.5771	0.6081	0.5421	0.6081	0.6227	0.6512	0.6219	0.6252	0.6072	0.5812	0.6186	0.5836	0.5478	0.4933	0.5161	0.6219	0.6154	0.6341	0.5332	0.5641	0.591	0.6252	0.6252	0.5755	0.556	0.5665	0.6374	0.6105	0.5714	0.5617	0.5389	0.5584	0.5079	0.5397
-1.34	0.595	0.5706	0.5934	0.5617	0.525	0.5592	0.6121	0.5877	0.6015	0.6007	0.6422	0.5942	0.5698	0.5739	0.5486	0.5763	0.6081	0.5421	0.6089	0.6227	0.6512	0.6219	0.6243	0.6081	0.5812	0.6195	0.5836	0.5478	0.4933	0.5153	0.6211	0.6154	0.6349	0.5332	0.5649	0.5902	0.6252	0.6235	0.5747	0.556	0.5665	0.639	0.6138	0.5722	0.5641	0.5372	0.5584	0.5079	0.5397
-1.33	0.595	0.5706	0.5942	0.5633	0.525	0.5592	0.6129	0.5893	0.6015	0.6015	0.6422	0.5934	0.5706	0.5739	0.5495	0.5755	0.6081	0.5429	0.6089	0.6227	0.6512	0.6219	0.6235	0.6097	0.5812	0.6186	0.5836	0.547	0.4925	0.5153	0.6203	0.6154	0.6349	0.5332	0.5649	0.5893	0.6252	0.6227	0.5739	0.556	0.5665	0.639	0.6138	0.5731	0.5649	0.5364	0.5592	0.5079	0.5405
-1.32	0.595	0.5698	0.595	0.5633	0.525	0.5592	0.6121	0.5893	0.5999	0.6024	0.6422	0.5942	0.5706	0.5739	0.5486	0.5755	0.6081	0.5429	0.6081	0.6227	0.652	0.6227	0.6252	0.6089	0.5812	0.6186	0.5836	0.5478	0.4925	0.5153	0.6203	0.6154	0.6341	0.5332	0.5649	0.5885	0.6252	0.6219	0.5755	0.556	0.5674	0.639	0.6129	0.5739	0.5641	0.5364	0.5592	0.5079	0.5405
-1.31	0.5967	0.5698	0.5958	0.5617	0.5267	0.5584	0.6113	0.5893	0.5999	0.6024	0.6422	0.5942	0.5714	0.5739	0.5486	0.5763	0.6081	0.5438	0.6072	0.6227	0.6512	0.6227	0.626	0.6072	0.5812	0.6178	0.5836	0.5486	0.4933	0.5169	0.6203	0.6154	0.6341	0.5332	0.5641	0.5885	0.6243	0.6227	0.5763	0.5568	0.5674	0.6382	0.6097	0.5731	0.5633	0.5372	0.56	0.5088	0.5405
-1.3	0.5975	0.5706	0.5967	0.56	0.5267	0.5584	0.6105	0.5885	0.5999	0.6024	0.6422	0.595	0.5714	0.5739	0.5478	0.5763	0.6081	0.5429	0.6072	0.6227	0.6512	0.6227	0.626	0.6064	0.5812	0.6186	0.5836	0.5495	0.4941	0.5177	0.6211	0.6162	0.6341	0.5332	0.5649	0.5885	0.6235	0.6235	0.5771	0.556	0.5682	0.639	0.6089	0.5722	0.5633	0.5372	0.56	0.5096	0.5397
-1.29	0.5975	0.5714	0.595	0.5584	0.5267	0.5592	0.6105	0.5885	0.5999	0.6024	0.6414	0.5958	0.5722	0.5739	0.5486	0.5763	0.6081	0.5429	0.6081	0.6227	0.6504	0.6219	0.6235	0.6072	0.5812	0.6186	0.5836	0.5495	0.4941	0.5177	0.6211	0.617	0.6349	0.5324	0.5665	0.5885	0.6227	0.6227	0.5763	0.5551	0.5674	0.639	0.6113	0.5714	0.5641	0.5381	0.5608	0.5096	0.5389
-1.28	0.5975	0.5714	0.5942	0.5576	0.5258	0.5592	0.6105	0.5902	0.5991	0.6024	0.6414	0.5958	0.5714	0.5747	0.5478	0.5763	0.6089	0.5429	0.6081	0.6227	0.6504	0.6219	0.6227	0.6072	0.5812	0.6186	0.5836	0.5495	0.4933	0.5161	0.6211	0.6178	0.6341	0.5332	0.5665	0.5885	0.6227	0.6227	0.5763	0.5543	0.5682	0.639	0.6113	0.5722	0.5641	0.5381	0.5608	0.5088	0.5389
-1.27	0.5967	0.5722	0.5918	0.5576	0.5258	0.56	0.6105	0.5918	0.5991	0.6015	0.6414	0.595	0.5714	0.5747	0.5486	0.5763	0.6089	0.5438	0.6072	0.6227	0.6512	0.6235	0.6235	0.6064	0.5812	0.6178	0.5836	0.5503	0.4933	0.5153	0.6211	0.617	0.6341	0.5348	0.5665	0.5885	0.6227	0.6227	0.5763	0.5551	0.5674	0.639	0.6113	0.5731	0.5633	0.5389	0.5608	0.5079	0.5389
-1.26	0.5958	0.5731	0.5926	0.5584	0.5258	0.5592	0.6113	0.5918	0.5999	0.6007	0.6422	0.5934	0.5698	0.5755	0.5486	0.5763	0.6081	0.5446	0.6072	0.6227	0.652	0.6235	0.6243	0.6064	0.582	0.6178	0.5836	0.5511	0.4941	0.5153	0.6219	0.6162	0.6349	0.5348	0.5649	0.5877	0.6227	0.6243	0.5755	0.556	0.5674	0.6398	0.6089	0.5739	0.5625	0.5389	0.56	0.5071	0.5397
-1.25	0.5942	0.5739	0.5926	0.5592	0.5258	0.5592	0.6121	0.591	0.5999	0.6007	0.6414	0.5934	0.5706	0.5755	0.5495	0.5763	0.6072	0.5438	0.6072	0.6227	0.652	0.6243	0.6243	0.6064	0.5828	0.6186	0.5836	0.5519	0.4941	0.5161	0.6219	0.6154	0.6357	0.534	0.5657	0.5885	0.6227	0.626	0.5747	0.5568	0.5665	0.6406	0.6081	0.5731	0.5617	0.5397	0.5592	0.5063	0.5397
-1.24	0.5942	0.5731	0.5934	0.5576	0.5258	0.5584	0.6121	0.5902	0.5991	0.6007	0.6414	0.5934	0.5706	0.5755	0.5495	0.5763	0.6064	0.5438	0.6072	0.6227	0.652	0.6243	0.6243	0.6064	0.5828	0.6186	0.5836	0.5511	0.4933	0.5161	0.6211	0.6146	0.6357	0.5324	0.5649	0.5885	0.6227	0.626	0.5747	0.556	0.5665	0.6406	0.6105	0.5731	0.5608	0.5397	0.5592	0.5055	0.5397
-1.23	0.5942	0.5731	0.5942	0.5576	0.5258	0.5576	0.6113	0.591	0.5999	0.6007	0.6414	0.5942	0.5714	0.5739	0.5495	0.5771	0.6072	0.5421	0.6072	0.6219	0.6512	0.6252	0.6235	0.6072	0.582	0.6195	0.5836	0.5503	0.4925	0.5169	0.6203	0.6138	0.6357	0.5332	0.5649	0.5893	0.6227	0.626	0.5755	0.556	0.5674	0.6406	0.6105	0.5731	0.5608	0.5397	0.5592	0.5063	0.5397
-1.22	0.595	0.5714	0.5934	0.5576	0.525	0.5568	0.6105	0.5902	0.6007	0.6007	0.6422	0.5942	0.5706	0.5731	0.5495	0.5771	0.6072	0.5421	0.6064	0.6219	0.6512	0.6235	0.6268	0.6072	0.582	0.6186	0.5828	0.5495	0.4925	0.5161	0.6203	0.6129	0.6357	0.5332	0.5649	0.5893	0.6227	0.6252	0.5747	0.556	0.5674	0.639	0.6105	0.5731	0.5617	0.5397	0.5592	0.5063	0.5397
-1.21	0.595	0.5714	0.5934	0.5592	0.525	0.5568	0.6113	0.5893	0.6015	0.6007	0.6422	0.5942	0.5706	0.5731	0.5495	0.5779	0.6089	0.5413	0.6072	0.6227	0.6496	0.6219	0.626	0.6072	0.5828	0.6195	0.582	0.5486	0.4925	0.5161	0.6195	0.6138	0.6357	0.534	0.5649	0.5893	0.6227	0.6252	0.5739	0.5568	0.5674	0.6382	0.6089	0.5722	0.5625	0.5389	0.5592	0.5055	0.5397
-1.2	0.5958	0.5706	0.5934	0.56	0.525	0.5576	0.6121	0.5885	0.6007	0.6015	0.6422	0.5942	0.5698	0.5731	0.5486	0.5779	0.6089	0.5421	0.6081	0.6243	0.6496	0.6211	0.626	0.6064	0.5828	0.6186	0.582	0.5486	0.4925	0.5161	0.6195	0.6146	0.6349	0.5332	0.5649	0.5893	0.6235	0.6243	0.5731	0.5568	0.5665	0.6374	0.6097	0.5722	0.5625	0.5381	0.5584	0.5047	0.5389
-1.19	0.5958	0.5706	0.5942	0.56	0.525	0.5584	0.6129	0.5885	0.6007	0.6015	0.6422	0.5942	0.5706	0.5731	0.5486	0.5779	0.6089	0.5421	0.6089	0.6252	0.6496	0.6211	0.6227	0.6072	0.582	0.6186	0.5828	0.5486	0.4917	0.5177	0.6203	0.6154	0.6357	0.5332	0.5649	0.5885	0.6227	0.6235	0.5755	0.5568	0.5674	0.6349	0.6138	0.5731	0.5625	0.5372	0.5584	0.5047	0.5389
-1.18	0.5958	0.5698	0.5942	0.5592	0.525	0.5592	0.6129	0.5893	0.6007	0.6015	0.6422	0.595	0.5706	0.5731	0.5486	0.5771	0.6081	0.5421	0.6089	0.6252	0.6504	0.6219	0.6235	0.6089	0.5812	0.6178	0.5836	0.5495	0.4925	0.5193	0.6211	0.6154	0.6365	0.5332	0.5649	0.5877	0.6219	0.6227	0.5763	0.5568	0.5682	0.6349	0.6129	0.5739	0.5633	0.5381	0.5592	0.5063	0.5389
-1.17	0.5958	0.5698	0.5942	0.5576	0.5258	0.5592	0.6121	0.5885	0.5999	0.6007	0.6422	0.5942	0.5714	0.5731	0.5495	0.5755	0.6081	0.5421	0.6097	0.6243	0.6512	0.6219	0.6268	0.6089	0.5812	0.6178	0.5836	0.5495	0.4917	0.5193	0.6203	0.6154	0.6365	0.5332	0.5649	0.5869	0.6219	0.6227	0.5771	0.5568	0.569	0.6349	0.6129	0.5731	0.5641	0.5389	0.5608	0.5079	0.5397
-1.16	0.5958	0.5706	0.595	0.5576	0.5258	0.56	0.6113	0.5893	0.5999	0.6007	0.6431	0.5942	0.5714	0.5731	0.5503	0.5747	0.6081	0.5421	0.6097	0.6227	0.652	0.6227	0.6276	0.6089	0.5812	0.6186	0.5836	0.5495	0.4933	0.5177	0.6195	0.6154	0.6365	0.5332	0.5649	0.5869	0.6227	0.6227	0.5771	0.5568	0.569	0.6374	0.6081	0.5722	0.5641	0.5389	0.5617	0.5088	0.5397
-1.15	0.5967	0.5714	0.5967	0.5576	0.5258	0.5608	0.6113	0.5893	0.5991	0.6007	0.6431	0.5942	0.5714	0.5739	0.5503	0.5747	0.6081	0.5421	0.6105	0.6219	0.6512	0.6227	0.6276	0.6081	0.5812	0.6186	0.5836	0.5495	0.4925	0.5161	0.6195	0.6146	0.6357	0.5324	0.5657	0.5885	0.6235	0.6227	0.5771	0.5568	0.5682	0.6374	0.6072	0.5714	0.5641	0.5389	0.5608	0.5088	0.5397
-1.14	0.5975	0.5714	0.5967	0.5576	0.525	0.56	0.6113	0.591	0.5999	0.6007	0.6431	0.5942	0.5731	0.5755	0.5503	0.5755	0.6081	0.5421	0.6089	0.6219	0.6512	0.6227	0.6252	0.6081	0.582	0.6186	0.5836	0.5495	0.4933	0.5153	0.6203	0.6138	0.6357	0.5324	0.5657	0.5893	0.6227	0.6227	0.5771	0.5568	0.5674	0.6374	0.6081	0.5714	0.5633	0.5389	0.56	0.5079	0.5397
-1.13	0.5983	0.5714	0.5958	0.5576	0.525	0.5584	0.6113	0.5918	0.5999	0.5999	0.6422	0.5958	0.5739	0.5747	0.5486	0.5755	0.6081	0.5438	0.6089	0.6227	0.6504	0.6235	0.6252	0.6089	0.582	0.6186	0.5836	0.5495	0.4925	0.5161	0.6195	0.6129	0.6349	0.5324	0.5649	0.5885	0.6227	0.6227	0.5763	0.556	0.5674	0.6382	0.6089	0.5722	0.5617	0.5397	0.5592	0.5079	0.5397
-1.12	0.5983	0.5731	0.595	0.5576	0.525	0.556	0.6105	0.5926	0.6007	0.5999	0.6422	0.5958	0.5739	0.5731	0.5486	0.5755	0.6072	0.5446	0.6081	0.6227	0.6504	0.6243	0.6284	0.6081	0.5828	0.6186	0.5836	0.5503	0.4933	0.5169	0.6195	0.6129	0.6349	0.5324	0.5641	0.5877	0.6227	0.6235	0.5755	0.556	0.5682	0.639	0.6089	0.5731	0.5608	0.5397	0.5592	0.5079	0.5397
-1.11	0.5983	0.5739	0.5942	0.5576	0.525	0.5568	0.6105	0.5926	0.6007	0.5991	0.6422	0.5958	0.5722	0.5714	0.5478	0.5763	0.6072	0.5454	0.6081	0.6219	0.6496	0.6243	0.6284	0.6081	0.582	0.6186	0.5836	0.5495	0.4933	0.5177	0.6203	0.6138	0.6357	0.5332	0.5649	0.5877	0.6227	0.6243	0.5747	0.5576	0.5682	0.6398	0.6064	0.5731	0.5608	0.5397	0.5592	0.5079	0.5397
-1.1	0.5975	0.5722	0.5942	0.5568	0.525	0.5576	0.6105	0.591	0.6007	0.5999	0.6422	0.5942	0.5714	0.5714	0.5486	0.5763	0.6072	0.5446	0.6081	0.6219	0.6496	0.6243	0.6276	0.6072	0.582	0.6178	0.5836	0.5495	0.4933	0.5177	0.6211	0.6146	0.6365	0.5332	0.5649	0.5893	0.6227	0.6252	0.5747	0.5592	0.5674	0.6398	0.6056	0.5731	0.5625	0.5405	0.5592	0.5071	0.5397
-1.09	0.5967	0.5698	0.5926	0.5576	0.525	0.5584	0.6105	0.5902	0.5999	0.5999	0.6422	0.5934	0.5714	0.5722	0.5486	0.5755	0.6081	0.5438	0.6081	0.6219	0.6504	0.6235	0.6243	0.6072	0.5812	0.6178	0.5828	0.5486	0.4933	0.5177	0.6219	0.6146	0.6374	0.5332	0.5641	0.5885	0.6219	0.6252	0.5747	0.56	0.5665	0.639	0.6081	0.5731	0.5617	0.5405	0.5592	0.5063	0.5397
-1.08	0.5967	0.5682	0.5926	0.5584	0.5258	0.5576	0.6105	0.5893	0.5983	0.6007	0.6422	0.5934	0.5714	0.5731	0.5486	0.5747	0.6081	0.5429	0.6081	0.6227	0.6504	0.6235	0.6243	0.6081	0.5812	0.6186	0.582	0.5495	0.4925	0.5177	0.6219	0.6154	0.6374	0.5332	0.5633	0.5877	0.6211	0.6243	0.5747	0.5584	0.5674	0.6382	0.6081	0.5739	0.5617	0.5405	0.5584	0.5055	0.5397
-1.07	0.5958	0.5698	0.5926	0.5592	0.5258	0.5568	0.6105	0.5893	0.5975	0.5999	0.6422	0.5942	0.5706	0.5739	0.5486	0.5755	0.6081	0.5421	0.6089	0.6219	0.6512	0.6227	0.626	0.6072	0.5812	0.6186	0.5812	0.5495	0.4917	0.5177	0.6219	0.6146	0.6374	0.5332	0.5625	0.5861	0.6219	0.6243	0.5747	0.5568	0.5682	0.6374	0.6089	0.5739	0.5608	0.5397	0.5576	0.5055	0.5397
-1.06	0.5958	0.5706	0.5926	0.5592	0.5258	0.5568	0.6105	0.5885	0.5975	0.5999	0.6431	0.595	0.5698	0.5739	0.5478	0.5763	0.6081	0.5421	0.6089	0.6219	0.6504	0.6227	0.6268	0.6072	0.582	0.6186	0.582	0.5495	0.4917	0.5177	0.6211	0.6146	0.6374	0.5332	0.5633	0.5861	0.6235	0.6235	0.5747	0.556	0.569	0.6374	0.6081	0.5739	0.5617	0.5397	0.5584	0.5063	0.5397
-1.05	0.5942	0.5722	0.5926	0.5592	0.5267	0.5568	0.6113	0.5885	0.5991	0.5999	0.6439	0.5958	0.569	0.5739	0.5486	0.5755	0.6072	0.5413	0.6105	0.6219	0.6504	0.6219	0.626	0.6064	0.5828	0.6178	0.5828	0.5486	0.4917	0.5177	0.6211	0.6138	0.6365	0.5332	0.5633	0.5861	0.626	0.6235	0.5755	0.556	0.5682	0.6374	0.6097	0.5739	0.5617	0.5397	0.5584	0.5071	0.5397
-1.04	0.595	0.5722	0.5926	0.5592	0.5275	0.5568	0.6121	0.5885	0.5999	0.6015	0.6439	0.5958	0.5698	0.5731	0.5478	0.5755	0.6072	0.5413	0.6097	0.6227	0.6496	0.6219	0.6243	0.6081	0.5828	0.6178	0.5836	0.5486	0.4925	0.5185	0.6219	0.6146	0.6357	0.5332	0.5649	0.5869	0.626	0.6227	0.5755	0.5568	0.5682	0.6382	0.6064	0.5739	0.5625	0.5397	0.5592	0.5071	0.5397
-1.03	0.5958	0.5722	0.5934	0.5592	0.5283	0.5568	0.6138	0.5893	0.6007	0.6015	0.6431	0.595	0.5706	0.5731	0.5478	0.5755	0.6072	0.5405	0.6097	0.6227	0.6496	0.6211	0.6235	0.6097	0.582	0.6178	0.5836	0.5478	0.4925	0.5201	0.6219	0.617	0.6357	0.5332	0.5641	0.5869	0.626	0.6235	0.5771	0.5576	0.5674	0.6382	0.6048	0.5731	0.5633	0.5397	0.5592	0.5071	0.5397
-1.02	0.5967	0.5714	0.5934	0.5584	0.5275	0.5568	0.6146	0.5902	0.5999	0.6015	0.6422	0.595	0.5714	0.5731	0.5478	0.5763	0.6072	0.5413	0.6089	0.6235	0.6496	0.6219	0.6235	0.6097	0.5812	0.6186	0.5836	0.5478	0.4933	0.5201	0.6211	0.617	0.6357	0.5332	0.5641	0.5877	0.6235	0.6235	0.5771	0.5576	0.5674	0.6382	0.604	0.5722	0.5641	0.5405	0.5608	0.5079	0.5405
-1.01	0.5967	0.5706	0.595	0.5584	0.5267	0.5576	0.6146	0.5902	0.5991	0.5999	0.6431	0.595	0.5714	0.5739	0.5478	0.5763	0.6072	0.5413	0.6097	0.6235	0.6504	0.6219	0.6243	0.6081	0.5812	0.6186	0.5836	0.5478	0.4933	0.5201	0.6203	0.617	0.6357	0.5332	0.5641	0.5877	0.6227	0.6243	0.5771	0.5576	0.5674	0.6374	0.6072	0.5722	0.5625	0.5413	0.5617	0.5096	0.5405
-1	0.5958	0.5698	0.5958	0.5584	0.5258	0.5576	0.6138	0.5893	0.5983	0.5991	0.6431	0.5958	0.5714	0.5739	0.5478	0.5755	0.6072	0.5421	0.6097	0.6235	0.6512	0.6227	0.6243	0.6064	0.582	0.6186	0.5836	0.5486	0.4933	0.5185	0.6203	0.6162	0.6349	0.534	0.5657	0.5885	0.6219	0.6235	0.5755	0.5568	0.5682	0.6382	0.6072	0.5722	0.5617	0.5413	0.5608	0.5096	0.5405
-0.99	0.5958	0.5698	0.5958	0.5584	0.525	0.5576	0.6129	0.5885	0.5983	0.5999	0.6422	0.595	0.5722	0.5731	0.547	0.5755	0.6081	0.5421	0.6089	0.6227	0.6512	0.6235	0.6252	0.6056	0.5828	0.6186	0.5836	0.5486	0.4925	0.5185	0.6203	0.617	0.6349	0.5332	0.5674	0.5885	0.6227	0.6235	0.5755	0.5568	0.569	0.6398	0.6064	0.5731	0.5608	0.5405	0.56	0.5079	0.5405
-0.98	0.5958	0.5706	0.5934	0.5584	0.5258	0.5568	0.6129	0.5885	0.5983	0.6015	0.6414	0.5942	0.5722	0.5731	0.5478	0.5755	0.6081	0.5429	0.6081	0.6227	0.6504	0.6243	0.6252	0.6064	0.5836	0.6178	0.5828	0.5495	0.4917	0.5169	0.6211	0.6129	0.6357	0.5332	0.5674	0.5885	0.6219	0.6227	0.5755	0.5568	0.5682	0.6406	0.6064	0.5731	0.5617	0.5397	0.5592	0.5063	0.5413
-0.97	0.595	0.5714	0.5926	0.5584	0.5267	0.5568	0.6129	0.5893	0.5991	0.6024	0.6414	0.5934	0.5714	0.5722	0.547	0.5763	0.6089	0.5446	0.6097	0.6235	0.6496	0.6243	0.6252	0.6064	0.5828	0.6178	0.5836	0.5495	0.4917	0.5161	0.6211	0.6121	0.6357	0.5332	0.5674	0.5885	0.6219	0.6235	0.5763	0.5576	0.5674	0.6398	0.6072	0.5731	0.5617	0.5397	0.5592	0.5055	0.5421
-0.96	0.5942	0.5706	0.5926	0.5592	0.5267	0.5568	0.6129	0.5893	0.5991	0.6015	0.6422	0.5942	0.5698	0.5731	0.5478	0.5763	0.6097	0.5446	0.6097	0.6235	0.6504	0.6243	0.6252	0.6064	0.582	0.6178	0.5836	0.5495	0.4917	0.5153	0.6211	0.6113	0.6365	0.534	0.5665	0.5885	0.6219	0.6252	0.5755	0.5584	0.5665	0.6382	0.6081	0.5731	0.5617	0.5397	0.56	0.5063	0.5413
-0.95	0.595	0.5714	0.5926	0.5592	0.5258	0.5568	0.6129	0.5885	0.6007	0.6007	0.6422	0.5942	0.5698	0.5731	0.547	0.5771	0.6105	0.5438	0.6097	0.6235	0.6512	0.6235	0.6252	0.6056	0.582	0.6186	0.5845	0.5478	0.4925	0.5153	0.6211	0.6154	0.6365	0.534	0.5657	0.5885	0.6227	0.626	0.5747	0.5584	0.5665	0.6374	0.6081	0.5731	0.5608	0.5405	0.56	0.5071	0.5405
-0.94	0.5958	0.5714	0.5918	0.5592	0.525	0.5568	0.6129	0.5869	0.6015	0.6015	0.6422	0.5942	0.5698	0.5739	0.5478	0.5779	0.6097	0.5429	0.6081	0.6227	0.652	0.6235	0.6252	0.6056	0.582	0.6186	0.5836	0.5478	0.4925	0.5161	0.6227	0.6154	0.6374	0.5332	0.5657	0.5877	0.6227	0.626	0.5739	0.5584	0.5665	0.6374	0.6081	0.5747	0.5608	0.5405	0.56	0.5079	0.5405
-0.93	0.5975	0.5722	0.5918	0.5592	0.525	0.5568	0.6129	0.5861	0.6032	0.6015	0.6422	0.5942	0.5698	0.5747	0.547	0.5788	0.6097	0.5438	0.6081	0.6227	0.652	0.6227	0.6243	0.6056	0.582	0.6178	0.5828	0.5486	0.4941	0.5161	0.6235	0.6146	0.6374	0.5324	0.5649	0.5869	0.6227	0.6243	0.5739	0.5576	0.5665	0.6374	0.6081	0.5755	0.5608	0.5405	0.5592	0.5071	0.5413
-0.92	0.5967	0.5714	0.5926	0.5592	0.525	0.5568	0.6129	0.5869	0.6024	0.6015	0.6422	0.595	0.569	0.5747	0.5478	0.5779	0.6089	0.5438	0.6089	0.6227	0.6512	0.6227	0.6243	0.6056	0.5812	0.6186	0.5828	0.5495	0.4941	0.5161	0.6227	0.6146	0.6374	0.5332	0.5649	0.5861	0.6219	0.6243	0.5739	0.5576	0.5674	0.6374	0.6081	0.5755	0.5617	0.5397	0.5584	0.5071	0.5413
-0.91	0.5967	0.5714	0.5934	0.5592	0.525	0.5568	0.6121	0.5869	0.6015	0.6007	0.6439	0.5958	0.569	0.5747	0.5486	0.5771	0.6089	0.5429	0.6089	0.6235	0.6504	0.6219	0.6235	0.6056	0.582	0.6195	0.5828	0.5486	0.4949	0.5153	0.6211	0.6146	0.6365	0.5332	0.5641	0.5861	0.6219	0.6235	0.5739	0.5568	0.5674	0.6374	0.6081	0.5747	0.5617	0.5397	0.5584	0.5071	0.5413
-0.9	0.5958	0.5714	0.5934	0.5584	0.5267	0.5568	0.6121	0.5877	0.5999	0.6007	0.6439	0.5958	0.569	0.5731	0.5495	0.5755	0.6072	0.5421	0.6089	0.6243	0.6496	0.6219	0.6235	0.6064	0.5828	0.6203	0.5836	0.5486	0.4941	0.5153	0.6211	0.6154	0.6341	0.534	0.5641	0.5877	0.6219	0.6235	0.5739	0.556	0.5674	0.6374	0.6081	0.5739	0.5625	0.5397	0.5584	0.5071	0.5405
-0.89	0.5958	0.5706	0.5926	0.5584	0.5275	0.5568	0.6121	0.5869	0.5991	0.6007	0.6439	0.5958	0.569	0.5722	0.5495	0.5755	0.6072	0.5421	0.6081	0.6243	0.6496	0.6219	0.6227	0.6081	0.5836	0.6203	0.5836	0.5478	0.4941	0.5169	0.6219	0.6146	0.6333	0.5332	0.5641	0.5893	0.6227	0.6227	0.5747	0.556	0.5665	0.6382	0.6081	0.5739	0.5625	0.5405	0.56	0.5063	0.5413
-0.88	0.5967	0.5706	0.5926	0.5584	0.5275	0.5576	0.6129	0.5869	0.5983	0.6007	0.6422	0.595	0.569	0.5722	0.5503	0.5747	0.6072	0.5421	0.6081	0.6235	0.6504	0.6227	0.6227	0.6081	0.5828	0.6195	0.5836	0.5486	0.4933	0.5185	0.6219	0.6146	0.6333	0.5332	0.5641	0.5893	0.6227	0.6235	0.5755	0.556	0.5665	0.639	0.6081	0.5739	0.5625	0.5405	0.5608	0.5063	0.5405
-0.87	0.5967	0.5706	0.5934	0.5592	0.5267	0.5584	0.6129	0.5869	0.5983	0.6007	0.6422	0.595	0.569	0.5731	0.5511	0.5755	0.6081	0.5421	0.6081	0.6235	0.6504	0.6227	0.6227	0.6072	0.5828	0.6195	0.5836	0.5478	0.4933	0.5193	0.6211	0.6146	0.6349	0.5324	0.5641	0.5885	0.6219	0.6235	0.5763	0.556	0.5674	0.639	0.6081	0.5739	0.5617	0.5405	0.5617	0.5063	0.5405
-0.86	0.5967	0.5714	0.595	0.5592	0.5258	0.5592	0.6129	0.5877	0.5983	0.6015	0.6422	0.5958	0.569	0.5739	0.5511	0.5755	0.6081	0.5421	0.6081	0.6243	0.6512	0.6227	0.6227	0.6064	0.5828	0.6195	0.5836	0.5478	0.4941	0.5185	0.6203	0.6162	0.6341	0.534	0.5649	0.5885	0.6211	0.6235	0.5763	0.556	0.5682	0.6382	0.6072	0.5731	0.5608	0.5397	0.5625	0.5071	0.5397
-0.85	0.595	0.5706	0.5967	0.5584	0.5258	0.56	0.6129	0.5885	0.5991	0.6007	0.6422	0.5958	0.5698	0.5739	0.5495	0.5755	0.6089	0.5421	0.6081	0.6243	0.6512	0.6227	0.6235	0.6072	0.5836	0.6203	0.5845	0.5478	0.4941	0.5169	0.6211	0.6178	0.6341	0.5348	0.5665	0.5893	0.6211	0.6227	0.5763	0.5551	0.5682	0.6374	0.6072	0.5731	0.56	0.5397	0.5625	0.5063	0.5397
-0.84	0.595	0.5706	0.5958	0.5584	0.525	0.5608	0.6129	0.5885	0.5999	0.5999	0.6422	0.595	0.5698	0.5739	0.5486	0.5755	0.6097	0.5438	0.6081	0.6235	0.652	0.6227	0.6235	0.6081	0.5836	0.6203	0.5836	0.5478	0.4941	0.5169	0.6219	0.6186	0.6341	0.5356	0.5665	0.5893	0.6219	0.6235	0.5763	0.5568	0.5682	0.6374	0.6072	0.5722	0.56	0.5397	0.5625	0.5063	0.5397
-0.83	0.5942	0.5698	0.595	0.5584	0.525	0.5592	0.6121	0.5885	0.6007	0.5999	0.6422	0.5926	0.5698	0.5747	0.5486	0.5755	0.6097	0.5446	0.6081	0.6219	0.6528	0.6219	0.6235	0.6072	0.5836	0.6203	0.5836	0.5486	0.4925	0.5161	0.6219	0.6146	0.6349	0.5348	0.5657	0.5893	0.6227	0.6243	0.5755	0.5576	0.5682	0.6374	0.6081	0.5731	0.5608	0.5397	0.5608	0.5055	0.5405
-0.82	0.5942	0.5714	0.5942	0.5592	0.525	0.5584	0.6121	0.5877	0.6007	0.6015	0.6414	0.5926	0.569	0.5755	0.5495	0.5771	0.6089	0.5454	0.6081	0.6219	0.6536	0.6219	0.6235	0.6064	0.5836	0.6195	0.5828	0.5486	0.4917	0.5161	0.6219	0.6129	0.6349	0.5348	0.5641	0.5902	0.6211	0.6252	0.5747	0.5592	0.5698	0.6382	0.6081	0.5731	0.5617	0.5397	0.5608	0.5055	0.5405
-0.81	0.5942	0.5722	0.595	0.5592	0.525	0.5568	0.6113	0.5877	0.6007	0.6032	0.6414	0.5926	0.569	0.5755	0.5486	0.5779	0.6097	0.5438	0.6081	0.6219	0.6536	0.6227	0.6243	0.6064	0.5828	0.6178	0.5836	0.5503	0.4925	0.5153	0.6219	0.6121	0.6349	0.5348	0.5641	0.5902	0.6211	0.6243	0.5739	0.5584	0.5706	0.6382	0.6081	0.5739	0.5617	0.5397	0.56	0.5055	0.5413
-0.8	0.595	0.5731	0.595	0.5592	0.525	0.5576	0.6113	0.5877	0.5999	0.6024	0.6414	0.5934	0.569	0.5747	0.5486	0.5779	0.6105	0.5429	0.6081	0.6227	0.6528	0.6243	0.6252	0.6064	0.582	0.6178	0.5836	0.5503	0.4933	0.5153	0.6219	0.6154	0.6357	0.5348	0.5641	0.5902	0.6211	0.6235	0.5739	0.5584	0.5706	0.6382	0.6081	0.5739	0.5617	0.5397	0.5592	0.5063	0.5413
-0.79	0.5958	0.5722	0.5942	0.5592	0.525	0.5568	0.6113	0.5877	0.5991	0.6015	0.6422	0.5942	0.569	0.5739	0.5486	0.5771	0.6105	0.5429	0.6081	0.6227	0.652	0.6252	0.6252	0.6064	0.582	0.6178	0.5836	0.5503	0.4949	0.5153	0.6211	0.6154	0.6365	0.534	0.5641	0.591	0.6227	0.6235	0.5739	0.5576	0.5698	0.6365	0.6081	0.5739	0.5625	0.5405	0.5592	0.5063	0.5429
-0.78	0.5958	0.5714	0.5934	0.5592	0.5258	0.5576	0.6121	0.5869	0.5983	0.6007	0.6414	0.595	0.569	0.5739	0.5486	0.5771	0.6089	0.5438	0.6089	0.6227	0.652	0.6243	0.6243	0.6056	0.5828	0.6195	0.5836	0.5495	0.4949	0.5153	0.6211	0.6146	0.6357	0.534	0.5641	0.5918	0.6227	0.6235	0.5739	0.5576	0.569	0.6365	0.6081	0.5739	0.5625	0.5405	0.5592	0.5063	0.5429
-0.77	0.595	0.5714	0.5942	0.5592	0.5258	0.5576	0.6129	0.5877	0.5983	0.6007	0.6414	0.595	0.569	0.5739	0.5486	0.5771	0.6089	0.5438	0.6097	0.6219	0.6512	0.6235	0.6235	0.6064	0.5836	0.6203	0.5836	0.5495	0.4949	0.5153	0.6219	0.6138	0.6349	0.534	0.5641	0.5918	0.6211	0.6235	0.5739	0.5568	0.569	0.6374	0.6081	0.5747	0.5625	0.5413	0.56	0.5063	0.5421
-0.76	0.595	0.5706	0.5942	0.56	0.5267	0.5576	0.6129	0.5885	0.5983	0.6015	0.6414	0.595	0.569	0.5739	0.5486	0.5763	0.6089	0.5429	0.6097	0.6219	0.6512	0.6235	0.6227	0.6064	0.5828	0.6219	0.5836	0.5495	0.4933	0.5161	0.6227	0.6129	0.6341	0.5348	0.5641	0.591	0.6211	0.6227	0.5739	0.5568	0.5682	0.6382	0.6081	0.5747	0.5617	0.5413	0.5592	0.5063	0.5413
-0.75	0.595	0.5698	0.5942	0.5617	0.5267	0.5568	0.6129	0.5893	0.5991	0.6015	0.6422	0.5942	0.569	0.5739	0.5495	0.5755	0.6089	0.5421	0.6089	0.6219	0.6504	0.6243	0.6227	0.6064	0.582	0.6219	0.5836	0.5486	0.4917	0.5177	0.6227	0.6138	0.6349	0.534	0.5649	0.591	0.6211	0.6227	0.5747	0.5568	0.5682	0.639	0.6081	0.5747	0.5617	0.5421	0.5592	0.5071	0.5405
-0.74	0.5958	0.569	0.5934	0.5625	0.5267	0.5568	0.6138	0.5885	0.5999	0.6015	0.6414	0.595	0.569	0.5739	0.5495	0.5755	0.6081	0.5421	0.6097	0.6219	0.6504	0.6243	0.6227	0.6056	0.5812	0.6211	0.5836	0.5486	0.4917	0.5185	0.6227	0.6138	0.6341	0.5332	0.5649	0.5902	0.6227	0.6227	0.5755	0.556	0.5674	0.6374	0.6081	0.5731	0.5617	0.5413	0.5592	0.5071	0.5397
-0.73	0.5958	0.5698	0.5934	0.5625	0.5267	0.5576	0.6146	0.5877	0.5991	0.5999	0.6414	0.5942	0.569	0.5739	0.5486	0.5763	0.6081	0.5421	0.6097	0.6219	0.6496	0.6235	0.6235	0.6056	0.5812	0.6195	0.5836	0.5486	0.4925	0.5185	0.6219	0.6105	0.6341	0.5332	0.5649	0.5893	0.6227	0.6243	0.5763	0.5551	0.5682	0.6374	0.6081	0.5722	0.5617	0.5405	0.5592	0.5079	0.5381
-0.72	0.595	0.5706	0.595	0.5608	0.5267	0.5584	0.6154	0.5877	0.5991	0.6007	0.6414	0.5942	0.5698	0.5739	0.5486	0.5763	0.6089	0.5421	0.6089	0.6219	0.6504	0.6227	0.6235	0.6056	0.5812	0.6195	0.5836	0.5495	0.4933	0.5169	0.6219	0.6105	0.6349	0.5348	0.5641	0.5885	0.6203	0.6243	0.5763	0.5551	0.5682	0.6374	0.6081	0.5714	0.5617	0.5405	0.5592	0.5071	0.5381
-0.71	0.595	0.5714	0.5967	0.5592	0.5267	0.56	0.6146	0.5869	0.5991	0.6015	0.6422	0.5942	0.5714	0.5747	0.5486	0.5763	0.6089	0.5421	0.6072	0.6227	0.6512	0.6227	0.6235	0.6056	0.5812	0.6195	0.5836	0.5495	0.4933	0.5161	0.6219	0.6113	0.6357	0.5356	0.5641	0.5893	0.6203	0.6252	0.5755	0.556	0.5682	0.639	0.6072	0.5722	0.5617	0.5405	0.5584	0.5071	0.5389
-0.7	0.5958	0.5714	0.5983	0.5576	0.5258	0.5592	0.6138	0.5877	0.6007	0.6032	0.6422	0.5958	0.5722	0.5739	0.5495	0.5771	0.6089	0.5421	0.6072	0.6219	0.652	0.6227	0.6235	0.6056	0.5812	0.6195	0.5845	0.5486	0.4933	0.5153	0.6219	0.617	0.6357	0.5356	0.5641	0.5902	0.6203	0.6243	0.5747	0.5568	0.5674	0.639	0.6072	0.5722	0.5617	0.5405	0.5584	0.5063	0.5397
-0.69	0.5967	0.5722	0.5967	0.5576	0.525	0.5584	0.6129	0.5877	0.6007	0.6032	0.6422	0.5958	0.5714	0.5731	0.5495	0.5771	0.6089	0.5421	0.6081	0.6219	0.6512	0.6235	0.6243	0.6056	0.5812	0.6186	0.5845	0.5486	0.4933	0.5153	0.6211	0.6178	0.6349	0.534	0.5641	0.5902	0.6219	0.6252	0.5739	0.5568	0.5674	0.6357	0.6064	0.5731	0.5617	0.5405	0.5584	0.5063	0.5389
-0.68	0.5967	0.5731	0.595	0.5584	0.525	0.5568	0.6121	0.5902	0.5999	0.6032	0.6422	0.595	0.5698	0.5731	0.5486	0.5771	0.6097	0.5421	0.6081	0.6219	0.652	0.6235	0.6252	0.6056	0.5812	0.6178	0.5845	0.5495	0.4925	0.5153	0.6203	0.6146	0.6349	0.534	0.5641	0.5902	0.6211	0.6252	0.5739	0.5576	0.5682	0.6357	0.6064	0.5722	0.5617	0.5405	0.5592	0.5055	0.5389
-0.67	0.5958	0.5739	0.5942	0.5592	0.525	0.5568	0.6113	0.591	0.5999	0.6024	0.6422	0.5934	0.5698	0.5739	0.5478	0.5763	0.6105	0.5421	0.6089	0.6227	0.652	0.6235	0.6252	0.6056	0.5812	0.6178	0.5836	0.5511	0.4925	0.5153	0.6211	0.6129	0.6349	0.5332	0.5641	0.5893	0.6178	0.6252	0.5739	0.5584	0.569	0.6357	0.6064	0.5722	0.5617	0.5397	0.5592	0.5055	0.5381
-0.66	0.5958	0.5739	0.5942	0.5592	0.525	0.5576	0.6113	0.5918	0.5999	0.6015	0.6422	0.5942	0.5706	0.5747	0.5478	0.5771	0.6105	0.5421	0.6089	0.6219	0.6528	0.6227	0.6252	0.6064	0.582	0.6178	0.5836	0.5511	0.4941	0.5153	0.6219	0.6113	0.6357	0.534	0.5649	0.5893	0.6186	0.6252	0.5739	0.5584	0.569	0.639	0.6072	0.5722	0.5617	0.5389	0.5592	0.5055	0.5397
-0.65	0.5958	0.5747	0.5942	0.5592	0.525	0.5584	0.6121	0.5893	0.6007	0.6007	0.6422	0.5942	0.5714	0.5731	0.5486	0.5779	0.6121	0.5421	0.6089	0.6219	0.652	0.6235	0.6252	0.6072	0.5828	0.6186	0.5836	0.5503	0.4957	0.5153	0.6235	0.6146	0.6365	0.5332	0.5649	0.5893	0.6186	0.6243	0.5747	0.5568	0.569	0.6382	0.6072	0.5731	0.5617	0.5381	0.5584	0.5055	0.5405
-0.64	0.5958	0.5739	0.5934	0.5592	0.525	0.5584	0.6129	0.5877	0.5999	0.6007	0.6422	0.5942	0.5714	0.5731	0.5486	0.5788	0.6121	0.5421	0.6081	0.6219	0.652	0.6243	0.6252	0.6072	0.5828	0.6186	0.5836	0.5495	0.4965	0.5161	0.6235	0.6146	0.6374	0.5324	0.5649	0.5902	0.6219	0.6235	0.5747	0.556	0.569	0.6382	0.6072	0.5739	0.5617	0.5397	0.5592	0.5063	0.5421
-0.63	0.5958	0.5739	0.5942	0.56	0.525	0.5576	0.6121	0.5869	0.6007	0.6007	0.6422	0.5934	0.5714	0.5731	0.5478	0.5779	0.6113	0.5421	0.6081	0.6227	0.652	0.6252	0.6243	0.6072	0.5812	0.6195	0.5836	0.5495	0.4957	0.5169	0.6235	0.6146	0.6365	0.5315	0.5641	0.591	0.6219	0.6227	0.5747	0.556	0.569	0.6374	0.6072	0.5739	0.5617	0.5405	0.5592	0.5071	0.5421
-0.62	0.5958	0.5722	0.5958	0.56	0.5258	0.5568	0.6121	0.5877	0.6007	0.6007	0.6422	0.5934	0.5706	0.5739	0.547	0.5779	0.6089	0.5421	0.6089	0.6227	0.6512	0.6252	0.6284	0.6064	0.5812	0.6203	0.5828	0.5495	0.4957	0.5177	0.6227	0.6146	0.6357	0.5315	0.5641	0.591	0.6227	0.6227	0.5747	0.5568	0.5682	0.6374	0.6089	0.5731	0.5617	0.5421	0.56	0.5071	0.5413
-0.61	0.5958	0.5714	0.595	0.56	0.5267	0.5576	0.6121	0.5885	0.6015	0.6007	0.6422	0.5934	0.5698	0.5739	0.5478	0.5771	0.6081	0.5421	0.6089	0.6235	0.6512	0.6252	0.6292	0.6064	0.5812	0.6219	0.5828	0.5486	0.4965	0.5177	0.6227	0.6146	0.6349	0.5324	0.5641	0.5902	0.6219	0.6235	0.5755	0.5568	0.5674	0.6374	0.6089	0.5722	0.5617	0.5421	0.5592	0.5071	0.5413
-0.6	0.5958	0.5714	0.5942	0.5608	0.5283	0.5576	0.6129	0.5885	0.6007	0.6007	0.6422	0.5942	0.569	0.5731	0.5486	0.5771	0.6072	0.5421	0.6097	0.6243	0.6512	0.6243	0.6309	0.6064	0.582	0.6219	0.5828	0.5486	0.4957	0.5177	0.6219	0.6154	0.6341	0.5332	0.5641	0.5893	0.6211	0.6243	0.5763	0.5568	0.5665	0.6374	0.6081	0.5722	0.5617	0.5413	0.5592	0.5071	0.5413
-0.59	0.5958	0.5714	0.5926	0.5617	0.5275	0.5576	0.6138	0.5885	0.6015	0.6007	0.6414	0.5942	0.569	0.5731	0.5495	0.5755	0.6072	0.5421	0.6089	0.6252	0.652	0.6235	0.6268	0.6081	0.5812	0.6211	0.5836	0.5478	0.4949	0.5169	0.6211	0.6146	0.6341	0.5332	0.5641	0.5885	0.6203	0.6252	0.5755	0.5568	0.5665	0.6382	0.6072	0.5722	0.5625	0.5413	0.5608	0.5079	0.5413
-0.58	0.5967	0.5714	0.5934	0.5625	0.5275	0.5576	0.6138	0.5885	0.6007	0.6007	0.6414	0.595	0.569	0.5722	0.5503	0.5755	0.6081	0.5421	0.6081	0.6252	0.652	0.6227	0.626	0.6081	0.5812	0.6178	0.5836	0.5486	0.4933	0.5161	0.6203	0.6146	0.6349	0.534	0.5641	0.5893	0.6211	0.6252	0.5747	0.5568	0.5665	0.6382	0.6064	0.5722	0.5625	0.5405	0.56	0.5071	0.5405
-0.57	0.5967	0.5706	0.5942	0.5608	0.5258	0.5584	0.6138	0.5885	0.6007	0.6007	0.6414	0.595	0.5698	0.5731	0.5503	0.5755	0.6097	0.5421	0.6089	0.6243	0.652	0.6227	0.6276	0.6072	0.5812	0.617	0.5836	0.5478	0.4925	0.5153	0.6203	0.6146	0.6357	0.534	0.5641	0.5893	0.6219	0.6243	0.5739	0.5568	0.5665	0.6382	0.6072	0.5714	0.5625	0.5405	0.5592	0.5063	0.5397
-0.56	0.5967	0.5706	0.595	0.5592	0.5258	0.5592	0.6129	0.5885	0.5999	0.6015	0.6422	0.5967	0.5706	0.5739	0.5486	0.5763	0.6097	0.5421	0.6097	0.6243	0.6512	0.6235	0.6268	0.6056	0.5812	0.6162	0.5836	0.5486	0.4925	0.5153	0.6211	0.6162	0.6357	0.5356	0.5649	0.5893	0.6227	0.6235	0.5747	0.5568	0.5674	0.6374	0.6072	0.5714	0.5617	0.5397	0.5576	0.5055	0.5397
-0.55	0.5967	0.5714	0.5967	0.5576	0.525	0.5584	0.6113	0.5893	0.6007	0.6024	0.6422	0.5983	0.5714	0.5755	0.547	0.5763	0.6089	0.5421	0.6113	0.6243	0.6512	0.6235	0.626	0.6064	0.582	0.6178	0.5836	0.5486	0.4925	0.5161	0.6211	0.6162	0.6349	0.5356	0.5649	0.5885	0.6227	0.6227	0.5747	0.5568	0.5674	0.6374	0.6081	0.5714	0.5617	0.5397	0.5576	0.5063	0.5397
-0.54	0.5975	0.5722	0.5958	0.5568	0.525	0.5576	0.6105	0.5893	0.5991	0.6032	0.6422	0.5991	0.5706	0.5763	0.5462	0.5763	0.6081	0.5421	0.6097	0.6243	0.652	0.6243	0.6227	0.6072	0.582	0.6178	0.5836	0.5495	0.4933	0.5169	0.6211	0.6162	0.6349	0.5348	0.5657	0.5885	0.6227	0.6227	0.5747	0.556	0.5674	0.6374	0.6007	0.5714	0.5625	0.5405	0.56	0.5063	0.5405
-0.53	0.5983	0.5731	0.595	0.5568	0.525	0.5568	0.6097	0.5893	0.5991	0.6024	0.6414	0.5983	0.5698	0.5763	0.547	0.5763	0.6081	0.5438	0.6089	0.6235	0.6528	0.6235	0.6227	0.6081	0.5828	0.6178	0.5836	0.5495	0.4933	0.5177	0.6203	0.6121	0.6357	0.534	0.5657	0.5885	0.6227	0.6235	0.5747	0.556	0.5674	0.6365	0.5999	0.5722	0.5625	0.5397	0.56	0.5071	0.5405
-0.52	0.5975	0.5739	0.5942	0.5576	0.525	0.5568	0.6105	0.5885	0.5983	0.6015	0.6414	0.5975	0.5698	0.5763	0.547	0.5771	0.6081	0.5446	0.6081	0.6227	0.6528	0.6235	0.6268	0.6072	0.582	0.6178	0.5828	0.5495	0.4925	0.5161	0.6203	0.6113	0.6357	0.534	0.5657	0.5885	0.6219	0.6235	0.5755	0.556	0.569	0.6357	0.5991	0.5722	0.5625	0.5389	0.56	0.5063	0.5413
-0.51	0.5975	0.5739	0.5942	0.5584	0.525	0.5568	0.6105	0.5885	0.5991	0.6007	0.6414	0.5958	0.5714	0.5755	0.5478	0.5779	0.6072	0.5462	0.6081	0.6235	0.652	0.6235	0.6276	0.6064	0.5828	0.6178	0.5828	0.5503	0.4917	0.5161	0.6211	0.6113	0.6357	0.534	0.5649	0.5885	0.6219	0.6252	0.5763	0.5568	0.5698	0.6357	0.6064	0.5722	0.5617	0.5381	0.5576	0.5063	0.5413
-0.5	0.5975	0.5731	0.5942	0.5584	0.525	0.5568	0.6113	0.5893	0.5983	0.6015	0.6414	0.595	0.5722	0.5747	0.5486	0.5779	0.6064	0.5446	0.6089	0.6235	0.652	0.6243	0.6284	0.6064	0.5828	0.6178	0.5828	0.5511	0.4925	0.5153	0.6219	0.6146	0.6357	0.534	0.5633	0.5893	0.6219	0.626	0.5755	0.5568	0.569	0.6374	0.6072	0.5714	0.5617	0.5389	0.5576	0.5055	0.5413
-0.49	0.5975	0.5722	0.5934	0.5584	0.5258	0.5568	0.6113	0.5902	0.5975	0.6015	0.6414	0.5934	0.5722	0.5739	0.5486	0.5771	0.6056	0.5438	0.6097	0.6243	0.652	0.6243	0.6252	0.6072	0.5836	0.6178	0.5836	0.5519	0.4933	0.5169	0.6227	0.6154	0.6365	0.5332	0.5633	0.5902	0.6227	0.6268	0.5747	0.556	0.5682	0.6382	0.6024	0.5714	0.5617	0.5405	0.5608	0.5055	0.5405
-0.48	0.5967	0.5714	0.5934	0.5576	0.5258	0.5568	0.6113	0.5902	0.5975	0.6007	0.6414	0.5942	0.5706	0.5731	0.5478	0.5755	0.6064	0.5421	0.6097	0.6235	0.6512	0.6235	0.626	0.6064	0.5836	0.6186	0.5836	0.5511	0.4949	0.5169	0.6219	0.6138	0.6382	0.534	0.5633	0.591	0.6227	0.626	0.5739	0.5551	0.5682	0.6382	0.6015	0.5714	0.5617	0.5413	0.5608	0.5063	0.5413
-0.47	0.5958	0.5714	0.5942	0.5584	0.5258	0.5568	0.6113	0.5893	0.5975	0.5999	0.6422	0.5942	0.5706	0.5731	0.5478	0.5755	0.6064	0.5421	0.6105	0.6235	0.6504	0.6227	0.63	0.6056	0.5836	0.6203	0.5836	0.5503	0.4949	0.5177	0.6211	0.6138	0.6382	0.5332	0.5641	0.5902	0.6227	0.6252	0.5747	0.5551	0.569	0.6374	0.6007	0.5714	0.5617	0.5421	0.5608	0.5071	0.5421
-0.46	0.5958	0.5714	0.5934	0.5576	0.525	0.5576	0.6113	0.5885	0.5991	0.5991	0.6422	0.5942	0.5706	0.5731	0.547	0.5747	0.6072	0.5421	0.6105	0.6227	0.6496	0.6227	0.63	0.6056	0.5836	0.6211	0.5836	0.5495	0.4941	0.5177	0.6211	0.6129	0.6374	0.5332	0.5641	0.5893	0.6227	0.6252	0.5747	0.556	0.569	0.6374	0.6072	0.5714	0.5617	0.5405	0.5584	0.5071	0.5429
-0.45	0.5958	0.5714	0.5934	0.5584	0.525	0.5584	0.6121	0.5885	0.5999	0.5991	0.6422	0.5934	0.5722	0.5739	0.5478	0.5755	0.6064	0.5421	0.6113	0.6227	0.6504	0.6235	0.6292	0.6072	0.5828	0.6203	0.5836	0.5486	0.4933	0.5177	0.6227	0.6138	0.6357	0.5324	0.5633	0.5885	0.6235	0.6252	0.5747	0.5568	0.5682	0.6374	0.6089	0.5714	0.5617	0.5397	0.5592	0.5063	0.5413
-0.44	0.5958	0.5722	0.5926	0.5576	0.525	0.5584	0.6129	0.5885	0.5999	0.5991	0.6422	0.5942	0.5722	0.5739	0.5478	0.5755	0.6072	0.5421	0.6097	0.6235	0.6512	0.6235	0.6252	0.6072	0.582	0.6186	0.5836	0.5486	0.4917	0.5169	0.6227	0.6129	0.6349	0.5332	0.5633	0.5877	0.6243	0.6252	0.5739	0.5568	0.5674	0.6374	0.6056	0.5722	0.5625	0.5397	0.5584	0.5063	0.5405
-0.43	0.5967	0.5722	0.5934	0.5576	0.525	0.5584	0.6146	0.5893	0.5991	0.5999	0.6422	0.5942	0.5722	0.5739	0.5486	0.5755	0.6064	0.5421	0.6081	0.6243	0.6512	0.6235	0.6243	0.6064	0.5812	0.6162	0.5836	0.5486	0.4917	0.5177	0.6219	0.6097	0.6349	0.5332	0.5633	0.5869	0.6252	0.6243	0.5731	0.556	0.5674	0.6374	0.6048	0.5722	0.5633	0.5397	0.5584	0.5079	0.5397
-0.42	0.5975	0.5722	0.595	0.5568	0.525	0.5576	0.6146	0.5902	0.5983	0.6015	0.6422	0.595	0.5714	0.5739	0.5478	0.5755	0.6072	0.5421	0.6097	0.6252	0.6504	0.6219	0.626	0.6064	0.5812	0.6162	0.5836	0.5495	0.4908	0.5177	0.6219	0.6097	0.6349	0.5332	0.5641	0.5861	0.6252	0.6243	0.5739	0.556	0.5682	0.6374	0.604	0.5731	0.5641	0.5397	0.5584	0.5088	0.5397
-0.41	0.5983	0.5714	0.5942	0.5568	0.525	0.5576	0.6138	0.5902	0.5983	0.6024	0.6422	0.5958	0.5714	0.5739	0.5462	0.5755	0.6064	0.5413	0.6105	0.6252	0.6496	0.6219	0.626	0.6072	0.5812	0.6162	0.5836	0.5495	0.4917	0.5185	0.6219	0.6105	0.6349	0.5324	0.5649	0.5869	0.6252	0.6235	0.5747	0.556	0.5682	0.6374	0.6081	0.5722	0.5633	0.5389	0.5584	0.5079	0.5397
-0.4	0.5983	0.5714	0.5934	0.5576	0.525	0.5568	0.6129	0.5893	0.5983	0.6032	0.6414	0.5975	0.5722	0.5747	0.5462	0.5763	0.6072	0.5421	0.6121	0.6252	0.6504	0.6219	0.626	0.6072	0.5812	0.6178	0.5836	0.5495	0.4917	0.5169	0.6219	0.6146	0.6349	0.5324	0.5657	0.5877	0.6243	0.6243	0.5763	0.5568	0.5674	0.6382	0.6081	0.5731	0.5625	0.5397	0.5584	0.5071	0.5397
-0.39	0.5983	0.5722	0.5918	0.5584	0.525	0.5568	0.6121	0.5885	0.5983	0.6032	0.6414	0.5967	0.5731	0.5755	0.547	0.5763	0.6081	0.5421	0.6097	0.6243	0.6512	0.6227	0.6235	0.6064	0.5812	0.6178	0.5836	0.5495	0.4925	0.5161	0.6203	0.6146	0.6349	0.5332	0.5665	0.5877	0.6235	0.6243	0.5763	0.5576	0.5674	0.639	0.6007	0.5731	0.5617	0.5405	0.5576	0.5071	0.5397
-0.38	0.5967	0.5731	0.5926	0.5592	0.525	0.5576	0.6113	0.5893	0.5983	0.6024	0.6414	0.595	0.5731	0.5763	0.5478	0.5763	0.6089	0.5438	0.6097	0.6235	0.6512	0.6227	0.6227	0.6064	0.5812	0.6186	0.5836	0.5495	0.4917	0.5153	0.6211	0.6146	0.6349	0.5332	0.5665	0.5869	0.6227	0.6243	0.5755	0.5592	0.5682	0.6398	0.5999	0.5739	0.5617	0.5405	0.5584	0.5079	0.5397
-0.37	0.595	0.5731	0.5934	0.5592	0.525	0.5584	0.6113	0.5902	0.5991	0.6007	0.6422	0.5934	0.5722	0.5763	0.5478	0.5755	0.6089	0.5438	0.6081	0.6235	0.6504	0.6219	0.6178	0.6064	0.582	0.6186	0.5836	0.5495	0.4925	0.5153	0.6227	0.6146	0.6349	0.5332	0.5665	0.5861	0.6227	0.6243	0.5755	0.56	0.5682	0.6398	0.5999	0.5731	0.5608	0.5405	0.5576	0.5079	0.5405
-0.36	0.5942	0.5722	0.5934	0.5592	0.525	0.5592	0.6121	0.5902	0.5999	0.5999	0.6422	0.5934	0.5714	0.5755	0.5478	0.5755	0.6081	0.5446	0.6081	0.6235	0.6504	0.6219	0.6186	0.6064	0.5828	0.6186	0.5828	0.5486	0.4925	0.5161	0.6227	0.6154	0.6349	0.5332	0.5665	0.5869	0.6227	0.6252	0.5747	0.5592	0.5682	0.6398	0.6072	0.5731	0.5608	0.5397	0.5584	0.5079	0.5413
-0.35	0.5958	0.5714	0.5934	0.5592	0.525	0.5592	0.6121	0.5893	0.5999	0.5999	0.6422	0.5934	0.5706	0.5747	0.5486	0.5763	0.6072	0.5446	0.6072	0.6235	0.6504	0.6227	0.6195	0.6056	0.5836	0.6178	0.5828	0.5486	0.4925	0.5169	0.6227	0.6154	0.6349	0.534	0.5657	0.5885	0.6219	0.6268	0.5747	0.5576	0.5674	0.6398	0.6081	0.5731	0.5608	0.5389	0.5584	0.5071	0.5421
-0.34	0.5967	0.5714	0.5934	0.5592	0.525	0.5584	0.6121	0.5885	0.5991	0.6007	0.6422	0.5934	0.5706	0.5739	0.5486	0.5779	0.6064	0.5438	0.6081	0.6227	0.6512	0.6227	0.6243	0.6056	0.5828	0.6178	0.5828	0.5486	0.4925	0.5177	0.6219	0.6154	0.6349	0.534	0.5649	0.5902	0.6219	0.6268	0.5739	0.5568	0.5674	0.6398	0.6072	0.5731	0.5625	0.5397	0.5592	0.5071	0.5421
-0.33	0.5967	0.5714	0.5926	0.5592	0.525	0.5576	0.6113	0.5885	0.5983	0.6007	0.6422	0.5942	0.5698	0.5739	0.5486	0.5788	0.6064	0.5438	0.6081	0.6235	0.6504	0.6219	0.6243	0.6024	0.582	0.6186	0.5836	0.5495	0.4925	0.5177	0.6235	0.6154	0.6349	0.534	0.5641	0.591	0.6219	0.626	0.5739	0.5568	0.5665	0.639	0.6072	0.5731	0.5625	0.5405	0.5592	0.5071	0.5413
-0.32	0.5958	0.5706	0.5942	0.56	0.5258	0.5576	0.6121	0.5877	0.5983	0.6007	0.6422	0.595	0.5698	0.5739	0.5486	0.5788	0.6072	0.5429	0.6097	0.6235	0.6504	0.6203	0.6203	0.6024	0.582	0.6203	0.5836	0.5495	0.4933	0.5177	0.6235	0.6154	0.6349	0.5332	0.5641	0.591	0.6235	0.6252	0.5747	0.5568	0.5674	0.6382	0.6081	0.5722	0.5625	0.5413	0.5592	0.5079	0.5413
-0.31	0.5958	0.5706	0.5942	0.5608	0.5275	0.5584	0.6121	0.5869	0.5983	0.6007	0.6422	0.5958	0.569	0.5731	0.5495	0.5779	0.6081	0.5429	0.6105	0.6243	0.6504	0.6211	0.6203	0.6024	0.5828	0.6219	0.5836	0.5495	0.4925	0.5177	0.6243	0.6154	0.6341	0.534	0.5641	0.591	0.6243	0.6252	0.5747	0.5568	0.5674	0.6374	0.6097	0.5731	0.5625	0.5397	0.56	0.5079	0.5405
-0.3	0.5958	0.5698	0.595	0.5617	0.5283	0.5592	0.6129	0.5869	0.5983	0.6007	0.6422	0.595	0.569	0.5731	0.5495	0.5763	0.6081	0.5421	0.6121	0.6243	0.652	0.6219	0.6195	0.6064	0.5836	0.6219	0.5836	0.5486	0.4917	0.5169	0.6235	0.6154	0.6341	0.534	0.5649	0.5902	0.6252	0.6252	0.5747	0.5568	0.5682	0.6382	0.6105	0.5731	0.5633	0.5381	0.56	0.5071	0.5405
-0.29	0.5958	0.5698	0.5934	0.5617	0.5283	0.5584	0.6138	0.5869	0.5983	0.6007	0.6422	0.5942	0.569	0.5731	0.5503	0.5755	0.6081	0.5421	0.6121	0.626	0.6528	0.6227	0.6235	0.6072	0.5828	0.6211	0.5836	0.5478	0.4908	0.5161	0.6227	0.6154	0.6341	0.5348	0.5657	0.5893	0.6252	0.6252	0.5747	0.5568	0.5674	0.6382	0.6056	0.5731	0.5641	0.5372	0.56	0.5071	0.5397
-0.28	0.5958	0.569	0.5934	0.5584	0.5267	0.5584	0.6146	0.5869	0.5999	0.6007	0.6414	0.5934	0.569	0.5739	0.5503	0.5763	0.6081	0.5421	0.6121	0.626	0.6528	0.6219	0.6235	0.6072	0.582	0.6211	0.5836	0.547	0.4917	0.5161	0.6211	0.6154	0.6341	0.5348	0.5665	0.5885	0.6252	0.6243	0.5755	0.5568	0.5682	0.639	0.6048	0.5731	0.5641	0.5389	0.5584	0.5071	0.5389
-0.27	0.5958	0.569	0.5918	0.5576	0.5258	0.5592	0.6138	0.5861	0.6007	0.6007	0.6406	0.5942	0.569	0.5747	0.5495	0.5771	0.6081	0.5421	0.6113	0.6252	0.652	0.6211	0.626	0.6064	0.582	0.6211	0.5836	0.547	0.4917	0.5169	0.6211	0.6154	0.6333	0.534	0.5657	0.5885	0.6243	0.6235	0.5763	0.5568	0.5682	0.639	0.604	0.5731	0.5633	0.5389	0.5584	0.5088	0.5389
-0.26	0.5958	0.5698	0.5934	0.5568	0.525	0.56	0.6121	0.5869	0.6007	0.6015	0.6406	0.5958	0.5698	0.5755	0.5478	0.5771	0.6081	0.5421	0.6105	0.6227	0.652	0.6203	0.6252	0.6056	0.5828	0.6211	0.5836	0.5478	0.4917	0.5177	0.6219	0.6154	0.6333	0.5332	0.5649	0.5885	0.6235	0.6235	0.5763	0.5568	0.5682	0.6398	0.6081	0.5731	0.5633	0.5397	0.5584	0.5088	0.5389
-0.25	0.5967	0.5706	0.5942	0.5592	0.525	0.56	0.6113	0.5877	0.5999	0.6007	0.6414	0.5975	0.5714	0.5763	0.5478	0.5763	0.6081	0.5421	0.6105	0.6219	0.6528	0.6203	0.6252	0.6064	0.5828	0.6195	0.5836	0.5478	0.4917	0.5169	0.6219	0.6154	0.6349	0.5332	0.5641	0.5893	0.6227	0.6243	0.5763	0.5568	0.5682	0.6406	0.6081	0.5731	0.5625	0.5389	0.5592	0.5088	0.5397
-0.24	0.5975	0.5714	0.5958	0.56	0.525	0.5592	0.6121	0.5877	0.5999	0.6007	0.6422	0.5967	0.5731	0.5763	0.5486	0.5763	0.6081	0.5429	0.6105	0.6219	0.6528	0.6211	0.6235	0.6072	0.582	0.6195	0.5836	0.5486	0.4925	0.5161	0.6219	0.6154	0.6365	0.5324	0.5649	0.5893	0.6227	0.6243	0.5763	0.5568	0.5674	0.6406	0.6072	0.5731	0.5625	0.5397	0.5592	0.5079	0.5397
-0.23	0.5975	0.5714	0.5942	0.56	0.5258	0.56	0.6129	0.5885	0.6007	0.5999	0.6422	0.595	0.5722	0.5755	0.5495	0.5763	0.6089	0.5438	0.6097	0.6227	0.652	0.6219	0.6235	0.6081	0.582	0.6186	0.5836	0.5495	0.4941	0.5153	0.6211	0.6154	0.6357	0.5324	0.5649	0.5885	0.6227	0.6243	0.5755	0.5568	0.5674	0.6406	0.6072	0.5739	0.5617	0.5397	0.56	0.5079	0.5397
-0.22	0.5975	0.5706	0.5942	0.56	0.5267	0.56	0.6121	0.5885	0.6007	0.6007	0.6422	0.5934	0.5706	0.5747	0.5486	0.5763	0.6097	0.5454	0.6056	0.6227	0.6512	0.6219	0.6268	0.6072	0.5828	0.6203	0.5836	0.5511	0.4941	0.5153	0.6219	0.6154	0.6349	0.5324	0.5657	0.5877	0.6227	0.6243	0.5755	0.556	0.5665	0.6398	0.6072	0.5739	0.5625	0.5397	0.56	0.5079	0.5405
-0.21	0.5983	0.5706	0.595	0.5592	0.5267	0.5592	0.6113	0.5893	0.6007	0.6007	0.6414	0.5942	0.569	0.5739	0.5486	0.5763	0.6105	0.5446	0.6048	0.6227	0.6512	0.6227	0.626	0.6064	0.5828	0.6195	0.5836	0.5519	0.4933	0.5153	0.6219	0.6162	0.6349	0.534	0.5657	0.5877	0.6227	0.626	0.5747	0.5551	0.5665	0.6398	0.6072	0.5739	0.5625	0.5397	0.5592	0.5071	0.5405
-0.2	0.5975	0.5706	0.5958	0.5592	0.5258	0.5584	0.6105	0.5893	0.6007	0.5999	0.6414	0.5942	0.5698	0.5739	0.5486	0.5755	0.6097	0.5446	0.6048	0.6227	0.6512	0.6235	0.626	0.6056	0.582	0.6203	0.5836	0.5511	0.4933	0.5153	0.6235	0.617	0.6357	0.534	0.5657	0.5885	0.6227	0.6268	0.5747	0.5551	0.5665	0.6406	0.6072	0.5739	0.5633	0.5397	0.5584	0.5063	0.5405
-0.19	0.5958	0.5706	0.595	0.5592	0.525	0.5584	0.6105	0.5893	0.6015	0.5999	0.6414	0.5942	0.5706	0.5739	0.5495	0.5747	0.6089	0.5438	0.6081	0.6235	0.6504	0.6252	0.6227	0.6056	0.5812	0.6195	0.5836	0.5503	0.4949	0.5153	0.6243	0.617	0.6357	0.5332	0.5649	0.5885	0.6227	0.6268	0.5747	0.5551	0.5665	0.6398	0.6064	0.5739	0.5625	0.5397	0.5576	0.5063	0.5397
-0.18	0.5942	0.5706	0.5942	0.5592	0.5258	0.5584	0.6105	0.5885	0.6015	0.5999	0.6422	0.5942	0.5714	0.5739	0.5495	0.5747	0.6081	0.5446	0.6081	0.6235	0.6496	0.6252	0.6227	0.6072	0.5812	0.6203	0.5836	0.5495	0.4957	0.5161	0.6243	0.6162	0.6349	0.5332	0.5641	0.5885	0.6227	0.6252	0.5755	0.556	0.5674	0.639	0.6081	0.5747	0.5625	0.5397	0.5584	0.5063	0.5397
-0.17	0.595	0.5698	0.5942	0.5592	0.5258	0.5584	0.6113	0.5869	0.6015	0.6007	0.6422	0.5942	0.5706	0.5739	0.5495	0.5755	0.6081	0.5446	0.6081	0.6235	0.6504	0.6243	0.6195	0.6081	0.5812	0.6219	0.5836	0.5486	0.4941	0.5161	0.6227	0.6154	0.6357	0.534	0.5641	0.5885	0.6252	0.6235	0.5763	0.5551	0.5674	0.6382	0.6089	0.5747	0.5617	0.5413	0.5584	0.5063	0.5397
-0.16	0.5958	0.5706	0.5942	0.5592	0.5258	0.5576	0.6121	0.5869	0.5999	0.6007	0.6414	0.5942	0.5698	0.5739	0.5495	0.5763	0.6081	0.5438	0.6081	0.6227	0.6504	0.6227	0.6195	0.6089	0.5812	0.6227	0.5836	0.5478	0.4925	0.5169	0.6211	0.6154	0.6365	0.5348	0.5641	0.5885	0.626	0.6227	0.5763	0.5551	0.5665	0.639	0.6105	0.5747	0.5617	0.5421	0.5584	0.5063	0.5397
-0.15	0.5958	0.5706	0.595	0.5592	0.5258	0.5584	0.6129	0.5869	0.5999	0.6015	0.6414	0.5934	0.569	0.5731	0.5503	0.5763	0.6081	0.5429	0.6081	0.6227	0.652	0.6219	0.6195	0.6081	0.5812	0.6219	0.5836	0.5478	0.4933	0.5169	0.6203	0.6154	0.6365	0.5348	0.5641	0.5885	0.6268	0.6227	0.5763	0.5551	0.5657	0.6406	0.6105	0.5739	0.5617	0.5429	0.5584	0.5063	0.5397
-0.14	0.595	0.5706	0.595	0.5584	0.5267	0.5576	0.6138	0.5869	0.5999	0.6024	0.6406	0.5934	0.569	0.5739	0.5511	0.5763	0.6081	0.5429	0.6072	0.6243	0.6512	0.6219	0.6227	0.6081	0.5812	0.6195	0.5836	0.5478	0.4941	0.5193	0.6211	0.6154	0.6357	0.5348	0.5641	0.5885	0.6243	0.6235	0.5771	0.556	0.5665	0.6398	0.6056	0.5739	0.5617	0.5405	0.5592	0.5071	0.5397
-0.13	0.5942	0.5706	0.595	0.5576	0.5267	0.5576	0.6146	0.5869	0.6007	0.6032	0.6406	0.5934	0.5698	0.5739	0.5503	0.5763	0.6081	0.5429	0.6072	0.6243	0.652	0.6227	0.6227	0.6072	0.582	0.6162	0.5836	0.5478	0.4941	0.5193	0.6211	0.6154	0.6341	0.5348	0.5641	0.5885	0.6235	0.6243	0.5771	0.5568	0.5674	0.639	0.6056	0.5731	0.5617	0.5389	0.5608	0.5079	0.5397
-0.12	0.595	0.5698	0.5942	0.5576	0.5267	0.5584	0.6138	0.5877	0.5999	0.6024	0.6406	0.5934	0.5706	0.5747	0.5495	0.5763	0.6081	0.5429	0.6064	0.6252	0.6512	0.6235	0.6252	0.6081	0.582	0.6162	0.5836	0.5478	0.4933	0.5193	0.6211	0.6154	0.6341	0.534	0.5641	0.5877	0.6243	0.6243	0.5771	0.5568	0.5674	0.6382	0.6048	0.5722	0.5608	0.5413	0.5617	0.5096	0.5397
-0.11	0.5958	0.5706	0.5926	0.5584	0.5258	0.56	0.6129	0.5877	0.5991	0.6015	0.6414	0.5934	0.5714	0.5747	0.5503	0.5763	0.6081	0.5429	0.6072	0.6243	0.652	0.6235	0.626	0.6081	0.582	0.6162	0.5836	0.5495	0.4925	0.5177	0.6203	0.6154	0.6341	0.534	0.5657	0.5877	0.6243	0.6235	0.5763	0.5568	0.5665	0.639	0.6081	0.5714	0.5617	0.5421	0.5608	0.5096	0.5397
-0.1	0.5975	0.5706	0.5926	0.5592	0.5258	0.5617	0.6121	0.5885	0.5975	0.6015	0.6422	0.5934	0.5714	0.5755	0.5511	0.5755	0.6081	0.5429	0.6072	0.6252	0.6528	0.6235	0.626	0.6081	0.5804	0.6186	0.5836	0.5495	0.4925	0.5169	0.6211	0.6146	0.6349	0.534	0.5665	0.5877	0.6243	0.6227	0.5763	0.5568	0.5665	0.6406	0.6072	0.5714	0.5625	0.5421	0.56	0.5088	0.5397
-0.09	0.6032	0.569	0.5902	0.5568	0.5275	0.5535	0.6113	0.5853	0.5877	0.6064	0.6439	0.5999	0.569	0.5763	0.5519	0.5747	0.6072	0.5454	0.5967	0.6154	0.6479	0.6219	0.6129	0.6056	0.5804	0.6154	0.5763	0.5503	0.4933	0.512	0.6178	0.6121	0.6341	0.5299	0.5568	0.582	0.6203	0.6227	0.5853	0.5576	0.5576	0.6333	0.5991	0.5739	0.5722	0.5413	0.5543	0.5014	0.5348
-0.08	0.6064	0.5722	0.5991	0.5535	0.5381	0.56	0.604	0.5845	0.5804	0.6032	0.6553	0.6162	0.5584	0.5682	0.5519	0.5763	0.6146	0.5486	0.5926	0.6154	0.6365	0.6097	0.6072	0.6138	0.5853	0.6072	0.5649	0.5486	0.5047	0.5267	0.6178	0.617	0.6406	0.5397	0.556	0.5779	0.6243	0.6105	0.5918	0.5641	0.5551	0.6268	0.5991	0.5698	0.5682	0.5519	0.5372	0.5014	0.5364
-0.07	0.6024	0.5755	0.6024	0.5543	0.5438	0.5495	0.5958	0.5812	0.5771	0.6129	0.6553	0.6243	0.5511	0.5633	0.56	0.582	0.6081	0.5519	0.6081	0.6015	0.6357	0.5967	0.5942	0.626	0.5853	0.6081	0.569	0.5495	0.5177	0.5389	0.6154	0.6243	0.6463	0.5486	0.5682	0.5739	0.6227	0.5991	0.6056	0.5674	0.5568	0.6186	0.5902	0.5625	0.5633	0.5592	0.5258	0.5006	0.5315
-0.06	0.5967	0.582	0.6032	0.5608	0.5421	0.5527	0.5991	0.5788	0.5836	0.6154	0.6634	0.6235	0.5421	0.5657	0.5682	0.5861	0.6113	0.5462	0.6309	0.604	0.6317	0.5934	0.5812	0.6333	0.569	0.6081	0.5755	0.547	0.5267	0.5543	0.6162	0.6243	0.6382	0.5657	0.5853	0.582	0.6333	0.5869	0.604	0.5763	0.5706	0.6081	0.5902	0.5543	0.5617	0.5665	0.5242	0.5136	0.5429
-0.05	0.5869	0.5763	0.5967	0.5739	0.5356	0.5267	0.6097	0.5861	0.5967	0.6162	0.6569	0.6162	0.5495	0.569	0.5665	0.5779	0.6154	0.5454	0.6398	0.5918	0.6195	0.5991	0.569	0.626	0.5633	0.6211	0.5836	0.5503	0.534	0.5429	0.617	0.6195	0.639	0.5592	0.5877	0.5902	0.6268	0.5755	0.6138	0.5779	0.5608	0.5967	0.5861	0.5495	0.56	0.5714	0.5356	0.5267	0.556
-0.04	0.595	0.5698	0.5869	0.5828	0.5315	0.5332	0.617	0.595	0.6032	0.604	0.6691	0.6129	0.5576	0.5665	0.5633	0.5755	0.626	0.5486	0.6317	0.595	0.6072	0.5991	0.5731	0.6252	0.5592	0.6203	0.5739	0.5454	0.5356	0.5381	0.6243	0.617	0.6374	0.5592	0.5779	0.6007	0.626	0.5665	0.6243	0.5706	0.56	0.5845	0.5861	0.5641	0.56	0.5592	0.5413	0.5283	0.5755
-0.03	0.5902	0.5625	0.5836	0.5942	0.547	0.5283	0.6138	0.6081	0.6105	0.6007	0.6691	0.6203	0.5682	0.5625	0.5592	0.5706	0.6252	0.556	0.6268	0.5975	0.6032	0.5885	0.5828	0.6317	0.5649	0.6162	0.5731	0.5397	0.5364	0.5226	0.6325	0.6113	0.6447	0.5633	0.5771	0.5934	0.6211	0.5796	0.6284	0.5568	0.5568	0.5877	0.5975	0.582	0.5478	0.5429	0.5397	0.5348	0.5804
-0.02	0.5828	0.5739	0.5779	0.5845	0.5519	0.5324	0.6211	0.6015	0.6048	0.6097	0.6626	0.6292	0.5649	0.5519	0.5617	0.5755	0.5983	0.5478	0.6341	0.6129	0.617	0.5853	0.5836	0.6447	0.5641	0.6113	0.5706	0.5324	0.5332	0.5169	0.6357	0.617	0.6365	0.5755	0.5747	0.5893	0.6195	0.595	0.6243	0.5543	0.5649	0.6081	0.5967	0.5853	0.5519	0.5348	0.5372	0.5283	0.5714
-0.01	0.5763	0.5788	0.5877	0.5845	0.5527	0.5332	0.6195	0.595	0.5967	0.6154	0.6479	0.6317	0.5682	0.5405	0.5633	0.5763	0.5853	0.5348	0.6341	0.6219	0.6121	0.5861	0.5714	0.6455	0.5747	0.6007	0.5731	0.5234	0.5348	0.5177	0.6195	0.6015	0.6374	0.582	0.5633	0.5853	0.6105	0.6089	0.6121	0.5551	0.5665	0.6292	0.5975	0.5747	0.5608	0.5405	0.5421	0.5267	0.5657
0	0.5812	0.582	0.5967	0.5796	0.5389	0.5429	0.6186	0.5885	0.5869	0.6154	0.6382	0.626	0.5747	0.5234	0.5665	0.582	0.5755	0.525	0.6357	0.6243	0.6081	0.5893	0.5649	0.6447	0.5918	0.5991	0.5714	0.5161	0.5429	0.5307	0.6024	0.5983	0.6439	0.582	0.5495	0.5942	0.5942	0.6015	0.6138	0.5576	0.5674	0.6455	0.5861	0.5592	0.5722	0.5462	0.5527	0.512	0.5641
0.01	0.5958	0.5731	0.6048	0.5902	0.5324	0.5584	0.6064	0.5893	0.5812	0.6129	0.639	0.6162	0.5869	0.5193	0.5731	0.5877	0.5828	0.5242	0.6309	0.6203	0.6007	0.5885	0.5608	0.6422	0.6007	0.5902	0.5731	0.5063	0.5462	0.5421	0.5869	0.5812	0.6496	0.5836	0.5413	0.5975	0.5853	0.6032	0.6146	0.5511	0.5739	0.6463	0.5836	0.5625	0.5796	0.5389	0.5641	0.5055	0.5682
0.02	0.617	0.5828	0.6292	0.5934	0.5478	0.5682	0.6138	0.6129	0.5991	0.6268	0.6577	0.6317	0.5983	0.5381	0.582	0.6015	0.6129	0.5397	0.6341	0.6284	0.6024	0.604	0.5804	0.6422	0.6056	0.6081	0.5771	0.5128	0.5551	0.5519	0.5999	0.5991	0.6479	0.5869	0.5568	0.6024	0.6154	0.6178	0.6252	0.5665	0.5845	0.6577	0.5869	0.5796	0.5869	0.5413	0.5665	0.521	0.5722
0.03	0.6447	0.6056	0.6634	0.6138	0.5714	0.5877	0.6382	0.6374	0.6195	0.6512	0.6919	0.6707	0.626	0.5755	0.6048	0.6292	0.652	0.5788	0.6585	0.6553	0.6333	0.6276	0.6138	0.6724	0.6252	0.6406	0.595	0.5291	0.5633	0.5633	0.6317	0.6252	0.665	0.5983	0.5869	0.617	0.6553	0.6422	0.6479	0.6015	0.6048	0.6756	0.6081	0.5975	0.6048	0.5576	0.5617	0.5519	0.5934
0.04	0.6862	0.6545	0.7025	0.6406	0.6162	0.6178	0.6821	0.6667	0.6707	0.6862	0.7448	0.7179	0.6618	0.6374	0.6374	0.6634	0.7049	0.6219	0.6976	0.6984	0.6813	0.665	0.6602	0.7025	0.6593	0.6854	0.6309	0.5812	0.5958	0.5828	0.6805	0.6699	0.6968	0.6284	0.6382	0.6488	0.7147	0.6707	0.6927	0.6463	0.6292	0.6976	0.6276	0.6374	0.6317	0.5902	0.5682	0.5902	0.6252
0.05	0.7212	0.7106	0.7318	0.6911	0.6553	0.6716	0.7277	0.6943	0.7147	0.7228	0.8018	0.753	0.696	0.6903	0.6781	0.7074	0.7668	0.6699	0.7586	0.7456	0.7464	0.7033	0.7082	0.7513	0.7017	0.731	0.6846	0.6414	0.6252	0.6219	0.7269	0.7196	0.753	0.6626	0.6838	0.6935	0.7513	0.7114	0.7391	0.6943	0.6732	0.7318	0.6732	0.6667	0.6683	0.6268	0.5975	0.6227	0.6699
0.06	0.7709	0.7749	0.7684	0.7448	0.7025	0.7204	0.7749	0.7399	0.77	0.7741	0.862	0.7928	0.7407	0.7464	0.7269	0.766	0.8433	0.7066	0.8238	0.788	0.8075	0.7505	0.753	0.801	0.7578	0.7945	0.7391	0.7236	0.6838	0.6781	0.7847	0.7709	0.8042	0.7057	0.7123	0.7586	0.801	0.7521	0.7774	0.7375	0.7196	0.7814	0.7236	0.6992	0.7155	0.6593	0.6512	0.6488	0.7139
0.07	0.8278	0.8221	0.8344	0.8067	0.7489	0.7782	0.8319	0.8091	0.8319	0.8295	0.9255	0.8539	0.7985	0.8002	0.7798	0.8311	0.9361	0.7652	0.9003	0.8335	0.8645	0.8124	0.7985	0.8661	0.8246	0.8669	0.7953	0.7814	0.731	0.7464	0.8482	0.8352	0.8628	0.7562	0.7432	0.8107	0.8555	0.8075	0.8099	0.8026	0.7945	0.8311	0.8018	0.7407	0.7619	0.6976	0.7017	0.7	0.757
0.08	0.9011	0.8799	0.9092	0.8718	0.8042	0.8303	0.8905	0.8726	0.8881	0.8864	0.9939	0.9255	0.8677	0.8718	0.8392	0.8978	1.002	0.8205	0.9638	0.906	0.9353	0.884	0.8604	0.941	0.884	0.9532	0.8645	0.8482	0.8099	0.8018	0.8978	0.8816	0.9149	0.8116	0.7709	0.8596	0.9182	0.8523	0.8555	0.8677	0.8344	0.8791	0.8645	0.8018	0.8091	0.7473	0.7432	0.7619	0.7961
0.09	0.9727	0.9499	0.9882	0.9337	0.8677	0.8913	0.9394	0.9434	0.9581	0.9263	1.0663	0.9882	0.932	0.9442	0.8864	0.9678	1.068	0.8832	1.0322	0.9744	0.9874	0.9451	0.9353	1.0151	0.9475	1.0322	0.9467	0.9101	0.8751	0.8539	0.9434	0.9491	0.9792	0.8661	0.8287	0.8946	0.9817	0.9027	0.9068	0.9223	0.8799	0.9084	0.9304	0.8881	0.8531	0.8042	0.7709	0.8213	0.8335
0.1	1.046	1.024	1.0484	0.9996	0.9304	0.9475	0.9784	0.9858	1.0151	0.9719	1.1339	1.0492	0.9963	1.0142	0.9434	1.0427	1.1225	0.9418	1.0842	1.0484	1.0582	0.9988	1.0134	1.0891	1.0077	1.1046	1.0175	0.9866	0.9426	0.9158	0.9906	1.0167	1.0427	0.9052	0.8832	0.9589	1.0338	0.9621	0.9719	0.9687	0.9133	0.9532	0.9825	0.9695	0.9141	0.8457	0.814	0.8677	0.8913
0.11	1.1005	1.0753	1.1103	1.0517	1.0012	1.0037	1.0354	1.0411	1.0834	1.0175	1.2153	1.107	1.0631	1.0794	0.9939	1.1119	1.1917	1.0085	1.151	1.0965	1.1152	1.0517	1.0696	1.1461	1.072	1.1543	1.0729	1.046	0.9955	0.9776	1.0517	1.0859	1.1119	0.9499	0.9491	1.0167	1.0761	1.0061	1.0265	1.0061	0.9662	1.0053	1.0346	1.0248	0.967	0.8848	0.8588	0.9068	0.9451
0.12	1.1608	1.1274	1.1844	1.1013	1.0696	1.0639	1.0973	1.0696	1.1363	1.0842	1.2804	1.1543	1.1152	1.1477	1.0517	1.1681	1.2462	1.0704	1.2112	1.1665	1.1762	1.1054	1.1274	1.1941	1.1241	1.2072	1.1249	1.1013	1.0533	1.0395	1.1119	1.1372	1.1787	1.0151	0.9947	1.0761	1.1193	1.0574	1.0908	1.0533	1.0224	1.0492	1.0688	1.0688	1.0289	0.9255	0.9125	0.9556	1.0012
0.13	1.2104	1.1836	1.2633	1.1543	1.1372	1.1241	1.1543	1.1274	1.1754	1.1445	1.3455	1.1933	1.1665	1.2161	1.1062	1.2169	1.313	1.1258	1.2698	1.2308	1.2177	1.173	1.1738	1.2446	1.1632	1.269	1.1779	1.1486	1.1103	1.0826	1.1608	1.1754	1.2308	1.072	1.0387	1.1127	1.1722	1.1054	1.1412	1.0859	1.0826	1.1046	1.0956	1.1013	1.0729	0.9646	0.9548	1.0037	1.033
0.14	1.2625	1.247	1.3341	1.2145	1.1844	1.1681	1.2063	1.1681	1.208	1.2047	1.3814	1.2308	1.2129	1.2633	1.1665	1.2641	1.3643	1.177	1.3138	1.2934	1.2519	1.2275	1.2226	1.3048	1.2112	1.3382	1.2373	1.2047	1.1534	1.1266	1.2137	1.2226	1.2739	1.1225	1.0761	1.1624	1.2267	1.1673	1.1819	1.1274	1.1388	1.1412	1.1363	1.1494	1.1209	1.0102	0.9923	1.0566	1.0606
0.15	1.3024	1.2845	1.3846	1.2731	1.2194	1.2031	1.2527	1.2112	1.2487	1.2479	1.4221	1.2747	1.2707	1.3024	1.2096	1.3024	1.4172	1.2234	1.3521	1.3447	1.3032	1.2829	1.2487	1.3488	1.2479	1.3879	1.2902	1.2519	1.1893	1.1803	1.256	1.2666	1.3073	1.1543	1.1209	1.1974	1.2674	1.2063	1.2096	1.1722	1.1893	1.1925	1.1868	1.1917	1.1518	1.0549	1.0305	1.1079	1.0859
0.16	1.3553	1.3325	1.4286	1.3162	1.2658	1.2397	1.2959	1.2454	1.2877	1.291	1.4538	1.3105	1.3325	1.3203	1.2633	1.3455	1.4595	1.265	1.3968	1.3895	1.3569	1.3081	1.2886	1.3976	1.2934	1.4367	1.3521	1.2877	1.2267	1.2316	1.2991	1.2975	1.3398	1.1933	1.1689	1.243	1.3048	1.2316	1.2308	1.208	1.2243	1.2243	1.2462	1.2226	1.1901	1.0997	1.068	1.1526	1.1201
0.17	1.4082	1.3708	1.4571	1.3455	1.2991	1.2804	1.3374	1.2829	1.3211	1.326	1.4896	1.3529	1.3724	1.3635	1.2975	1.3985	1.4945	1.2967	1.4318	1.431	1.4098	1.3512	1.3415	1.431	1.3407	1.4709	1.3879	1.326	1.2544	1.2894	1.3358	1.3284	1.3675	1.2389	1.2088	1.2715	1.3309	1.2617	1.2593	1.2389	1.2674	1.2601	1.2918	1.2576	1.2169	1.1388	1.0973	1.1795	1.1608
0.18	1.4505	1.4212	1.4953	1.3708	1.3423	1.3317	1.3805	1.3317	1.3455	1.3691	1.5051	1.3879	1.4001	1.3911	1.3423	1.444	1.5222	1.3317	1.4636	1.4595	1.4416	1.4001	1.405	1.4709	1.3814	1.5157	1.4131	1.3683	1.2861	1.3203	1.3569	1.3635	1.4042	1.2837	1.243	1.2991	1.3805	1.2975	1.3081	1.2625	1.3024	1.2764	1.3162	1.2837	1.2405	1.1616	1.1225	1.208	1.1941
0.19	1.4831	1.4571	1.5238	1.4001	1.3716	1.3708	1.4131	1.37	1.3683	1.4001	1.5263	1.4115	1.4221	1.4318	1.3691	1.4823	1.5466	1.3781	1.4904	1.4994	1.475	1.4408	1.4562	1.4953	1.4188	1.545	1.4294	1.4155	1.3138	1.3496	1.3838	1.3936	1.4432	1.3203	1.2739	1.3276	1.4082	1.3341	1.3398	1.3032	1.3407	1.2983	1.3341	1.3236	1.2593	1.1893	1.1388	1.2324	1.2202
0.2	1.5043	1.523	1.5702	1.4245	1.4123	1.4212	1.4172	1.3985	1.4042	1.444	1.5344	1.4269	1.4571	1.4514	1.3879	1.5051	1.5775	1.4098	1.5328	1.5295	1.4969	1.475	1.4904	1.5376	1.4481	1.584	1.453	1.4546	1.3594	1.3659	1.4009	1.4302	1.4921	1.3553	1.2975	1.361	1.4546	1.3643	1.3732	1.3268	1.3659	1.3244	1.3488	1.3521	1.2959	1.2186	1.1697	1.2617	1.2479
0.21	1.5401	1.5564	1.5987	1.4538	1.4359	1.4432	1.4196	1.4204	1.4367	1.4774	1.5572	1.4457	1.4774	1.4904	1.4066	1.5336	1.619	1.4416	1.5604	1.5621	1.5393	1.5018	1.514	1.567	1.4758	1.6272	1.5002	1.4978	1.396	1.3952	1.4335	1.4628	1.5149	1.3903	1.3268	1.409	1.4709	1.3797	1.3911	1.3626	1.4025	1.3578	1.3757	1.3765	1.3301	1.2544	1.1868	1.2829	1.2804
0.22	1.5613	1.5897	1.6256	1.4709	1.4457	1.4725	1.4408	1.4416	1.4595	1.5181	1.5686	1.4644	1.5018	1.5149	1.4245	1.5678	1.6378	1.4676	1.5824	1.5702	1.5743	1.5344	1.5376	1.602	1.4969	1.6532	1.5474	1.5254	1.4343	1.4359	1.4652	1.5108	1.5442	1.4082	1.3431	1.4326	1.4937	1.3952	1.4245	1.3781	1.4302	1.383	1.4009	1.4009	1.3586	1.2918	1.2145	1.3162	1.3016
0.23	1.6003	1.5849	1.6443	1.4912	1.4742	1.4847	1.4823	1.475	1.4839	1.5409	1.5873	1.4937	1.5311	1.5368	1.4538	1.5922	1.654	1.5124	1.5971	1.5971	1.6199	1.5507	1.5539	1.6133	1.5165	1.6809	1.6011	1.5564	1.4497	1.4676	1.5035	1.5295	1.5694	1.4196	1.3643	1.4595	1.5035	1.4155	1.4514	1.4164	1.4603	1.3944	1.4196	1.4204	1.3773	1.3065	1.2414	1.3341	1.3179
0.24	1.6378	1.5995	1.663	1.5108	1.5043	1.5051	1.5189	1.4953	1.5108	1.5572	1.5995	1.5083	1.5686	1.5393	1.4758	1.6117	1.6671	1.5401	1.6296	1.6158	1.6361	1.5588	1.5857	1.6418	1.5393	1.6809	1.6337	1.5661	1.4628	1.4872	1.5499	1.5596	1.6158	1.4229	1.396	1.4766	1.5246	1.4546	1.4725	1.4359	1.4733	1.4066	1.4457	1.4514	1.4066	1.3284	1.2723	1.3561	1.3333
0.25	1.6834	1.637	1.6956	1.5352	1.5287	1.536	1.5295	1.501	1.5328	1.5775	1.6133	1.5319	1.5792	1.5499	1.488	1.6182	1.6866	1.5515	1.663	1.641	1.6606	1.5726	1.6133	1.6777	1.5816	1.6939	1.6386	1.5767	1.4693	1.4953	1.5653	1.5564	1.6378	1.4554	1.4286	1.5002	1.5466	1.4904	1.4888	1.4571	1.4953	1.4245	1.479	1.4595	1.4318	1.3521	1.3089	1.3659	1.3659
0.26	1.7021	1.6736	1.7118	1.5613	1.5482	1.5661	1.5303	1.5083	1.5507	1.6085	1.6329	1.549	1.593	1.5661	1.5067	1.628	1.7004	1.5588	1.6931	1.663	1.6703	1.5954	1.6508	1.7184	1.6109	1.6939	1.6492	1.5938	1.4896	1.501	1.5865	1.5751	1.6394	1.4978	1.4611	1.5254	1.5661	1.5157	1.5165	1.4652	1.523	1.4432	1.4945	1.4701	1.4497	1.3968	1.3301	1.3936	1.3879
0.27	1.7135	1.7029	1.7395	1.5881	1.5661	1.5849	1.5385	1.5311	1.558	1.628	1.6614	1.5678	1.6068	1.5938	1.5328	1.637	1.7053	1.5849	1.6996	1.6695	1.6891	1.6199	1.6638	1.7501	1.6467	1.72	1.6573	1.6028	1.5238	1.5263	1.5954	1.584	1.6443	1.5238	1.4652	1.5401	1.5857	1.5303	1.5311	1.4742	1.5433	1.4644	1.5149	1.4847	1.4628	1.4139	1.3594	1.4188	1.4009
0.28	1.7224	1.7045	1.755	1.6068	1.5922	1.5971	1.5531	1.5613	1.5726	1.6418	1.6728	1.5938	1.6182	1.6199	1.5678	1.6573	1.7241	1.6093	1.7151	1.6842	1.6956	1.6459	1.676	1.7607	1.6589	1.7501	1.6899	1.6296	1.5588	1.5409	1.6223	1.6093	1.6606	1.5466	1.4799	1.5556	1.6077	1.5458	1.5515	1.4921	1.5645	1.4676	1.5149	1.4986	1.4685	1.4229	1.3765	1.4408	1.4025
0.29	1.7444	1.7249	1.7672	1.6158	1.6133	1.6085	1.5824	1.5783	1.5881	1.6467	1.6923	1.6101	1.6272	1.65	1.5987	1.6768	1.7558	1.6215	1.7257	1.6939	1.7322	1.6687	1.6793	1.7705	1.6768	1.7843	1.698	1.6435	1.571	1.5751	1.6427	1.6304	1.6931	1.5637	1.4994	1.5694	1.6329	1.5539	1.5596	1.5083	1.5808	1.4766	1.523	1.5165	1.4945	1.4335	1.3895	1.4668	1.4123
0.3	1.7485	1.7534	1.7566	1.6174	1.6329	1.6321	1.6044	1.5914	1.606	1.6736	1.6988	1.6353	1.6467	1.6589	1.6207	1.7013	1.777	1.6247	1.755	1.7208	1.755	1.6874	1.7037	1.7802	1.6801	1.7949	1.7021	1.6752	1.571	1.5995	1.6646	1.6581	1.7127	1.5938	1.5206	1.5897	1.6475	1.5629	1.567	1.5189	1.6077	1.4896	1.5238	1.5246	1.5026	1.4302	1.3985	1.4799	1.4335
0.31	1.768	1.7843	1.755	1.6378	1.6467	1.65	1.6337	1.6052	1.628	1.6882	1.7159	1.6394	1.6817	1.6809	1.6247	1.7306	1.7843	1.6321	1.7802	1.7411	1.7721	1.707	1.7273	1.7843	1.6744	1.8079	1.7167	1.6744	1.5767	1.6182	1.6825	1.6825	1.7322	1.6199	1.5295	1.6011	1.6597	1.5751	1.5751	1.523	1.6158	1.5108	1.5352	1.5328	1.536	1.453	1.4025	1.4831	1.4505
0.32	1.7656	1.8225	1.7729	1.663	1.6622	1.6565	1.637	1.6109	1.6475	1.7004	1.7167	1.641	1.7061	1.6744	1.6296	1.7444	1.777	1.6557	1.803	1.7721	1.7794	1.7159	1.7542	1.8022	1.6744	1.8274	1.7428	1.6834	1.6085	1.6345	1.6931	1.7175	1.7452	1.6182	1.5409	1.6125	1.6557	1.5865	1.5897	1.5271	1.619	1.5344	1.5515	1.549	1.5523	1.4603	1.4269	1.4921	1.4587
0.33	1.7721	1.8372	1.7965	1.672	1.6817	1.6671	1.6394	1.6068	1.6679	1.7029	1.7241	1.6329	1.7143	1.6891	1.6215	1.7558	1.7802	1.6711	1.8095	1.7973	1.7875	1.7289	1.7574	1.8177	1.676	1.8486	1.7672	1.685	1.6256	1.6394	1.6899	1.7249	1.7517	1.6182	1.5482	1.6166	1.6606	1.6003	1.6174	1.5295	1.6223	1.5368	1.5547	1.5604	1.5613	1.4904	1.4269	1.5181	1.4579
0.34	1.7794	1.8437	1.8323	1.6793	1.7086	1.6736	1.6508	1.6125	1.6858	1.7061	1.7411	1.6418	1.7289	1.6972	1.6199	1.7615	1.781	1.6858	1.8103	1.8095	1.7916	1.7338	1.7639	1.8331	1.6882	1.8641	1.7859	1.7045	1.6386	1.6443	1.7004	1.7232	1.7648	1.6264	1.5531	1.6223	1.6711	1.606	1.6386	1.545	1.6337	1.5425	1.5718	1.5824	1.5621	1.501	1.4408	1.5547	1.4652
0.35	1.8014	1.8217	1.8632	1.6809	1.7224	1.6866	1.685	1.6264	1.6809	1.7013	1.7517	1.6589	1.7281	1.7192	1.6272	1.7794	1.781	1.6874	1.825	1.8136	1.8046	1.7501	1.7607	1.8356	1.7127	1.8665	1.7892	1.7127	1.6337	1.6606	1.7273	1.7045	1.781	1.6581	1.5653	1.637	1.6931	1.6215	1.6239	1.5482	1.6508	1.5328	1.5946	1.5922	1.5661	1.5132	1.4522	1.5767	1.4758
0.36	1.8388	1.8217	1.8803	1.6915	1.7322	1.7013	1.7053	1.6427	1.6728	1.7118	1.7615	1.6654	1.7346	1.7338	1.6418	1.7973	1.7932	1.6996	1.8437	1.8315	1.8152	1.7648	1.7794	1.838	1.7387	1.873	1.7998	1.7167	1.6443	1.6671	1.7477	1.7127	1.7851	1.6736	1.5759	1.6597	1.6988	1.637	1.6101	1.5645	1.6687	1.549	1.619	1.6036	1.5832	1.5311	1.4823	1.5743	1.4807
0.37	1.8665	1.8388	1.8877	1.6858	1.7403	1.7143	1.7167	1.6589	1.6646	1.7346	1.7582	1.6671	1.7265	1.7485	1.6679	1.8055	1.8046	1.7151	1.86	1.8535	1.838	1.7941	1.7998	1.8608	1.7509	1.8869	1.8079	1.7216	1.6459	1.6915	1.755	1.7346	1.7859	1.6891	1.5906	1.6866	1.6996	1.654	1.5897	1.5881	1.6874	1.5523	1.6451	1.6199	1.5832	1.5295	1.4904	1.5735	1.488
0.38	1.8966	1.8551	1.8926	1.6899	1.7428	1.7208	1.7265	1.6777	1.6899	1.7737	1.7631	1.6695	1.7281	1.7574	1.6768	1.8144	1.8193	1.7224	1.8657	1.8698	1.8421	1.7989	1.8071	1.8738	1.7468	1.8966	1.8291	1.7314	1.6589	1.6825	1.7729	1.7574	1.7941	1.685	1.5987	1.6891	1.707	1.6752	1.606	1.6028	1.6988	1.5718	1.6532	1.641	1.58	1.5303	1.4807	1.5824	1.501
0.39	1.8974	1.8714	1.9072	1.7045	1.7346	1.7257	1.7273	1.6947	1.7167	1.7908	1.7639	1.6825	1.7403	1.7485	1.6882	1.8136	1.8185	1.7159	1.8689	1.8852	1.86	1.8282	1.8152	1.8885	1.7582	1.9015	1.8519	1.7395	1.6654	1.6972	1.7835	1.7713	1.8087	1.7004	1.6166	1.6964	1.7159	1.6825	1.6231	1.602	1.7127	1.5743	1.6581	1.6614	1.593	1.5311	1.4912	1.5979	1.5311
0.4	1.9056	1.873	1.9121	1.7265	1.7273	1.7338	1.7249	1.7102	1.7354	1.7998	1.7761	1.6956	1.768	1.7379	1.685	1.8046	1.8209	1.707	1.8738	1.895	1.8657	1.838	1.8201	1.8901	1.7753	1.8909	1.8551	1.746	1.6891	1.698	1.7941	1.7875	1.8201	1.6931	1.6296	1.7118	1.7289	1.6939	1.6516	1.5987	1.7265	1.5816	1.6557	1.6785	1.6109	1.545	1.5149	1.615	1.5442
0.41	1.9243	1.8812	1.9129	1.7289	1.7403	1.7395	1.7061	1.7135	1.7403	1.7941	1.7843	1.7045	1.7932	1.7468	1.6907	1.7998	1.8209	1.7192	1.8852	1.8966	1.8787	1.8584	1.8437	1.8934	1.7981	1.908	1.8592	1.7387	1.6964	1.7094	1.79	1.8022	1.8217	1.7135	1.628	1.7249	1.7354	1.6923	1.6711	1.6158	1.7322	1.5824	1.6638	1.685	1.6239	1.545	1.5303	1.6174	1.558
0.42	1.9357	1.8893	1.9235	1.7363	1.755	1.7623	1.7175	1.7061	1.7249	1.7908	1.7941	1.7167	1.7965	1.7664	1.6956	1.8128	1.8177	1.7411	1.8958	1.8893	1.886	1.851	1.8437	1.9113	1.7989	1.9341	1.8584	1.7379	1.6923	1.7175	1.7989	1.8055	1.8225	1.7224	1.6304	1.7395	1.7591	1.7094	1.6825	1.6304	1.733	1.593	1.6785	1.7029	1.6101	1.5515	1.5352	1.6207	1.5515
0.43	1.9202	1.8999	1.9259	1.7403	1.768	1.7802	1.7159	1.7184	1.733	1.7941	1.8022	1.7346	1.7884	1.777	1.7021	1.8372	1.8323	1.7525	1.9129	1.8877	1.8942	1.847	1.8478	1.9324	1.7884	1.9471	1.8665	1.7477	1.6834	1.733	1.8209	1.812	1.8282	1.7444	1.6459	1.7411	1.7656	1.7224	1.6931	1.6158	1.7298	1.606	1.6793	1.7086	1.6133	1.5547	1.5246	1.6101	1.5653
0.44	1.9056	1.9153	1.9349	1.7566	1.7501	1.7916	1.733	1.7265	1.7298	1.7981	1.8152	1.7379	1.7778	1.7761	1.7037	1.8502	1.8445	1.7615	1.921	1.8893	1.8901	1.8372	1.8494	1.9634	1.781	1.9463	1.8779	1.7648	1.6923	1.755	1.8339	1.8209	1.8429	1.7509	1.6817	1.7501	1.7827	1.7354	1.7004	1.5979	1.7379	1.606	1.6899	1.7159	1.6223	1.5686	1.5336	1.6003	1.5735
0.45	1.917	1.9284	1.9398	1.7607	1.7468	1.7818	1.7444	1.7444	1.7607	1.8022	1.8103	1.7428	1.7737	1.7818	1.7143	1.847	1.8608	1.7582	1.9398	1.9039	1.8877	1.8486	1.8584	1.9691	1.79	1.9308	1.8763	1.7924	1.6964	1.7639	1.8339	1.825	1.8689	1.7737	1.6964	1.7322	1.7884	1.746	1.7127	1.5865	1.7452	1.6011	1.6801	1.7061	1.6459	1.58	1.5474	1.6101	1.5767
0.46	1.9398	1.9267	1.9609	1.7705	1.7395	1.768	1.7566	1.7346	1.7753	1.8046	1.8103	1.7468	1.7623	1.781	1.7298	1.8372	1.8616	1.7615	1.9446	1.9145	1.8974	1.8567	1.8657	1.9683	1.8022	1.9373	1.8982	1.7973	1.7021	1.7721	1.8364	1.8323	1.8942	1.79	1.7045	1.7249	1.7989	1.7468	1.7224	1.6036	1.7493	1.6011	1.6858	1.7118	1.6573	1.5906	1.5718	1.6182	1.5686
0.47	1.9479	1.9235	1.9683	1.7672	1.7525	1.7827	1.7656	1.7395	1.7989	1.8258	1.803	1.7558	1.7786	1.7843	1.7493	1.8372	1.8624	1.7615	1.9512	1.9316	1.9096	1.8763	1.8689	1.9569	1.8152	1.9455	1.9113	1.8079	1.7159	1.7705	1.8372	1.8299	1.9056	1.803	1.6882	1.7289	1.7981	1.7428	1.7281	1.6166	1.7534	1.6174	1.6956	1.7118	1.6597	1.6068	1.5954	1.6361	1.5645
0.48	1.9536	1.9259	1.9626	1.7631	1.7729	1.7851	1.7639	1.7477	1.7949	1.8437	1.8128	1.7517	1.7973	1.781	1.7501	1.8437	1.8771	1.7534	1.9487	1.9349	1.9349	1.8722	1.8592	1.9398	1.8299	1.9569	1.9406	1.803	1.733	1.7648	1.8494	1.8307	1.9023	1.7957	1.6842	1.7599	1.7949	1.7371	1.7216	1.6304	1.755	1.6272	1.7249	1.7167	1.6565	1.6166	1.5963	1.6508	1.5767
0.49	1.9528	1.9333	1.9569	1.7656	1.7851	1.7981	1.777	1.7591	1.8022	1.8494	1.8063	1.7517	1.8217	1.7892	1.755	1.8567	1.8877	1.7745	1.9528	1.9495	1.9536	1.8714	1.8649	1.9324	1.8502	1.9674	1.9406	1.7998	1.7411	1.7648	1.8478	1.8274	1.8909	1.7884	1.6817	1.7761	1.7949	1.7444	1.7289	1.6353	1.7696	1.6239	1.7428	1.7102	1.654	1.6272	1.6011	1.6711	1.5743
0.5	1.956	1.9471	1.9666	1.7916	1.7949	1.8095	1.7843	1.7615	1.7965	1.8527	1.8022	1.7664	1.8291	1.7989	1.7542	1.8608	1.8917	1.7802	1.974	1.9552	1.965	1.8616	1.8714	1.9398	1.8673	1.9666	1.9463	1.7981	1.7298	1.7737	1.8689	1.8299	1.8958	1.7941	1.6964	1.7818	1.8055	1.7534	1.7175	1.6565	1.7696	1.6247	1.7493	1.7249	1.6744	1.6337	1.5954	1.6915	1.584
0.51	1.9658	1.9552	1.9796	1.7892	1.7932	1.8128	1.8112	1.7582	1.8014	1.8494	1.7957	1.777	1.8453	1.8087	1.777	1.8673	1.8901	1.7998	1.9748	1.9552	1.9593	1.8722	1.9039	1.9674	1.8689	1.9609	1.9373	1.7981	1.733	1.7843	1.8885	1.8429	1.9064	1.8095	1.7053	1.7867	1.8112	1.7607	1.7192	1.6752	1.7713	1.6296	1.7468	1.7338	1.6931	1.6378	1.5954	1.6923	1.5873
0.52	1.9731	1.956	1.9927	1.7892	1.7973	1.8136	1.8095	1.7713	1.8136	1.8698	1.8038	1.777	1.8494	1.8144	1.7818	1.873	1.8917	1.7941	1.9796	1.9536	1.9617	1.8803	1.9096	1.9813	1.8763	1.9658	1.9324	1.8112	1.7444	1.8177	1.8974	1.8592	1.9235	1.8168	1.6972	1.8022	1.8185	1.7582	1.7208	1.6703	1.7688	1.6451	1.7468	1.7485	1.7045	1.654	1.5938	1.6947	1.6011
0.53	1.9878	1.9601	2.0049	1.7745	1.7924	1.8112	1.7981	1.7761	1.8168	1.8706	1.8209	1.7794	1.8527	1.8103	1.7875	1.8844	1.9064	1.8046	1.9617	1.9512	1.9634	1.8877	1.9219	1.9959	1.8698	1.9829	1.9308	1.8242	1.7582	1.8152	1.8909	1.8779	1.9219	1.8201	1.6931	1.8022	1.8168	1.7639	1.7363	1.6671	1.7729	1.6451	1.7468	1.7493	1.7021	1.6516	1.593	1.685	1.6182
0.54	1.991	1.9577	2.0106	1.7892	1.7981	1.8136	1.7835	1.781	1.8291	1.8836	1.8413	1.7843	1.8462	1.8217	1.7892	1.895	1.9121	1.8128	1.9666	1.9479	1.9707	1.8991	1.9276	1.987	1.8649	2.0057	1.9308	1.8348	1.7713	1.8168	1.8901	1.8869	1.9308	1.8201	1.7061	1.8038	1.8348	1.7721	1.7558	1.6679	1.7859	1.6589	1.7501	1.7477	1.7021	1.6524	1.5954	1.6817	1.6256
0.55	2.009	1.9699	2.0098	1.7957	1.803	1.8095	1.7867	1.777	1.8168	1.8795	1.8527	1.79	1.8396	1.8396	1.8022	1.8999	1.9064	1.8144	1.9756	1.9528	1.9862	1.9153	1.9276	1.9862	1.8632	2.0065	1.9471	1.8453	1.7737	1.8022	1.895	1.8893	1.917	1.8193	1.7208	1.7957	1.8486	1.7908	1.7338	1.6907	1.7908	1.6728	1.7517	1.7525	1.7029	1.6443	1.6011	1.6899	1.6378
0.56	2.0163	1.9902	2.0024	1.8128	1.8144	1.7941	1.7949	1.7778	1.8242	1.8771	1.8616	1.7851	1.8291	1.8519	1.8079	1.908	1.8982	1.8242	1.9967	1.9674	2.0106	1.9357	1.9259	1.9772	1.8722	2.0081	1.9398	1.847	1.7794	1.8055	1.8893	1.8893	1.9186	1.8209	1.7322	1.8014	1.8567	1.7989	1.7452	1.7037	1.8136	1.6907	1.7525	1.7452	1.7061	1.6549	1.6093	1.7094	1.6337
0.57	2.026	2.0073	2.0285	1.8274	1.812	1.8038	1.803	1.7908	1.8177	1.8535	1.8551	1.7957	1.8266	1.8502	1.8006	1.9031	1.8877	1.8291	2.0106	1.9862	2.0301	1.9162	1.9129	1.991	1.8803	2.009	1.9463	1.8437	1.7737	1.8144	1.882	1.8893	1.9178	1.8396	1.7306	1.7867	1.8356	1.8071	1.7501	1.7021	1.8112	1.7013	1.768	1.7395	1.7118	1.6728	1.6207	1.7232	1.65
0.58	2.0334	2.022	2.0464	1.8291	1.8112	1.8112	1.8193	1.8103	1.8266	1.8445	1.8584	1.7843	1.8494	1.8486	1.7818	1.8893	1.8999	1.8331	2.0195	1.9951	2.0179	1.895	1.9178	2.0008	1.8812	2.0187	1.9463	1.8421	1.755	1.8201	1.886	1.886	1.9479	1.8575	1.7428	1.7932	1.8177	1.8071	1.7778	1.6996	1.8177	1.7021	1.7672	1.7371	1.7444	1.6858	1.6337	1.7265	1.6557
0.59	2.0407	2.009	2.0594	1.8274	1.8217	1.8209	1.8291	1.8299	1.8168	1.8462	1.8445	1.7818	1.8722	1.8714	1.7851	1.8812	1.908	1.803	2.0163	1.9878	2.0138	1.8942	1.9251	2.0033	1.8755	2.0122	1.965	1.8429	1.7387	1.8242	1.8828	1.8812	1.9552	1.8592	1.7517	1.8063	1.816	1.8046	1.7794	1.6834	1.8103	1.7021	1.7705	1.7558	1.7363	1.6972	1.6459	1.742	1.6581
0.6	2.0529	1.9919	2.0488	1.8307	1.8323	1.8225	1.8315	1.8405	1.8299	1.8584	1.8575	1.7753	1.8934	1.8803	1.7941	1.895	1.9056	1.7867	2.022	1.9837	2.0073	1.9145	1.9341	2.0098	1.886	2.0195	1.9617	1.8478	1.7411	1.8307	1.8934	1.8885	1.9601	1.838	1.7607	1.8258	1.8372	1.8006	1.7761	1.6834	1.8217	1.6825	1.7631	1.7778	1.7371	1.6956	1.6638	1.7574	1.6549
0.61	2.0431	1.991	2.0415	1.8356	1.8527	1.8356	1.8299	1.8331	1.8356	1.8649	1.8559	1.7761	1.8917	1.8844	1.8152	1.921	1.8958	1.7932	2.0195	1.987	2.0236	1.9333	1.9569	2.0204	1.8934	2.0187	1.9699	1.8559	1.7688	1.8209	1.8991	1.8926	1.952	1.8307	1.755	1.8348	1.8559	1.8087	1.7835	1.6801	1.8266	1.6695	1.7623	1.7884	1.7224	1.6882	1.6785	1.7672	1.6573
0.62	2.0317	1.9902	2.0407	1.8405	1.86	1.847	1.8339	1.8299	1.86	1.8665	1.8624	1.7737	1.8828	1.8698	1.8168	1.9438	1.8877	1.8144	2.0187	2.0049	2.0073	1.9389	1.9609	2.0204	1.8934	2.0293	1.956	1.8502	1.7941	1.8234	1.9178	1.8901	1.9544	1.8348	1.7542	1.8209	1.8673	1.8405	1.7924	1.6956	1.8372	1.6679	1.7599	1.7875	1.7379	1.6899	1.685	1.7566	1.6622
0.63	2.0171	2.009	2.0423	1.8323	1.8535	1.8478	1.8217	1.8364	1.8592	1.8771	1.8567	1.79	1.8657	1.873	1.8168	1.943	1.9137	1.8177	2.022	2.013	2.0041	1.9357	1.952	2.013	1.8771	2.0187	1.9536	1.8543	1.8087	1.8217	1.9308	1.8909	1.9528	1.8462	1.7566	1.8201	1.8673	1.8608	1.8038	1.7037	1.8519	1.685	1.7786	1.7851	1.7493	1.6972	1.6777	1.7509	1.6581
0.64	2.022	2.0122	2.0456	1.8274	1.8453	1.8364	1.8144	1.8478	1.8657	1.8763	1.8641	1.8071	1.8519	1.8657	1.8112	1.9276	1.9178	1.8136	2.0317	2.0057	1.9919	1.9308	1.93	2.0065	1.882	2.0195	1.9495	1.8567	1.8071	1.8307	1.9333	1.8942	1.9593	1.8502	1.7688	1.8299	1.8592	1.8592	1.8079	1.7118	1.8592	1.685	1.7892	1.7729	1.7501	1.7061	1.6695	1.7591	1.6492
0.65	2.0334	2.0212	2.048	1.8315	1.8388	1.8453	1.816	1.8486	1.8673	1.8828	1.8673	1.8217	1.8535	1.8714	1.8128	1.9194	1.9202	1.8144	2.035	1.9976	2.013	1.921	1.9284	2.0285	1.9015	2.0081	1.9683	1.8624	1.8079	1.8274	1.9463	1.9039	1.9756	1.86	1.7713	1.8502	1.8527	1.8364	1.8095	1.7053	1.851	1.6899	1.7949	1.7794	1.746	1.7094	1.6785	1.7566	1.6459
0.66	2.0505	2.0301	2.0505	1.8372	1.8551	1.8551	1.8299	1.8421	1.8755	1.8803	1.8763	1.8225	1.8722	1.8616	1.8234	1.9194	1.9048	1.8364	2.0383	2	2.0366	1.9194	1.9544	2.0423	1.9096	2.0049	1.987	1.8698	1.8095	1.8217	1.9495	1.9064	1.9992	1.8738	1.7892	1.8486	1.8486	1.8266	1.8095	1.7021	1.8348	1.6915	1.7745	1.7916	1.7509	1.7159	1.6834	1.7599	1.6638
0.67	2.0594	2.0448	2.0635	1.8543	1.8592	1.8665	1.8413	1.8299	1.8722	1.886	1.8641	1.8266	1.8942	1.8608	1.8299	1.9324	1.9064	1.8413	2.0448	2.0073	2.0464	1.9227	1.9756	2.0464	1.9056	2.0171	1.9943	1.8641	1.8136	1.8201	1.9544	1.9227	2.0114	1.8909	1.7973	1.847	1.8641	1.8258	1.8087	1.6956	1.8348	1.7102	1.7729	1.8079	1.7542	1.7249	1.6809	1.768	1.6956
0.68	2.0708	2.0554	2.0749	1.8575	1.8575	1.8592	1.8396	1.8323	1.873	1.8893	1.8478	1.8242	1.9015	1.8478	1.8331	1.9381	1.9113	1.8649	2.0529	2.0179	2.0456	1.917	1.9805	2.0301	1.8909	2.026	2.0033	1.8649	1.8063	1.8421	1.9512	1.9308	2.0033	1.8999	1.8071	1.8421	1.8738	1.8307	1.8071	1.6996	1.8339	1.7053	1.7843	1.8038	1.768	1.7346	1.6907	1.7875	1.7053
0.69	2.0733	2.048	2.079	1.8608	1.8486	1.8632	1.8413	1.8372	1.8836	1.8893	1.8405	1.8299	1.9007	1.8478	1.8323	1.9398	1.9202	1.8657	2.0497	2.0301	2.0252	1.9227	1.9715	2.026	1.8966	2.0366	2.0155	1.8519	1.8193	1.8462	1.9479	1.9365	1.9853	1.9015	1.79	1.8527	1.8746	1.8291	1.8006	1.6996	1.8323	1.707	1.7998	1.8087	1.7705	1.7436	1.7135	1.8112	1.7078
0.7	2.0838	2.0374	2.0643	1.8527	1.86	1.8657	1.8437	1.8527	1.886	1.8722	1.8445	1.816	1.8991	1.851	1.851	1.9414	1.9333	1.8559	2.0374	2.0415	2.0301	1.9381	1.9577	2.0277	1.9072	2.0309	2.0195	1.8502	1.8128	1.8486	1.9577	1.9227	1.974	1.8991	1.7818	1.8535	1.8681	1.8348	1.7973	1.6996	1.838	1.7004	1.8087	1.8136	1.7745	1.7509	1.7322	1.8103	1.7021
0.71	2.0904	2.0391	2.0635	1.8559	1.8795	1.8673	1.8486	1.8608	1.8795	1.8763	1.8624	1.8087	1.9031	1.8624	1.8592	1.9324	1.9422	1.8453	2.035	2.044	2.0562	1.9609	1.9585	2.0407	1.9072	2.0423	2.0122	1.8567	1.8144	1.8388	1.9593	1.9267	1.9813	1.8991	1.7705	1.8575	1.8755	1.8413	1.7981	1.6964	1.8494	1.7086	1.8193	1.8217	1.7941	1.7501	1.7387	1.8103	1.7078
0.72	2.092	2.0431	2.0757	1.8567	1.8893	1.8559	1.8462	1.8706	1.882	1.8869	1.8543	1.7949	1.908	1.8681	1.8689	1.9267	1.9235	1.8413	2.048	2.0415	2.0627	1.9731	1.9723	2.0464	1.9096	2.0513	1.9976	1.8689	1.7949	1.8527	1.9683	1.9422	1.991	1.9048	1.7721	1.8502	1.8893	1.8575	1.8128	1.7021	1.8616	1.7045	1.8242	1.8177	1.7973	1.7477	1.7208	1.7916	1.7094
0.73	2.0879	2.0309	2.0855	1.8665	1.8836	1.8592	1.8462	1.8689	1.8812	1.9162	1.8584	1.8055	1.9072	1.8803	1.8624	1.9186	1.9137	1.8486	2.0684	2.0415	2.0602	1.9634	1.9837	2.0554	1.9031	2.0554	1.9805	1.8763	1.7998	1.8649	1.9626	1.9544	1.9976	1.917	1.7827	1.851	1.8999	1.8657	1.8323	1.7094	1.8575	1.7045	1.8339	1.816	1.8006	1.7485	1.72	1.7924	1.7086
0.74	2.0741	2.0285	2.079	1.8746	1.8673	1.8641	1.8405	1.873	1.8926	1.9186	1.8584	1.8234	1.8934	1.8926	1.8608	1.921	1.9039	1.8372	2.0904	2.0488	2.0391	1.9642	1.9943	2.0651	1.9031	2.0505	1.9853	1.8681	1.8006	1.8803	1.9723	1.956	1.9935	1.9251	1.7941	1.851	1.8974	1.8698	1.8348	1.7167	1.8624	1.6972	1.851	1.8177	1.7932	1.7534	1.7241	1.7875	1.7184
0.75	2.0781	2.0366	2.0822	1.8771	1.8616	1.8763	1.8502	1.8714	1.8795	1.9227	1.8771	1.8291	1.8836	1.886	1.8421	1.9373	1.9153	1.8356	2.0904	2.0602	2.0497	1.9691	1.9935	2.0635	1.8974	2.0521	1.9959	1.8649	1.8144	1.8803	1.9617	1.9422	1.9862	1.9178	1.7941	1.8649	1.8885	1.8738	1.8494	1.7208	1.8722	1.7078	1.8559	1.8217	1.7998	1.7493	1.7363	1.7875	1.711
0.76	2.0863	2.0513	2.1001	1.8763	1.8567	1.8812	1.8478	1.8559	1.8812	1.9202	1.8803	1.8323	1.8738	1.8689	1.8307	1.9495	1.9153	1.8372	2.0781	2.0537	2.0472	1.9837	1.9951	2.0472	1.9023	2.044	2.009	1.8722	1.8258	1.8746	1.9683	1.943	1.991	1.9194	1.7851	1.8567	1.8958	1.8706	1.8535	1.7232	1.8787	1.7167	1.8584	1.8331	1.8103	1.7566	1.7314	1.7932	1.7127
0.77	2.0944	2.0488	2.1123	1.8657	1.8706	1.8812	1.8502	1.8502	1.8812	1.9153	1.882	1.8209	1.8917	1.8445	1.825	1.9495	1.9162	1.8307	2.0594	2.0456	2.0472	1.9829	1.9772	2.0366	1.9219	2.0456	2.0049	1.8787	1.8348	1.8535	1.9666	1.9455	1.9976	1.9243	1.7875	1.8641	1.8958	1.8803	1.8649	1.7289	1.8746	1.7224	1.8364	1.8405	1.8071	1.7542	1.72	1.7998	1.7078
0.78	2.0985	2.0456	2.1115	1.8632	1.8787	1.8763	1.8535	1.8356	1.8991	1.9186	1.8755	1.8242	1.8974	1.8584	1.8291	1.9479	1.9227	1.8282	2.0651	2.0456	2.0374	1.9821	1.9577	2.0358	1.9333	2.0537	2.0081	1.8624	1.8291	1.851	1.9837	1.9381	2.013	1.9512	1.7932	1.86	1.9145	1.8763	1.8567	1.7346	1.8632	1.7143	1.838	1.8364	1.8071	1.7656	1.7338	1.8144	1.7037
0.79	2.0936	2.0545	2.0961	1.8551	1.8836	1.8698	1.8592	1.8519	1.9031	1.9292	1.8746	1.8258	1.9015	1.8706	1.8364	1.9455	1.9219	1.8405	2.0781	2.0651	2.0554	1.9772	1.9389	2.0602	1.9585	2.0692	2.0236	1.8641	1.8201	1.8388	1.987	1.9365	2.009	1.9577	1.8022	1.8722	1.908	1.8714	1.8405	1.7403	1.8519	1.7159	1.8445	1.838	1.7981	1.7664	1.7403	1.8144	1.7061
0.8	2.1001	2.0667	2.0895	1.8413	1.8844	1.8689	1.8706	1.8527	1.9031	1.9333	1.8812	1.8282	1.8999	1.886	1.8494	1.952	1.9227	1.8584	2.1042	2.0749	2.0611	1.9862	1.9446	2.0529	1.9503	2.0635	2.035	1.8698	1.8201	1.8559	1.9821	1.9341	2.0204	1.9552	1.7965	1.8828	1.917	1.8763	1.8437	1.7403	1.8356	1.7289	1.8486	1.8559	1.7973	1.7761	1.7403	1.8168	1.7053
0.81	2.0985	2.0667	2.0879	1.8453	1.9007	1.8803	1.8706	1.8429	1.8974	1.9341	1.8885	1.8274	1.8982	1.8763	1.8641	1.943	1.9186	1.8657	2.1042	2.0781	2.0611	1.9699	1.9707	2.0521	1.9593	2.0521	2.035	1.8885	1.8152	1.8624	1.9813	1.9503	2.0122	1.9349	1.812	1.8974	1.9219	1.8909	1.8429	1.7338	1.8356	1.7273	1.8567	1.8657	1.8038	1.7867	1.7444	1.8152	1.7167
0.82	2.1099	2.0586	2.0961	1.8592	1.9064	1.8738	1.8836	1.838	1.917	1.9259	1.8852	1.8234	1.9105	1.8795	1.8673	1.9512	1.9105	1.8698	2.1066	2.07	2.0497	1.9634	1.9935	2.0415	1.9365	2.0374	2.0317	1.8926	1.8242	1.8869	1.9878	1.9438	2.0163	1.9284	1.8136	1.9048	1.9324	1.9096	1.851	1.7257	1.8307	1.7216	1.8567	1.8738	1.8152	1.7843	1.7558	1.7973	1.7151
0.83	2.1221	2.0586	2.0961	1.8746	1.9056	1.8689	1.8836	1.8429	1.9259	1.9235	1.8738	1.8225	1.9105	1.8852	1.8771	1.9446	1.8958	1.8584	2.1009	2.0692	2.0619	1.9626	1.9976	2.0586	1.9398	2.0366	2.0326	1.9007	1.8291	1.8958	1.9886	1.9398	2	1.9267	1.8185	1.9064	1.9349	1.9031	1.8494	1.7249	1.8405	1.7118	1.8559	1.8543	1.8299	1.7818	1.7591	1.7998	1.7232
0.84	2.1188	2.0578	2.0993	1.8779	1.8901	1.8584	1.882	1.8657	1.9276	1.9251	1.8689	1.8128	1.9145	1.9056	1.886	1.9406	1.8852	1.8689	2.0985	2.0822	2.0895	1.9788	1.9845	2.0627	1.9357	2.0423	2.0366	1.9178	1.8331	1.9064	1.9829	1.9471	2.0065	1.9349	1.8112	1.8982	1.9276	1.8893	1.8567	1.733	1.8364	1.7192	1.8396	1.8592	1.825	1.7786	1.7411	1.8095	1.7298
0.85	2.1115	2.0651	2.0977	1.8763	1.8852	1.8608	1.8763	1.8722	1.8991	1.9324	1.8893	1.816	1.9162	1.9186	1.9039	1.9373	1.8893	1.8681	2.0969	2.0936	2.0993	1.9821	1.9927	2.0578	1.9398	2.0562	2.0431	1.9259	1.8266	1.9145	1.9788	1.9609	2.0179	1.9341	1.8152	1.9064	1.9284	1.8812	1.8592	1.7444	1.8551	1.7265	1.8258	1.8462	1.8144	1.7884	1.7306	1.8323	1.7338
0.86	2.1042	2.0741	2.1074	1.8763	1.8787	1.8632	1.8885	1.8657	1.8909	1.9349	1.9023	1.8323	1.9178	1.9365	1.8885	1.9479	1.9056	1.8803	2.0944	2.1026	2.1042	1.9788	2	2.0472	1.9495	2.0684	2.0277	1.9186	1.8274	1.9072	1.9959	1.9691	2.0269	1.9349	1.8217	1.895	1.93	1.8836	1.8584	1.7444	1.8575	1.7444	1.8177	1.8478	1.8022	1.7908	1.7298	1.8299	1.7298
0.87	2.1091	2.0993	2.1018	1.8641	1.8738	1.8649	1.8942	1.8763	1.8917	1.9381	1.9007	1.8502	1.9105	1.9357	1.8787	1.9593	1.9292	1.8722	2.1074	2.0822	2.0895	1.9805	2.0106	2.0521	1.9463	2.0537	2.022	1.908	1.8462	1.8934	2.0073	1.9503	2.0309	1.9324	1.8372	1.9015	1.9324	1.8885	1.8502	1.7517	1.8681	1.7436	1.8225	1.8413	1.8079	1.7908	1.7338	1.8209	1.7249
0.88	2.1042	2.0952	2.0985	1.8608	1.8893	1.8665	1.895	1.8755	1.9023	1.9333	1.8779	1.8519	1.8934	1.9259	1.86	1.9707	1.9357	1.8714	2.1148	2.0765	2.0928	1.9862	2.0016	2.0602	1.943	2.0399	2.0155	1.9015	1.8486	1.886	2.0081	1.9455	2.0171	1.9365	1.851	1.9064	1.9389	1.8934	1.8535	1.7379	1.8689	1.7468	1.8299	1.8535	1.8087	1.7941	1.7591	1.8136	1.733
0.89	2.1091	2.0814	2.0993	1.8641	1.8942	1.8763	1.8755	1.8746	1.9105	1.9341	1.8681	1.8364	1.8836	1.8991	1.8543	1.974	1.9528	1.8738	2.1286	2.0659	2.0814	1.9813	2.0073	2.0635	1.9292	2.0391	2.0309	1.9121	1.8405	1.8755	1.9943	1.9389	2.0122	1.9324	1.8543	1.9153	1.9463	1.8893	1.8584	1.7273	1.8665	1.7379	1.8453	1.8543	1.812	1.7932	1.768	1.8128	1.7192
0.9	2.1148	2.0733	2.0977	1.8616	1.9023	1.882	1.8763	1.8632	1.9056	1.93	1.8755	1.8274	1.8877	1.8999	1.8535	1.9748	1.9577	1.8803	2.1172	2.0814	2.083	1.9764	2.0041	2.044	1.9235	2.0391	2.0383	1.9202	1.8282	1.8779	1.9902	1.943	2.0138	1.9422	1.8421	1.9153	1.9487	1.8844	1.8551	1.711	1.873	1.7306	1.851	1.8486	1.8201	1.7932	1.7753	1.8079	1.7192
0.91	2.1278	2.0708	2.0977	1.8641	1.8942	1.8934	1.8738	1.8771	1.9096	1.93	1.8934	1.8185	1.8958	1.9153	1.8608	1.9731	1.9699	1.8592	2.1083	2.0863	2.0806	1.9683	2.0033	2.0358	1.9219	2.0456	2.0423	1.9096	1.8291	1.8746	1.9853	1.9495	2.0269	1.9528	1.8274	1.8991	1.9446	1.8844	1.8559	1.7216	1.8698	1.7232	1.8413	1.8372	1.8421	1.7924	1.7615	1.8193	1.7102
0.92	2.1221	2.0822	2.0887	1.8673	1.8909	1.8958	1.8852	1.8844	1.9056	1.9365	1.9048	1.8217	1.9007	1.9381	1.8763	1.965	1.9528	1.8437	2.0944	2.0961	2.0863	1.974	2.013	2.0521	1.9324	2.044	2.0448	1.8869	1.8462	1.8885	1.9845	1.9707	2.0317	1.9731	1.8323	1.9088	1.9381	1.8836	1.8478	1.7289	1.8779	1.7241	1.8421	1.8348	1.8486	1.7998	1.7607	1.8193	1.7232
0.93	2.1197	2.0887	2.1026	1.8901	1.8909	1.9031	1.8974	1.8901	1.9186	1.9406	1.9145	1.8193	1.895	1.9324	1.8738	1.9577	1.9373	1.8421	2.105	2.0806	2.0944	1.9805	2.022	2.0757	1.9487	2.0562	2.0497	1.8771	1.8519	1.8828	1.9976	1.9862	2.0195	1.9617	1.8331	1.9162	1.9324	1.8877	1.8445	1.7216	1.8706	1.7257	1.8234	1.8421	1.838	1.8103	1.777	1.8185	1.7192
0.94	2.114	2.0985	2.1156	1.8966	1.9007	1.8966	1.9096	1.8755	1.9227	1.9406	1.9113	1.8274	1.9007	1.9178	1.8681	1.9528	1.9194	1.8543	2.1034	2.0765	2.1001	2	2.0293	2.0879	1.9512	2.0602	2.0415	1.8852	1.851	1.8738	2.0008	1.9748	2.0098	1.9536	1.8331	1.9194	1.93	1.8942	1.8502	1.7143	1.8698	1.7314	1.825	1.8519	1.8396	1.8071	1.79	1.816	1.7249
0.95	2.1083	2.0969	2.1221	1.8926	1.9072	1.8828	1.9129	1.8746	1.9202	1.9446	1.8966	1.8193	1.8991	1.9039	1.86	1.9577	1.9227	1.873	2.1123	2.0741	2.0952	1.9951	2.035	2.0627	1.952	2.057	2.0374	1.8885	1.8535	1.8673	2.0049	1.9528	2.0212	1.9463	1.8242	1.9259	1.9381	1.8982	1.8673	1.7167	1.8665	1.7265	1.8225	1.8616	1.838	1.7989	1.7973	1.8307	1.733
0.96	2.1091	2.0847	2.1302	1.8885	1.9072	1.8771	1.8934	1.8869	1.9056	1.9487	1.8877	1.8242	1.9023	1.9023	1.8632	1.9658	1.9137	1.8779	2.1156	2.0944	2.1009	1.9984	2.0285	2.0627	1.9471	2.0537	2.0244	1.8966	1.8519	1.8755	1.9951	1.9381	2.0448	1.9617	1.8234	1.9267	1.9414	1.8958	1.8917	1.7265	1.86	1.733	1.8453	1.8698	1.8429	1.8014	1.7867	1.8486	1.7436
0.97	2.1115	2.0944	2.1425	1.8901	1.8877	1.8926	1.882	1.8893	1.9088	1.9585	1.8877	1.8282	1.8982	1.8991	1.8673	1.9552	1.9178	1.8812	2.1221	2.1091	2.0952	2	2.0204	2.0521	1.9438	2.0545	2.0277	1.8917	1.8421	1.8893	1.991	1.9422	2.057	1.9756	1.8242	1.9316	1.9406	1.8877	1.8869	1.7363	1.86	1.7354	1.8584	1.8698	1.8405	1.8071	1.781	1.8535	1.7387
0.98	2.1188	2.0936	2.1416	1.8966	1.8763	1.9007	1.8738	1.8893	1.9105	1.9471	1.9137	1.8429	1.9105	1.8958	1.8771	1.9577	1.917	1.8649	2.1058	2.1221	2.0977	2.0106	1.9935	2.0667	1.9536	2.0537	2.0244	1.9015	1.8339	1.8877	1.9853	1.9479	2.0578	1.9699	1.8258	1.9121	1.9333	1.8901	1.8714	1.7346	1.8649	1.7363	1.8527	1.8795	1.8339	1.8095	1.7892	1.8551	1.746
0.99	2.1286	2.1083	2.1319	1.8926	1.8755	1.8942	1.8836	1.8706	1.9259	1.9389	1.9227	1.8592	1.9202	1.8942	1.8771	1.9658	1.9373	1.8445	2.0928	2.105	2.0952	2.0098	2.0024	2.0505	1.9577	2.0554	2.0309	1.8974	1.8299	1.8828	1.9837	1.9585	2.0464	1.9626	1.8291	1.8991	1.9422	1.8942	1.8657	1.7354	1.8795	1.7379	1.8445	1.8901	1.8421	1.8079	1.7867	1.8437	1.7379
1	2.1376	2.1058	2.1018	1.8812	1.8852	1.8869	1.8934	1.8722	1.9284	1.9316	1.9235	1.8722	1.9202	1.8958	1.873	1.9707	1.9284	1.8372	2.0969	2.1083	2.1172	2.0049	2.009	2.0472	1.9617	2.0643	2.0317	1.908	1.838	1.8844	1.987	1.9707	2.0293	1.965	1.8274	1.8893	1.9446	1.9072	1.8755	1.7249	1.8909	1.7379	1.8413	1.8942	1.8429	1.8152	1.7794	1.8356	1.7346
1.01	2.1343	2.1034	2.0969	1.882	1.9056	1.8836	1.8958	1.8673	1.9365	1.9349	1.9178	1.8803	1.9064	1.8909	1.8779	1.9683	1.9251	1.8331	2.0952	2.0969	2.1254	2.009	2.0098	2.0611	1.9455	2.0619	2.0415	1.908	1.8266	1.8844	1.9976	1.9707	2.0179	1.9886	1.8266	1.8991	1.9357	1.917	1.8885	1.7363	1.8982	1.7354	1.8535	1.8844	1.8502	1.8209	1.7672	1.8331	1.7086
1.02	2.1262	2.0977	2.1042	1.8763	1.9039	1.8844	1.8901	1.8657	1.9316	1.9308	1.9129	1.8771	1.8942	1.9039	1.8885	1.9617	1.9064	1.8486	2.1001	2.1042	2.1221	2.0252	2.0049	2.0716	1.9422	2.0651	2.0537	1.9113	1.8291	1.8942	1.991	1.9772	2.0277	1.9959	1.8282	1.917	1.9259	1.9153	1.8771	1.7249	1.8885	1.742	1.8575	1.8755	1.8486	1.7998	1.768	1.8364	1.711
1.03	2.1131	2.1026	2.1294	1.873	1.9056	1.8698	1.873	1.8608	1.9292	1.9284	1.908	1.8641	1.8942	1.8974	1.8942	1.9666	1.9145	1.8624	2.1091	2.1009	2.1001	2.0317	2.0122	2.0863	1.9398	2.0513	2.0586	1.8974	1.8258	1.8877	1.9935	1.9788	2.0431	1.9886	1.8405	1.921	1.9227	1.8991	1.8616	1.7265	1.8803	1.7371	1.8649	1.8755	1.8551	1.7851	1.7745	1.838	1.7232
1.04	2.1091	2.1115	2.1343	1.8681	1.908	1.8714	1.8812	1.8681	1.9292	1.9292	1.9023	1.851	1.8934	1.9031	1.8885	1.965	1.9162	1.873	2.1343	2.1083	2.0961	2.0293	2.0334	2.083	1.9406	2.057	2.0554	1.9007	1.8445	1.895	2.009	1.9894	2.0529	1.9715	1.8527	1.9202	1.9292	1.8787	1.8641	1.7127	1.873	1.7322	1.8641	1.8755	1.8543	1.7851	1.7753	1.8478	1.7566
1.05	2.1058	2.1026	2.1066	1.8836	1.917	1.873	1.8974	1.8738	1.9178	1.9414	1.9039	1.8437	1.8828	1.8844	1.8787	1.9585	1.921	1.8608	2.1343	2.114	2.092	2.0171	2.0293	2.0814	1.9341	2.0659	2.044	1.8828	1.8494	1.895	2.0252	1.9829	2.0472	1.9699	1.8543	1.9162	1.9381	1.882	1.8746	1.7289	1.8844	1.7306	1.8714	1.8714	1.8519	1.8022	1.7908	1.8624	1.7705
1.06	2.1123	2.1001	2.0847	1.886	1.9227	1.8771	1.9031	1.8755	1.9088	1.9487	1.9137	1.8462	1.8836	1.8803	1.8746	1.9503	1.9251	1.8624	2.1327	2.1237	2.1066	2.0244	2.0244	2.0822	1.9414	2.0611	2.0366	1.8844	1.8673	1.9007	2.0269	1.9805	2.0554	1.9666	1.8453	1.9227	1.9414	1.8942	1.8746	1.7338	1.8885	1.7371	1.8722	1.8632	1.8356	1.8144	1.7949	1.8665	1.7574
1.07	2.1302	2.0871	2.0904	1.8852	1.9088	1.8828	1.9105	1.8722	1.8958	1.9503	1.9162	1.8551	1.895	1.8844	1.8738	1.9617	1.9202	1.873	2.1221	2.1205	2.1042	2.0277	2.0212	2.0724	1.9479	2.0627	2.0252	1.8877	1.8616	1.8974	2.0065	1.9805	2.0562	1.9674	1.8429	1.917	1.9373	1.908	1.8746	1.7485	1.8958	1.7468	1.8698	1.8706	1.8405	1.8185	1.7941	1.8616	1.7403
1.08	2.1294	2.0765	2.0944	1.8852	1.8958	1.8812	1.9072	1.8852	1.9048	1.9406	1.9178	1.8632	1.908	1.8991	1.8706	1.965	1.9251	1.8836	2.1164	2.1197	2.1164	2.022	2.0301	2.0806	1.9463	2.0529	2.0252	1.9194	1.8567	1.8901	1.9992	1.9805	2.0708	1.9674	1.8396	1.9088	1.9292	1.9064	1.8714	1.7477	1.886	1.7615	1.8657	1.8771	1.8421	1.8168	1.7908	1.8519	1.7232
1.09	2.1278	2.0708	2.0985	1.8909	1.8934	1.8787	1.9088	1.8958	1.9121	1.9381	1.9105	1.8649	1.9121	1.9129	1.873	1.9626	1.921	1.8771	2.1172	2.0944	2.118	1.9943	2.0366	2.0781	1.93	2.0554	2.0407	1.93	1.8453	1.8746	1.9992	1.9919	2.057	1.9609	1.8396	1.9121	1.9381	1.8991	1.873	1.7468	1.8771	1.7517	1.8608	1.8917	1.8372	1.8014	1.7932	1.8453	1.7257
1.1	2.1262	2.0798	2.0928	1.8893	1.8999	1.8706	1.8991	1.9121	1.9292	1.9446	1.9105	1.8608	1.8999	1.9039	1.8706	1.9463	1.93	1.8706	2.1123	2.0879	2.1107	1.9756	2.0415	2.0651	1.9251	2.0578	2.0537	1.9251	1.8421	1.8722	2.0057	1.9967	2.0513	1.9577	1.8478	1.9219	1.9544	1.8966	1.8632	1.7338	1.8706	1.7411	1.8567	1.8852	1.8266	1.8168	1.7949	1.8388	1.7314
1.11	2.1376	2.0977	2.1083	1.8722	1.9031	1.8755	1.8942	1.908	1.93	1.9626	1.9007	1.847	1.8982	1.8885	1.8869	1.9455	1.9267	1.8714	2.1245	2.0847	2.1001	1.9813	2.0399	2.0643	1.9316	2.0537	2.0545	1.9072	1.851	1.8746	1.9959	1.9927	2.044	1.9617	1.8608	1.9333	1.9552	1.8999	1.8649	1.7143	1.8763	1.7167	1.851	1.8934	1.812	1.8185	1.8055	1.8494	1.742
1.12	2.1384	2.1115	2.1066	1.8706	1.8901	1.8926	1.8958	1.9096	1.9284	1.9666	1.8958	1.8494	1.8982	1.8836	1.9031	1.9422	1.93	1.873	2.1083	2.0887	2.0961	2.0057	2.0293	2.0733	1.9455	2.0521	2.0448	1.9096	1.8641	1.8877	2.0024	1.9715	2.0627	1.9593	1.8722	1.9267	1.952	1.9096	1.8738	1.7249	1.8828	1.7167	1.8584	1.8982	1.825	1.8274	1.8128	1.8649	1.7387
1.13	2.1425	2.1286	2.1245	1.8641	1.886	1.9048	1.886	1.9088	1.93	1.9536	1.8917	1.8429	1.9007	1.8812	1.9023	1.9471	1.9381	1.8706	2.1197	2.0863	2.1074	2.0195	2.0049	2.0806	1.9422	2.0448	2.0326	1.9039	1.8535	1.8901	2.009	1.9593	2.0619	1.9577	1.8632	1.9267	1.9487	1.9186	1.8689	1.7257	1.9023	1.7216	1.8689	1.9096	1.8437	1.8046	1.8242	1.8689	1.7241
1.14	2.1473	2.1197	2.1237	1.8755	1.8901	1.9105	1.8649	1.9137	1.9324	1.9503	1.8942	1.8478	1.9039	1.8893	1.8991	1.9503	1.9398	1.8681	2.1254	2.0847	2.1026	2.0212	1.9845	2.0749	1.9414	2.0358	2.0366	1.9162	1.8494	1.8974	2.0122	1.9683	2.0505	1.9585	1.8551	1.93	1.9593	1.9284	1.8624	1.7371	1.9007	1.7298	1.8771	1.8974	1.8421	1.8046	1.8079	1.8608	1.7257
1.15	2.1433	2.1099	2.1254	1.8706	1.9023	1.9064	1.8689	1.9007	1.9333	1.9414	1.8893	1.8339	1.8982	1.8779	1.8803	1.965	1.9333	1.8698	2.14	2.0806	2.0993	2.0171	1.9837	2.057	1.9349	2.0423	2.0326	1.9105	1.8445	1.8909	2.0041	1.9796	2.0285	1.9658	1.8462	1.9422	1.9422	1.9267	1.8486	1.7281	1.9048	1.7395	1.873	1.8771	1.8299	1.8014	1.8046	1.8527	1.7281
1.16	2.1148	2.1018	2.1091	1.8746	1.9064	1.9023	1.8698	1.8942	1.921	1.956	1.8852	1.8421	1.9088	1.8787	1.8779	1.9756	1.9178	1.8559	2.1416	2.0814	2.0912	2.0138	1.9967	2.0659	1.9365	2.0505	2.048	1.9333	1.8527	1.8966	1.9878	1.9837	2.0171	1.978	1.8339	1.9341	1.9365	1.9129	1.8478	1.7354	1.8991	1.746	1.8689	1.8608	1.8209	1.8144	1.816	1.8486	1.7501
1.17	2.1001	2.1115	2.1091	1.8771	1.908	1.8893	1.8893	1.8958	1.9202	1.9471	1.8812	1.8396	1.9096	1.8812	1.8763	1.9715	1.8991	1.8575	2.14	2.0716	2.1083	2.0163	2.0252	2.0619	1.9333	2.0684	2.0505	1.9414	1.8445	1.8966	1.9976	1.9845	2.0138	1.9862	1.8282	1.9162	1.9398	1.9113	1.8543	1.7485	1.8934	1.7346	1.8714	1.8722	1.838	1.8079	1.8177	1.847	1.7517
1.18	2.0944	2.1115	2.1066	1.8877	1.8982	1.8852	1.8934	1.8966	1.9178	1.9455	1.8869	1.8543	1.8966	1.9015	1.8828	1.9658	1.9096	1.8494	2.1237	2.07	2.1083	2.0098	2.0309	2.0684	1.943	2.0586	2.0562	1.9422	1.8315	1.886	2.009	1.9821	2.022	2.0008	1.8364	1.9227	1.9626	1.9072	1.8616	1.7485	1.8877	1.7184	1.8624	1.8885	1.8445	1.8079	1.8095	1.8494	1.7713
1.19	2.1074	2.0944	2.1091	1.886	1.8901	1.8812	1.9031	1.8926	1.9235	1.9316	1.886	1.8543	1.8828	1.9072	1.8974	1.9487	1.9145	1.8657	2.1164	2.0798	2.1091	2.0171	2.035	2.07	1.9479	2.0448	2.0407	1.9406	1.8323	1.8722	2.013	1.9813	2.0358	2.0057	1.8478	1.9446	1.9666	1.9153	1.8689	1.7509	1.8787	1.7118	1.8453	1.8942	1.851	1.8046	1.8006	1.851	1.7688
1.2	2.1123	2.0879	2.1066	1.8828	1.873	1.886	1.8982	1.882	1.9333	1.9316	1.8844	1.8486	1.8893	1.8999	1.8958	1.9438	1.9267	1.8567	2.1221	2.0912	2.092	2.0147	2.0358	2.0895	1.9487	2.0391	2.0317	1.9292	1.8388	1.86	2.0049	1.9626	2.0521	1.9967	1.8575	1.9634	1.9585	1.9145	1.8657	1.7379	1.882	1.7135	1.8299	1.886	1.86	1.7924	1.8144	1.8584	1.7721
1.21	2.1229	2.0806	2.118	1.8771	1.8803	1.8966	1.8934	1.8812	1.9333	1.9422	1.8942	1.8356	1.9096	1.8885	1.8934	1.9446	1.9219	1.8673	2.1343	2.1026	2.0749	2.0195	2.0366	2.1042	1.9446	2.0456	2.0269	1.9251	1.8494	1.8755	2.0057	1.9674	2.0611	1.9878	1.8543	1.9617	1.9487	1.9015	1.8681	1.7346	1.8836	1.7241	1.8323	1.8771	1.8624	1.8022	1.8266	1.8567	1.7696
1.22	2.1368	2.0952	2.1164	1.8787	1.8942	1.9031	1.886	1.8852	1.9341	1.9479	1.8999	1.8405	1.9153	1.8795	1.882	1.943	1.921	1.8755	2.1343	2.0879	2.07	2.0163	2.0391	2.1066	1.9324	2.0464	2.0326	1.9153	1.8445	1.8934	2.0195	1.9853	2.0594	1.9821	1.8551	1.9406	1.9333	1.8844	1.8681	1.733	1.8803	1.7192	1.847	1.8779	1.8641	1.7892	1.8282	1.8632	1.7696
1.23	2.1221	2.0944	2.1058	1.8803	1.9048	1.9031	1.8877	1.8901	1.9178	1.9512	1.9015	1.8535	1.8991	1.8836	1.8698	1.9463	1.9284	1.8763	2.1254	2.0879	2.0814	2.0171	2.0285	2.1026	1.9276	2.0366	2.013	1.917	1.8299	1.8982	2.0301	1.9853	2.0423	1.9748	1.8559	1.9357	1.9324	1.873	1.8592	1.7346	1.8982	1.7322	1.851	1.8763	1.8632	1.7957	1.8201	1.8649	1.7639
1.24	2.1237	2.0969	2.0904	1.8779	1.8974	1.9007	1.8836	1.9072	1.9202	1.9365	1.8812	1.8649	1.895	1.8779	1.8681	1.9479	1.917	1.8641	2.1188	2.0952	2.0879	2.013	2.035	2.0952	1.9292	2.022	1.9992	1.9235	1.8291	1.8803	2.0195	1.9658	2.0407	1.9788	1.8698	1.921	1.9422	1.8722	1.8453	1.7249	1.9105	1.7241	1.86	1.8755	1.8714	1.79	1.8079	1.8641	1.7623
1.25	2.1099	2.0814	2.0708	1.8755	1.8901	1.9105	1.8852	1.9031	1.9145	1.9324	1.8689	1.86	1.8966	1.8877	1.8689	1.9593	1.9064	1.8543	2.1311	2.1131	2.0912	2.0171	2.0236	2.0977	1.9276	2.0301	1.9959	1.9202	1.8217	1.8738	1.9984	1.9479	2.0521	1.9853	1.8787	1.9308	1.9593	1.8877	1.8462	1.7241	1.9284	1.72	1.86	1.8681	1.8673	1.7924	1.8046	1.8673	1.755
1.26	2.1083	2.0847	2.0676	1.8706	1.9137	1.9137	1.8836	1.8917	1.9153	1.9219	1.8649	1.8486	1.9015	1.8885	1.882	1.9544	1.8934	1.8535	2.1359	2.114	2.0928	2.0212	2.0163	2.0944	1.93	2.0187	2.0008	1.9243	1.8217	1.8787	1.9984	1.9691	2.0741	1.9951	1.8746	1.9292	1.9634	1.8999	1.8519	1.7338	1.9162	1.7167	1.8535	1.8624	1.851	1.8022	1.8071	1.8559	1.7599
1.27	2.1026	2.0855	2.0602	1.8681	1.9178	1.9072	1.8689	1.873	1.9186	1.9349	1.8828	1.8429	1.8917	1.8934	1.895	1.9471	1.8885	1.8502	2.1359	2.1001	2.0936	2.022	2.0057	2.0912	1.9333	2.0301	1.9984	1.9121	1.8177	1.8942	1.9919	1.9878	2.0749	1.9886	1.8665	1.9381	1.9609	1.9284	1.8681	1.7452	1.9056	1.7289	1.8478	1.8641	1.8331	1.8055	1.8152	1.8437	1.7517
1.28	2.1074	2.0904	2.0667	1.8698	1.9202	1.8934	1.8714	1.8763	1.9137	1.9471	1.9023	1.8453	1.8844	1.8909	1.9039	1.9463	1.8901	1.8413	2.1359	2.0952	2.1001	2.0057	2.0204	2.0904	1.9446	2.0301	1.9902	1.8982	1.8225	1.882	2.0016	1.9862	2.0611	1.9821	1.8559	1.943	1.9569	1.9227	1.8641	1.7403	1.8917	1.7346	1.8372	1.8763	1.8323	1.8079	1.8095	1.8331	1.7452
1.29	2.1164	2.0895	2.0651	1.8722	1.9015	1.8991	1.8722	1.8771	1.9121	1.9528	1.9064	1.8584	1.8828	1.8812	1.9039	1.9422	1.8901	1.8429	2.1327	2.0969	2.092	1.9976	2.0277	2.0814	1.9389	2.0415	1.9976	1.8877	1.8242	1.8755	1.9927	1.9796	2.044	1.9813	1.8527	1.9512	1.9544	1.9227	1.8673	1.7452	1.8893	1.7387	1.8535	1.882	1.847	1.8095	1.7941	1.8307	1.7314
1.3	2.1172	2.0895	2.0847	1.8722	1.8999	1.9137	1.8901	1.8966	1.9056	1.9503	1.8966	1.8681	1.8795	1.8698	1.8869	1.9398	1.9048	1.8388	2.1278	2.0822	2.0879	1.9878	2.0285	2.0814	1.9324	2.0472	2.0057	1.8966	1.8299	1.8771	1.9951	1.9788	2.0399	1.9984	1.8413	1.9487	1.9455	1.9145	1.8779	1.7493	1.895	1.7346	1.8559	1.8901	1.8494	1.812	1.7867	1.8348	1.7322
1.31	2.1099	2.0977	2.0855	1.8722	1.8877	1.9121	1.8901	1.908	1.9056	1.9528	1.882	1.8624	1.8803	1.8673	1.8567	1.9438	1.9129	1.851	2.1058	2.079	2.0773	1.9902	2.0228	2.0643	1.9186	2.0456	2.0195	1.8999	1.8372	1.8828	1.991	1.9878	2.0366	2	1.8453	1.943	1.9357	1.9227	1.8828	1.7509	1.8909	1.7477	1.8584	1.8844	1.8502	1.8193	1.7827	1.8282	1.7354
1.32	2.1091	2.1009	2.0952	1.8714	1.8869	1.908	1.8877	1.9113	1.9162	1.9699	1.8779	1.8527	1.8812	1.8714	1.8372	1.9699	1.9137	1.8437	2.0871	2.079	2.0871	1.9862	2.026	2.0586	1.9267	2.0521	2.0179	1.9007	1.8429	1.8909	1.9894	1.9878	2.044	1.9902	1.8519	1.9381	1.93	1.9096	1.8698	1.7493	1.8877	1.746	1.8559	1.8779	1.8445	1.816	1.781	1.847	1.7477
1.33	2.1042	2.1018	2.0847	1.8714	1.8763	1.8999	1.8787	1.8942	1.9194	1.9837	1.8779	1.8315	1.8795	1.8909	1.8315	1.9837	1.9039	1.8478	2.0912	2.0887	2.1042	1.9927	2.035	2.0676	1.9243	2.0521	2.0122	1.8917	1.8315	1.8982	1.9886	1.9715	2.044	1.9788	1.8551	1.9381	1.9333	1.9113	1.8502	1.7428	1.8836	1.7468	1.8616	1.8616	1.8478	1.8144	1.7786	1.8575	1.7566
1.34	2.1058	2.1001	2.0773	1.8689	1.8746	1.9023	1.8795	1.8755	1.908	1.9707	1.8755	1.8217	1.8803	1.8926	1.8478	1.9707	1.8926	1.8299	2.1034	2.083	2.1156	2.0033	2.0383	2.0822	1.9479	2.0431	2	1.8934	1.8193	1.8917	1.9919	1.9536	2.0586	1.991	1.8445	1.9373	1.9373	1.8982	1.847	1.7428	1.8901	1.7436	1.8624	1.8698	1.8567	1.803	1.7794	1.8543	1.7566
1.35	2.1083	2.0847	2.0635	1.8714	1.8673	1.908	1.882	1.8795	1.8869	1.9495	1.8795	1.8201	1.8836	1.8885	1.8624	1.9503	1.9064	1.8299	2.1237	2.0741	2.1042	2.0016	2.0269	2.1018	1.9422	2.0431	2.0041	1.8795	1.8136	1.8836	1.9927	1.9512	2.0578	2	1.838	1.9284	1.9471	1.9064	1.8559	1.7298	1.8901	1.7371	1.8584	1.8763	1.8559	1.7949	1.7981	1.8413	1.7485
1.36	2.1099	2.0798	2.0635	1.8771	1.8779	1.9015	1.8893	1.8901	1.8893	1.9194	1.873	1.8421	1.8812	1.8689	1.8746	1.9373	1.9227	1.8209	2.1286	2.0798	2.0993	1.9992	2.0244	2.0961	1.9422	2.0505	2.0163	1.8706	1.7998	1.8681	1.9919	1.9642	2.0562	1.9902	1.8445	1.9162	1.9479	1.9023	1.8673	1.7289	1.8885	1.7273	1.8462	1.8795	1.8632	1.79	1.7957	1.8307	1.7517
1.37	2.1099	2.0684	2.0692	1.8795	1.8958	1.8966	1.873	1.8901	1.9056	1.9235	1.8722	1.8543	1.8812	1.86	1.8828	1.9365	1.9422	1.825	2.1302	2.0798	2.0904	1.9919	2.0187	2.0912	1.9219	2.0643	2.0252	1.8755	1.7908	1.8714	1.9788	1.9788	2.0635	1.9862	1.8453	1.9113	1.9455	1.9219	1.8592	1.7249	1.8926	1.7094	1.8527	1.873	1.8486	1.7884	1.8087	1.8486	1.7485
1.38	2.1083	2.0773	2.0773	1.8771	1.9031	1.8738	1.8722	1.8901	1.908	1.9333	1.8771	1.8551	1.8779	1.8567	1.8763	1.9341	1.9422	1.8274	2.1156	2.0724	2.1034	2.0081	2.0252	2.0814	1.9162	2.0537	2.009	1.8877	1.79	1.8665	1.9731	1.974	2.0611	1.9821	1.8372	1.9219	1.9333	1.9194	1.8689	1.7273	1.8966	1.7004	1.8649	1.886	1.8339	1.7941	1.8038	1.8567	1.7468
1.39	2.1074	2.0724	2.079	1.873	1.8982	1.8657	1.8641	1.8803	1.9015	1.9512	1.8893	1.8478	1.8877	1.8584	1.8909	1.9414	1.9292	1.8291	2.1091	2.07	2.0985	2.0228	2.0114	2.0895	1.8991	2.0228	1.9919	1.9121	1.8014	1.8779	1.9691	1.974	2.0611	1.9845	1.8331	1.9259	1.9251	1.9105	1.8592	1.7354	1.8901	1.7167	1.8649	1.8893	1.8266	1.7965	1.8168	1.8575	1.7525
1.4	2.0961	2.0659	2.0773	1.8632	1.8942	1.8543	1.8803	1.8869	1.8934	1.9479	1.8893	1.851	1.8795	1.8584	1.8991	1.943	1.9227	1.8274	2.1197	2.0749	2.0977	2.0277	2	2.0863	1.8991	2.0163	1.9748	1.9194	1.8112	1.8885	1.9748	1.9674	2.0374	1.965	1.8437	1.9333	1.9267	1.8885	1.8665	1.7428	1.8812	1.7273	1.86	1.8885	1.825	1.8079	1.8193	1.8364	1.7639
1.41	2.0904	2.0814	2.0773	1.8632	1.8966	1.86	1.8787	1.882	1.9015	1.943	1.8828	1.8632	1.8706	1.8632	1.9105	1.9381	1.9129	1.8339	2.1245	2.0879	2.0749	1.9984	1.9992	2.0838	1.9129	2.0171	1.9862	1.9259	1.8242	1.8926	1.974	1.9585	2.026	1.965	1.8575	1.9251	1.9422	1.8738	1.8527	1.7468	1.8706	1.7403	1.8535	1.8689	1.8299	1.8087	1.8103	1.8323	1.7534
1.42	2.1009	2.083	2.0733	1.8641	1.8958	1.8698	1.8885	1.8803	1.9088	1.9406	1.8877	1.8543	1.8698	1.8714	1.8958	1.93	1.9113	1.8413	2.1351	2.079	2.0773	1.9878	2.0179	2.079	1.9284	2.0228	1.9927	1.9015	1.8266	1.8812	1.9853	1.9512	2.0277	1.965	1.8551	1.917	1.9455	1.8608	1.8502	1.742	1.8543	1.7257	1.8445	1.8567	1.8282	1.7949	1.8006	1.8364	1.7395
1.43	2.1254	2.0871	2.0676	1.8575	1.882	1.8779	1.8909	1.8746	1.9235	1.9438	1.8901	1.8624	1.8657	1.8689	1.886	1.9292	1.8982	1.8364	2.1164	2.0814	2.0847	1.9878	2.035	2.0724	1.921	2.0138	2.0024	1.8926	1.8266	1.8698	1.9878	1.9487	2.0366	1.9609	1.8462	1.8999	1.9422	1.8787	1.8299	1.7224	1.8519	1.7273	1.8396	1.8543	1.8323	1.7908	1.7875	1.8551	1.7298
1.44	2.1286	2.0643	2.0708	1.8616	1.8795	1.8714	1.8901	1.8608	1.9341	1.9349	1.8958	1.8535	1.8632	1.8673	1.8828	1.9341	1.8991	1.8234	2.1286	2.0863	2.0912	2.0122	2.0521	2.0847	1.9064	2.009	2.0106	1.882	1.8258	1.8706	1.9943	1.9536	2.0456	1.9626	1.8462	1.895	1.9145	1.8869	1.8413	1.7241	1.8624	1.733	1.8291	1.8559	1.838	1.8006	1.7932	1.8608	1.7485
1.45	2.1074	2.0643	2.0749	1.8535	1.8779	1.8624	1.8934	1.8608	1.9267	1.9235	1.8893	1.8584	1.8608	1.8624	1.8812	1.943	1.8999	1.8217	2.1359	2.0912	2.0895	2.0081	2.0505	2.0684	1.895	2.013	2.0171	1.8917	1.8315	1.8649	1.9919	1.9601	2.0326	1.9544	1.8543	1.9284	1.9137	1.9267	1.8462	1.7273	1.8779	1.7493	1.8413	1.8698	1.8462	1.8136	1.7916	1.8575	1.7379
1.46	2.0863	2.0733	2.0895	1.8551	1.8771	1.86	1.8991	1.8543	1.9113	1.9162	1.8893	1.8445	1.8795	1.8641	1.8722	1.9422	1.9015	1.825	2.1294	2.0855	2.0855	2.0163	2.0391	2.0651	1.8999	2.0033	2.0106	1.8779	1.8519	1.8632	2.0033	1.9503	2.0326	1.9699	1.8584	1.9438	1.9219	1.9324	1.8551	1.7411	1.8836	1.7493	1.8502	1.8779	1.847	1.8103	1.79	1.8519	1.7452
1.47	2.079	2.0847	2.0863	1.8453	1.8559	1.8657	1.9031	1.8885	1.8999	1.9145	1.8885	1.8396	1.8844	1.847	1.8706	1.9438	1.9039	1.8405	2.1123	2.0749	2.0887	2.0155	2.0277	2.0578	1.8893	2.0065	2.0008	1.8803	1.838	1.86	1.9959	1.9585	2.0374	1.9691	1.8584	1.9422	1.9357	1.93	1.8535	1.7314	1.8746	1.7403	1.851	1.8795	1.8502	1.8022	1.7851	1.8486	1.7444
1.48	2.0838	2.0757	2.0798	1.8519	1.8502	1.8771	1.8942	1.8917	1.908	1.9153	1.8926	1.8429	1.8787	1.8356	1.8689	1.9463	1.8926	1.8429	2.0985	2.0944	2.0904	2.0122	2.0269	2.07	1.886	2.0171	1.9821	1.8779	1.8168	1.8698	1.9935	1.9487	2.0578	1.9853	1.8551	1.9227	1.921	1.9129	1.8543	1.7306	1.8755	1.7363	1.8494	1.8795	1.8396	1.7973	1.7965	1.8665	1.7493
1.49	2.0757	2.0667	2.0781	1.8649	1.8453	1.8803	1.8779	1.8999	1.921	1.9153	1.8893	1.8494	1.8828	1.8193	1.86	1.9536	1.8852	1.8413	2.1058	2.1018	2.0985	2.009	2.0179	2.0798	1.8795	2.0317	1.9829	1.8926	1.8022	1.8795	1.974	1.9552	2.0684	1.9748	1.851	1.9153	1.9186	1.9105	1.8649	1.7387	1.8689	1.7444	1.8462	1.8714	1.8274	1.7924	1.803	1.8608	1.7452
[truncated: 30,849 more rows]
[truncated: 65 more columns]
