# Supplementary material for: Different photosynthetic adaptation of Zoysia spp. under shading: shade avoidance and shade tolerance response
Source: PeerJ. 2022 Oct 25;10:e14274. doi: 10.7717/peerj.14274 (PMC9615966; doi:10.7717/peerj.14274)
Supplement: Supplemental Information 5 [file peerj-10-14274-s005.zip › supplemental files/Plant heights.xlsx]

## Sheet: Sheet1
	shade			light
Nanling	10.7	12.7	9.7	10	10.2	10.3
WZGF8	9.7	12.3	11.5	7.8	7.5	7.6
WZG91	13.3	14.6	10.8	10	9.7	9.5
WZG99	10.2	12.8	7.4	8	7.8	8.1
WZG59	13	14	10.5	10.6	11	11
Manila	9.6	11.3	8.3	9.2	8.5	9.1
ZG45	10.3	11.2	12.5	10.5	11	10.7
ZG48	20.8	18.9	22.3	14	13	14
ZG31	9.8	9.4	8.3	9.6	9.5	9.6
WZG85	18.7	16.2	15.8	11	10.9	11
WZG55	11.2	8	10.8	8.5	8.2	8.6
WZG97	14	13.7	14.8	9.5	9.2	9.5
ZG-3	5.5	4.5	4.5	5.5	5	5
Wuhao-1	8.4	8.3	9.6	8.2	8.5	8
ZG63	10.5	8.5	7.7	11.2	11	11.4
ZG64	4.8	5.5	5.5	7.5	7.2	7.7
ZG65	10.8	10	10.2	8.5	8	8.5
ZG66	10.2	7.5	9.5	7.4	7.5	7.4
ZG67	12	10.3	10.5	9.5	9.6	9.8
